# Supplementary material for: Complete Genome Sequencing and Comparative Genome Characterization of Lactobacillus johnsonii ZLJ010, a Potential Probiotic With Health-Promoting Properties
Source: Front Genet. 2019 Sep 10;10:812. doi: 10.3389/fgene.2019.00812 (PMC6746964; doi:10.3389/fgene.2019.00812)
Supplement: Supplementary file 1 [file Table_1.xlsx]

## Sheet: Sheet1
Table S1 The KEGG annotation of L. johnsonii ZLJ010 genome
Gene ID	Gene name	KO ID	KO Description	Map ID
gene0001	dnaA	K02313	chromosomal replication initiator protein	ko02020;ko04112
gene0002	dnaN	K02338	DNA polymerase III subunit beta [EC:2.7.7.7]	ko00230;ko00240;ko03030;ko03430;ko03440
gene0005	gyrB	K02470	DNA gyrase subunit B [EC:5.99.1.3]	-
gene0006	gyrA	K02469	DNA gyrase subunit A [EC:5.99.1.3]	-
gene0008	ssb	K03111	single-strand DNA-binding protein	ko03030;ko03430;ko03440
gene0013	dnaB	K02314	replicative DNA helicase [EC:3.6.4.12]	ko03030;ko04112
gene0014	scrK	K00847	fructokinase [EC:2.7.1.4]	ko00051;ko00500;ko00520
gene0018	-	K03294	basic amino acid/polyamine antiporter, APA family	-
gene0022	-	K07118	uncharacterized protein	-
gene0024	-	K07025	putative hydrolase of the HAD superfamily	-
gene0031	pepO	K07386	putative endopeptidase [EC:3.4.24.-]	-
gene0038	xthA	K01142	exodeoxyribonuclease III [EC:3.1.11.2]	ko03410
gene0043	gor	K00383	glutathione reductase (NADPH) [EC:1.8.1.7]	ko00480;ko04918
gene0046	ldhA	K03778	D-lactate dehydrogenase [EC:1.1.1.28]	ko00620
gene0048	gadC	K20265	glutamate:GABA antiporter	ko02024
gene0050	frdA	K00244	fumarate reductase flavoprotein subunit [EC:1.3.5.4]	ko00020;ko00190;ko00620;ko00650;ko00720;ko01200;ko02020
gene0052	ubiE	K03183	demethylmenaquinone methyltransferase / 2-methoxy-6-polyprenyl-1,4-benzoquinol methylase [EC:2.1.1.163 2.1.1.201]	ko00130
gene0053	pip	K01259	proline iminopeptidase [EC:3.4.11.5]	ko00330
gene0055	-	K01442	choloylglycine hydrolase [EC:3.5.1.24]	ko00120;ko00121
gene0066	vicK	K07652	two-component system, OmpR family, sensor histidine kinase VicK [EC:2.7.13.3]	ko02020
gene0070	degP	K04771	serine protease Do [EC:3.4.21.107]	ko01503;ko02020
gene0071	rlmH	K00783	23S rRNA (pseudouridine1915-N3)-methyltransferase [EC:2.1.1.177]	-
gene0073	ecfA2	K16787	energy-coupling factor transport system ATP-binding protein [EC:3.6.3.-]	ko02010
gene0074	ykoE	K16925	energy-coupling factor transport system substrate-specific component	-
gene0076	htpX	K03799	heat shock protein HtpX [EC:3.4.24.-]	-
gene0088	lysY	K17076	putative lysine transport system ATP-binding protein [EC:3.6.3.-]	ko02010
gene0089	lysX2	K17074	putative lysine transport system permease protein	ko02010
gene0090	-	K03652	DNA-3-methyladenine glycosylase [EC:3.2.2.21]	ko03410
gene0093	adaB	K13531	methylated-DNA-[protein]-cysteine S-methyltransferase [EC:2.1.1.63]	-
gene0096	clsA_B	K06131	cardiolipin synthase A/B [EC:2.7.8.-]	ko00564
gene0097	-	K06973	uncharacterized protein	-
gene0099	rnhA	K03469	ribonuclease HI [EC:3.1.26.4]	ko03030
gene0105	prsA	K00948	ribose-phosphate pyrophosphokinase [EC:2.7.6.1]	ko00030;ko00230;ko01200;ko01230
gene0106	-	K03293	amino acid transporter, AAT family	-
gene0110	ddl	K01921	D-alanine-D-alanine ligase [EC:6.3.2.4]	ko00473;ko00550;ko01502
gene0117	-	K03710	GntR family transcriptional regulator	-
gene0118	agaS	K02082	tagatose-6-phosphate ketose/aldose isomerase [EC:5.-.-.-]	-
gene0119	nagA	K01443	N-acetylglucosamine-6-phosphate deacetylase [EC:3.5.1.25]	ko00520
gene0120	manX	K02794	PTS system, mannose-specific IIB component [EC:2.7.1.191]	ko00051;ko00520;ko02060
gene0121	manY	K02795	PTS system, mannose-specific IIC component	ko00051;ko00520;ko02060
gene0122	manZ	K02796	PTS system, mannose-specific IID component	ko00051;ko00520;ko02060
gene0123	manX	K02793	PTS system, mannose-specific IIA component [EC:2.7.1.191]	ko00051;ko00520;ko02060
gene0125	-	K08728	nucleoside deoxyribosyltransferase [EC:2.4.2.6]	ko00240
gene0128	-	K01104	protein-tyrosine phosphatase [EC:3.1.3.48]	-
gene0131	phnD	K02044	phosphonate transport system substrate-binding protein	ko02010
gene0133	phnE	K02042	phosphonate transport system permease protein	ko02010
gene0134	phnE	K02042	phosphonate transport system permease protein	ko02010
gene0138	asl	K17810	D-aspartate ligase [EC:6.3.1.12]	-
gene0139	nrdD	K00527	ribonucleoside-triphosphate reductase [EC:1.17.4.2]	ko00230;ko00240
gene0142	-	K09155	uncharacterized protein	-
gene0147	fruK	K00882	1-phosphofructokinase [EC:2.7.1.56]	ko00051
gene0149	pepO	K07386	putative endopeptidase [EC:3.4.24.-]	-
gene0153	pckA	K01610	phosphoenolpyruvate carboxykinase (ATP) [EC:4.1.1.49]	ko00010;ko00020;ko00620;ko00710;ko01200
gene0154	kup	K03549	KUP system potassium uptake protein	-
gene0163	fruK	K00882	1-phosphofructokinase [EC:2.7.1.56]	ko00051
gene0172	rpsN	K02954	small subunit ribosomal protein S14	ko03010
gene0181	tyrS	K01866	tyrosyl-tRNA synthetase [EC:6.1.1.1]	ko00970
gene0184	-	K06950	uncharacterized protein	-
gene0187	greA	K03624	transcription elongation factor GreA	-
gene0188	-	K07497	putative transposase	-
gene0189	-	K07483	transposase	-
gene0190	-	K13993	HSP20 family protein	ko04141
gene0191	bglA	K01223	6-phospho-beta-glucosidase [EC:3.2.1.86]	ko00010;ko00500
gene0193	celB	K02761	PTS system, cellobiose-specific IIC component	ko00500;ko02060
gene0194	yydK	K03489	GntR family transcriptional regulator, transcriptional regulator of bglA	-
gene0196	bglA	K01223	6-phospho-beta-glucosidase [EC:3.2.1.86]	ko00010;ko00500
gene0197	ydhQ	K03492	GntR family transcriptional regulator	-
gene0198	celC	K02759	PTS system, cellobiose-specific IIA component [EC:2.7.1.196 2.7.1.205]	ko00500;ko02060
gene0201	celB	K02761	PTS system, cellobiose-specific IIC component	ko00500;ko02060
gene0208	comEB	K01493	dCMP deaminase [EC:3.5.4.12]	ko00240
gene0212	tatD	K03424	TatD DNase family protein [EC:3.1.21.-]	-
gene0213	rnmV	K05985	ribonuclease M5 [EC:3.1.26.8]	-
gene0216	purR	K09685	purine operon repressor	-
gene0217	glmU	K04042	bifunctional UDP-N-acetylglucosamine pyrophosphorylase / Glucosamine-1-phosphate N-acetyltransferase [EC:2.7.7.23 2.3.1.157]	ko00520
gene0218	prsA	K00948	ribose-phosphate pyrophosphokinase [EC:2.7.6.1]	ko00030;ko00230;ko01200;ko01230
gene0222	mapA	K00691	maltose phosphorylase [EC:2.4.1.8]	ko00500
gene0223	pgmB	K01838	beta-phosphoglucomutase [EC:5.4.2.6]	ko00500
gene0224	msmX	K10112	multiple sugar transport system ATP-binding protein	ko02010
gene0225	cycB	K15770	arabinogalactan oligomer / maltooligosaccharide transport system substrate-binding protein	ko02010
gene0226	ganP	K15771	arabinogalactan oligomer / maltooligosaccharide transport system permease protein	ko02010
gene0227	ganQ	K15772	arabinogalactan oligomer / maltooligosaccharide transport system permease protein	ko02010
gene0228	dexB	K01215	glucan 1,6-alpha-glucosidase [EC:3.2.1.70]	-
gene0229	-	K06885	uncharacterized protein	-
gene0231	rpoE	K03048	DNA-directed RNA polymerase subunit delta	ko00230;ko00240;ko03020
gene0232	pyrG	K01937	CTP synthase [EC:6.3.4.2]	ko00240
gene0233	murA	K00790	UDP-N-acetylglucosamine 1-carboxyvinyltransferase [EC:2.5.1.7]	ko00520;ko00550
gene0234	pbuX	K16169	xanthine permease	-
gene0235	xpt	K03816	xanthine phosphoribosyltransferase [EC:2.4.2.22]	ko00230
gene0237	guaA	K01951	GMP synthase (glutamine-hydrolysing) [EC:6.3.5.2]	ko00230;ko00983
gene0240	-	K06910	uncharacterized protein	-
gene0248	cylA	K11050	multidrug/hemolysin transport system ATP-binding protein	ko02010
gene0249	cylB	K11051	multidrug/hemolysin transport system permease protein	ko02010
gene0256	-	K07497	putative transposase	-
gene0258	-	K07483	transposase	-
gene0260	frc	K07749	formyl-CoA transferase [EC:2.8.3.16]	-
gene0261	oxc	K01577	oxalyl-CoA decarboxylase [EC:4.1.1.8]	ko00630
gene0262	-	K07088	uncharacterized protein	-
gene0267	-	K07078	uncharacterized protein	-
gene0269	pepDA	K08659	dipeptidase [EC:3.4.-.-]	-
gene0272	galA	K07407	alpha-galactosidase [EC:3.2.1.22]	ko00052;ko00561;ko00600;ko00603
gene0273	-	K00690	sucrose phosphorylase [EC:2.4.1.7]	ko00500
gene0274	glyA	K00600	glycine hydroxymethyltransferase [EC:2.1.2.1]	ko00260;ko00460;ko00630;ko00670;ko00680;ko01200;ko01230;ko01523
gene0275	-	K01989	putative ABC transport system substrate-binding protein	-
gene0276	-	K05832	putative ABC transport system permease protein	-
gene0277	-	K05833	putative ABC transport system ATP-binding protein	-
gene0280	murF	K01929	UDP-N-acetylmuramoyl-tripeptide--D-alanyl-D-alanine ligase [EC:6.3.2.10]	ko00300;ko00550;ko01502
gene0281	deaD	K05592	ATP-dependent RNA helicase DeaD [EC:3.6.4.13]	ko03018
gene0283	alr	K01775	alanine racemase [EC:5.1.1.1]	ko00473;ko01502
gene0286	pth	K01056	peptidyl-tRNA hydrolase, PTH1 family [EC:3.1.1.29]	-
gene0292	ftsH	K03798	cell division protease FtsH [EC:3.4.24.-]	-
gene0295	hslO	K04083	molecular chaperone Hsp33	-
gene0297	lysS	K04567	lysyl-tRNA synthetase, class II [EC:6.1.1.6]	ko00970
gene0300	clpC	K03696	ATP-dependent Clp protease ATP-binding subunit ClpC	-
gene0302	rpoC	K03046	DNA-directed RNA polymerase subunit beta' [EC:2.7.7.6]	ko00230;ko00240;ko03020
gene0303	comC	K02236	leader peptidase (prepilin peptidase) / N-methyltransferase [EC:3.4.23.43 2.1.1.-]	-
gene0305	rpsG	K02992	small subunit ribosomal protein S7	ko03010
gene0306	fusA	K02355	elongation factor G	-
gene0307	rpsJ	K02946	small subunit ribosomal protein S10	ko03010
gene0309	rplD	K02926	large subunit ribosomal protein L4	ko03010
gene0311	rplB	K02886	large subunit ribosomal protein L2	ko03010
gene0312	rpsS	K02965	small subunit ribosomal protein S19	ko03010
gene0314	rpsC	K02982	small subunit ribosomal protein S3	ko03010
gene0315	rplP	K02878	large subunit ribosomal protein L16	ko03010
gene0317	rpsQ	K02961	small subunit ribosomal protein S17	ko03010
gene0320	rplE	K02931	large subunit ribosomal protein L5	ko03010
gene0323	rplR	K02881	large subunit ribosomal protein L18	ko03010
gene0326	rplO	K02876	large subunit ribosomal protein L15	ko03010
gene0330	rpsM	K02952	small subunit ribosomal protein S13	ko03010
gene0331	rpsK	K02948	small subunit ribosomal protein S11	ko03010
gene0334	ecfA1	K16786	energy-coupling factor transport system ATP-binding protein [EC:3.6.3.-]	ko02010
gene0335	ecfA2	K16787	energy-coupling factor transport system ATP-binding protein [EC:3.6.3.-]	ko02010
gene0336	ecfT	K16785	energy-coupling factor transport system permease protein	ko02010
gene0337	truA	K06173	tRNA pseudouridine38-40 synthase [EC:5.4.99.12]	-
gene0341	npdA	K12410	NAD-dependent deacetylase [EC:3.5.1.-]	-
gene0349	czcD	K16264	cobalt-zinc-cadmium efflux system protein	-
gene0352	gpmA	K01834	2,3-bisphosphoglycerate-dependent phosphoglycerate mutase [EC:5.4.2.11]	ko00010;ko00260;ko00680;ko01200;ko01230;ko04922;ko05230
gene0359	-	K07484	transposase	-
gene0363	-	K07484	transposase	-
gene0365	gadC	K20265	glutamate:GABA antiporter	ko02024
gene0366	gadC	K20265	glutamate:GABA antiporter	ko02024
gene0368	asp1	K12268	accessory secretory protein Asp1	-
gene0370	asp3	K12270	accessory secretory protein Asp3	-
gene0379	pepC	K01372	bleomycin hydrolase [EC:3.4.22.40]	-
gene0381	dut	K01520	dUTP pyrophosphatase [EC:3.6.1.23]	ko00240
gene0384	cysS	K01883	cysteinyl-tRNA synthetase [EC:6.1.1.16]	ko00970
gene0386	rlmB	K03218	23S rRNA (guanosine2251-2'-O)-methyltransferase [EC:2.1.1.185]	-
gene0387	-	K03091	RNA polymerase sporulation-specific sigma factor	-
gene0389	gntK	K00851	gluconokinase [EC:2.7.1.12]	ko00030;ko01200
gene0390	dxs	K01662	1-deoxy-D-xylulose-5-phosphate synthase [EC:2.2.1.7]	ko00730;ko00900
gene0392	hepST	K00805	heptaprenyl diphosphate synthase [EC:2.5.1.30]	ko00900
gene0393	rpmG	K02913	large subunit ribosomal protein L33	ko03010
gene0394	secE	K03073	preprotein translocase subunit SecE	ko02024;ko03060;ko03070
gene0396	rplK	K02867	large subunit ribosomal protein L11	ko03010
gene0397	rplA	K02863	large subunit ribosomal protein L1	ko03010
gene0398	-	K02029	polar amino acid transport system permease protein	-
gene0399	-	K02028	polar amino acid transport system ATP-binding protein [EC:3.6.3.21]	-
gene0405	rsmC	K00564	16S rRNA (guanine1207-N2)-methyltransferase [EC:2.1.1.172]	-
gene0408	dnaX	K02343	DNA polymerase III subunit gamma/tau [EC:2.7.7.7]	ko00230;ko00240;ko03030;ko03430;ko03440
gene0409	-	K09747	uncharacterized protein	-
gene0410	recR	K06187	recombination protein RecR	ko03440
gene0412	tmk	K00943	dTMP kinase [EC:2.7.4.9]	ko00240
gene0414	holB	K02341	DNA polymerase III subunit delta' [EC:2.7.7.7]	ko00230;ko00240;ko03030;ko03430;ko03440
gene0416	rsmI	K07056	16S rRNA (cytidine1402-2'-O)-methyltransferase [EC:2.1.1.198]	-
gene0417	-	K01071	medium-chain acyl-[acyl-carrier-protein] hydrolase [EC:3.1.2.21]	ko00061
gene0420	rimI	K03789	ribosomal-protein-alanine N-acetyltransferase [EC:2.3.1.128]	-
gene0421	tsaD	K01409	N6-L-threonylcarbamoyladenine synthase [EC:2.3.1.234]	-
gene0424	guaC	K00364	GMP reductase [EC:1.7.1.7]	ko00230
gene0425	purA	K01939	adenylosuccinate synthase [EC:6.3.4.4]	ko00230;ko00250
gene0426	purB	K01756	adenylosuccinate lyase [EC:4.3.2.2]	ko00230;ko00250
gene0429	dinJ	K07473	DNA-damage-inducible protein J	-
gene0431	uctC	K18702	CoA:oxalate CoA-transferase [EC:2.8.3.19]	-
gene0434	-	K06158	ATP-binding cassette, subfamily F, member 3	-
gene0439	-	K06158	ATP-binding cassette, subfamily F, member 3	-
gene0440	rex	K01926	redox-sensing transcriptional repressor	-
gene0442	celA	K02760	PTS system, cellobiose-specific IIB component [EC:2.7.1.196 2.7.1.205]	ko00500;ko02060
gene0446	groES	K04078	chaperonin GroES	-
gene0450	-	K06147	ATP-binding cassette, subfamily B, bacterial	-
gene0451	mutS	K03555	DNA mismatch repair protein MutS	ko03430
gene0452	mutL	K03572	DNA mismatch repair protein MutL	ko03430
gene0453	ruvA	K03550	holliday junction DNA helicase RuvA [EC:3.6.4.12]	ko03440
gene0456	zwf	K00036	glucose-6-phosphate 1-dehydrogenase [EC:1.1.1.49 1.1.1.363]	ko00030;ko00480;ko01200;ko05230
gene0457	dinB	K02346	DNA polymerase IV [EC:2.7.7.7]	-
gene0459	cshB	K18692	ATP-dependent RNA helicase CshB [EC:3.6.4.13]	-
gene0462	ruvX	K07447	putative holliday junction resolvase [EC:3.1.-.-]	-
gene0465	mutS2	K07456	DNA mismatch repair protein MutS2	ko03430
gene0468	murI	K01776	glutamate racemase [EC:5.1.1.3]	ko00471
gene0469	rdgB	K02428	XTP/dITP diphosphohydrolase [EC:3.6.1.66]	ko00230
gene0470	ackA	K00925	acetate kinase [EC:2.7.2.1]	ko00430;ko00620;ko00640;ko00680;ko00720;ko01200
gene0471	mscS	K03442	small conductance mechanosensitive channel	-
gene0474	pepQ	K01271	Xaa-Pro dipeptidase [EC:3.4.13.9]	-
gene0475	lacI	K02529	LacI family transcriptional regulator	-
gene0476	pbp1b	K03693	penicillin-binding protein 1B	ko00550;ko01501
gene0482	-	K01101	4-nitrophenyl phosphatase [EC:3.1.3.41]	ko00627
gene0485	fnr	K21567	ferredoxin/flavodoxin---NADP+ reductase [EC:1.18.1.2 1.19.1.1]	-
gene0486	-	K07570	general stress protein 13	-
gene0500	metK	K00789	S-adenosylmethionine synthetase [EC:2.5.1.6]	ko00270;ko01230
gene0502	bcrC	K19302	undecaprenyl-diphosphatase [EC:3.6.1.27]	ko00550
gene0503	leuS	K01869	leucyl-tRNA synthetase [EC:6.1.1.4]	ko00970
gene0509	argS	K01887	arginyl-tRNA synthetase [EC:6.1.1.19]	ko00970
gene0510	fbaA	K01624	fructose-bisphosphate aldolase, class II [EC:4.1.2.13]	ko00010;ko00030;ko00051;ko00680;ko00710;ko01200;ko01230
gene0513	manX	K02793	PTS system, mannose-specific IIA component [EC:2.7.1.191]	ko00051;ko00520;ko02060
gene0514	manX	K02794	PTS system, mannose-specific IIB component [EC:2.7.1.191]	ko00051;ko00520;ko02060
gene0515	manY	K02795	PTS system, mannose-specific IIC component	ko00051;ko00520;ko02060
gene0516	manZ	K02796	PTS system, mannose-specific IID component	ko00051;ko00520;ko02060
gene0517	mgtC	K07507	putative Mg2+ transporter-C (MgtC) family protein	-
gene0518	mgtC	K07507	putative Mg2+ transporter-C (MgtC) family protein	-
gene0519	rpoN	K03092	RNA polymerase sigma-54 factor	ko02020;ko05111
gene0522	hprT	K00760	hypoxanthine phosphoribosyltransferase [EC:2.4.2.8]	ko00230;ko00983
gene0525	msrC	K08968	L-methionine (R)-S-oxide reductase [EC:1.8.4.14]	ko00270
gene0529	tag	K01246	DNA-3-methyladenine glycosylase I [EC:3.2.2.20]	ko03410
gene0530	-	K07088	uncharacterized protein	-
gene0538	pyrP	K02824	uracil permease	-
gene0539	lacR	K02530	DeoR family transcriptional regulator, lactose phosphotransferase system repressor	-
gene0540	lacA	K01819	galactose-6-phosphate isomerase [EC:5.3.1.26]	ko00052
gene0541	lacA	K01819	galactose-6-phosphate isomerase [EC:5.3.1.26]	ko00052
gene0542	lacT	K02531	transcriptional antiterminator	-
gene0543	lacF	K02786	PTS system, lactose-specific IIA component [EC:2.7.1.207]	ko00052;ko02060
gene0544	lacE	K02787	PTS system, lactose-specific IIB component [EC:2.7.1.207]	ko00052;ko02060
gene0545	lacG	K01220	6-phospho-beta-galactosidase [EC:3.2.1.85]	ko00052
gene0548	-	K03319	divalent anion:Na+ symporter, DASS family	-
gene0552	pepC	K01372	bleomycin hydrolase [EC:3.4.22.40]	-
gene0553	gadC	K20265	glutamate:GABA antiporter	ko02024
gene0554	gadC	K20265	glutamate:GABA antiporter	ko02024
gene0555	pepDA	K08659	dipeptidase [EC:3.4.-.-]	-
gene0556	pepC	K01372	bleomycin hydrolase [EC:3.4.22.40]	-
gene0557	gadC	K20265	glutamate:GABA antiporter	ko02024
gene0562	mdtG	K08161	MFS transporter, DHA1 family, multidrug resistance protein	-
gene0567	-	K02068	putative ABC transport system ATP-binding protein	-
gene0568	-	K02069	putative ABC transport system permease protein	-
gene0569	psd	K01613	phosphatidylserine decarboxylase [EC:4.1.1.65]	ko00564
gene0570	bgaB	K12308	beta-galactosidase [EC:3.2.1.23]	ko00052
gene0571	bgaB	K12308	beta-galactosidase [EC:3.2.1.23]	ko00052
gene0572	-	K03305	proton-dependent oligopeptide transporter, POT family	-
gene0577	patA	K18891	ATP-binding cassette, subfamily B, multidrug efflux pump	ko02010
gene0578	patB	K18892	ATP-binding cassette, subfamily B, multidrug efflux pump	ko02010
gene0579	-	K10039	putative glutamine transport system substrate-binding protein	ko02010
gene0581	-	K10039	putative glutamine transport system substrate-binding protein	ko02010
gene0582	-	K10040	putative glutamine transport system permease protein	ko02010
gene0583	-	K10040	putative glutamine transport system permease protein	ko02010
gene0587	bglF	K02757	PTS system, beta-glucoside-specific IIC component	ko02060
gene0593	-	K07496	putative transposase	-
gene0594	agrA	K07707	two-component system, AgrA family, response regulator AgrA	ko02020;ko02024
gene0595	blpA	K20344	ATP-binding cassette, subfamily C, bacteriocin exporter	ko02010;ko02024
gene0596	blpB	K20345	membrane fusion protein, peptide pheromone/bacteriocin exporter	ko02024
gene0597	blpB	K20345	membrane fusion protein, peptide pheromone/bacteriocin exporter	ko02024
gene0612	pstA	K02038	phosphate transport system permease protein	ko02010
gene0613	pstB	K02036	phosphate transport system ATP-binding protein [EC:3.6.3.27]	ko02010
gene0614	pstB	K02036	phosphate transport system ATP-binding protein [EC:3.6.3.27]	ko02010
gene0615	phoU	K02039	phosphate transport system protein	-
gene0620	rbsK	K00852	ribokinase [EC:2.7.1.15]	ko00030
gene0621	rpiA	K01807	ribose 5-phosphate isomerase A [EC:5.3.1.6]	ko00030;ko00710;ko01200;ko01230
gene0627	rihC	K12700	non-specific riboncleoside hydrolase [EC:3.2.-.-]	-
gene0631	xfp	K01621	xylulose-5-phosphate/fructose-6-phosphate phosphoketolase [EC:4.1.2.9 4.1.2.22]	ko00030;ko00710
gene0636	-	K03294	basic amino acid/polyamine antiporter, APA family	-
gene0650	antB	K07741	anti-repressor protein	-
gene0660	dnaC	K02315	DNA replication protein DnaC	-
gene0677	xtmA	K07474	phage terminase small subunit	-
gene0715	wecB	K01791	UDP-N-acetylglucosamine 2-epimerase (non-hydrolysing) [EC:5.1.3.14]	ko00520;ko05111
gene0720	galU	K00963	UTP--glucose-1-phosphate uridylyltransferase [EC:2.7.7.9]	ko00040;ko00052;ko00500;ko00520
gene0730	pepN	K01256	aminopeptidase N [EC:3.4.11.2]	ko00480
gene0735	glmS	K00820	glucosamine--fructose-6-phosphate aminotransferase (isomerizing) [EC:2.6.1.16]	ko00250;ko00520;ko04931
gene0737	fic	K04095	cell filamentation protein	-
gene0742	-	K02035	peptide/nickel transport system substrate-binding protein	ko02024
gene0743	-	K07496	putative transposase	-
gene0744	-	K02035	peptide/nickel transport system substrate-binding protein	ko02024
gene0745	-	K02035	peptide/nickel transport system substrate-binding protein	ko02024
gene0746	-	K07006	uncharacterized protein	-
gene0753	srtA	K07284	sortase A [EC:3.4.22.70]	-
gene0761	pdxK	K00868	pyridoxine kinase [EC:2.7.1.35]	ko00750
gene0763	praC	K01821	4-oxalocrotonate tautomerase [EC:5.3.2.6]	ko00362;ko00621;ko00622;ko01220
gene0768	arsC	K00537	arsenate reductase [EC:1.20.4.1]	-
gene0769	rplU	K02888	large subunit ribosomal protein L21	ko03010
gene0770	rpmA	K02899	large subunit ribosomal protein L27	ko03010
gene0774	nusB	K03625	N utilization substance protein B	-
gene0776	xseA	K03601	exodeoxyribonuclease VII large subunit [EC:3.1.11.6]	ko03430
gene0778	-	K13789	geranylgeranyl diphosphate synthase, type II [EC:2.5.1.1 2.5.1.10 2.5.1.29]	ko00900
gene0780	recN	K03631	DNA repair protein RecN (Recombination protein N)	-
gene0785	fmt	K00604	methionyl-tRNA formyltransferase [EC:2.1.2.9]	ko00670;ko00970
gene0786	rsmB	K03500	16S rRNA (cytosine967-C5)-methyltransferase [EC:2.1.1.176]	-
gene0787	prpC	K20074	PPM family protein phosphatase [EC:3.1.3.16]	-
gene0788	prkC	K12132	eukaryotic-like serine/threonine-protein kinase [EC:2.7.11.1]	-
gene0789	rsgA	K06949	ribosome biogenesis GTPase / thiamine phosphate phosphatase [EC:3.6.1.- 3.1.3.100]	ko00730
gene0790	rpe	K01783	ribulose-phosphate 3-epimerase [EC:5.1.3.1]	ko00030;ko00040;ko00710;ko01200;ko01230
gene0794	-	K07030	uncharacterized protein	-
gene0795	recG	K03655	ATP-dependent DNA helicase RecG [EC:3.6.4.12]	ko03440
gene0796	plsX	K03621	glycerol-3-phosphate acyltransferase PlsX [EC:2.3.1.15]	ko00561;ko00564
gene0797	acpP	K02078	acyl carrier protein	ko00061
gene0798	-	K02031	peptide/nickel transport system ATP-binding protein	ko02024
gene0799	-	K02032	peptide/nickel transport system ATP-binding protein	ko02024
gene0800	-	K02033	peptide/nickel transport system permease protein	ko02024
gene0801	-	K02034	peptide/nickel transport system permease protein	ko02024
gene0802	-	K02035	peptide/nickel transport system substrate-binding protein	ko02024
gene0806	ftsY	K03110	fused signal recognition particle receptor	ko02024;ko03060;ko03070
gene0809	tetM	K18220	ribosomal protection tetracycline resistance protein	-
gene0816	copB	K01533	Cu2+-exporting ATPase [EC:3.6.3.4]	-
gene0820	mazF	K07171	mRNA interferase MazF [EC:3.1.-.-]	-
gene0833	mrr	K07448	restriction system protein	-
gene0835	-	K09787	uncharacterized protein	-
gene0836	ffh	K03106	signal recognition particle subunit SRP54 [EC:3.6.5.4]	ko02024;ko03060;ko03070
gene0837	rpsP	K02959	small subunit ribosomal protein S16	ko03010
gene0838	rimM	K02860	16S rRNA processing protein RimM	-
gene0840	rplS	K02884	large subunit ribosomal protein L19	ko03010
gene0841	lepB	K03100	signal peptidase I [EC:3.4.21.89]	ko02024;ko03060
gene0843	dpo	K02334	DNA polymerase bacteriophage-type [EC:2.7.7.7]	-
gene0844	lexA	K01356	repressor LexA [EC:3.4.21.88]	-
gene0846	-	K09976	uncharacterized protein	-
gene0852	plsC	K00655	1-acyl-sn-glycerol-3-phosphate acyltransferase [EC:2.3.1.51]	ko00561;ko00564
gene0853	-	K07461	putative endonuclease	-
gene0856	pyrH	K09903	uridylate kinase [EC:2.7.4.22]	ko00240
gene0857	frr	K02838	ribosome recycling factor	-
gene0858	uppS	K00806	undecaprenyl diphosphate synthase [EC:2.5.1.31]	ko00900
gene0860	rseP	K11749	regulator of sigma E protease [EC:3.4.24.-]	ko02024;ko04112
gene0861	proS	K01881	prolyl-tRNA synthetase [EC:6.1.1.15]	ko00970
gene0862	polC	K03763	DNA polymerase III subunit alpha, Gram-positive type [EC:2.7.7.7]	ko00230;ko00240;ko03030;ko03430;ko03440
gene0863	rimP	K09748	ribosome maturation factor RimP	-
gene0864	nusA	K02600	N utilization substance protein A	-
gene0870	ribF	K11753	riboflavin kinase / FMN adenylyltransferase [EC:2.7.1.26 2.7.7.2]	ko00740
gene0871	lsa	K19350	lincosamide and streptogramin A transport system ATP-binding/permease protein	ko02010
gene0874	hrcA	K03705	heat-inducible transcriptional repressor	-
gene0875	-	K03687	molecular chaperone GrpE	-
gene0877	dnaJ	K03686	molecular chaperone DnaJ	-
gene0878	lepA	K03596	GTP-binding protein LepA	ko05134
gene0879	srtA	K07284	sortase A [EC:3.4.22.70]	-
gene0880	recJ	K07462	single-stranded-DNA-specific exonuclease [EC:3.1.-.-]	ko03410;ko03430;ko03440
gene0881	apt	K00759	adenine phosphoribosyltransferase [EC:2.4.2.7]	ko00230
gene0883	clsA_B	K06131	cardiolipin synthase A/B [EC:2.7.8.-]	ko00564
gene0884	thyA	K00560	thymidylate synthase [EC:2.1.1.45]	ko00240;ko00670;ko01523
gene0885	folA	K00287	dihydrofolate reductase [EC:1.5.1.3]	ko00670;ko00790;ko01523
gene0886	malY	K16211	maltose/moltooligosaccharide transporter	-
gene0891	eno	K01689	enolase [EC:4.2.1.11]	ko00010;ko00680;ko01200;ko01230;ko03018;ko04066
gene0895	-	K01442	choloylglycine hydrolase [EC:3.5.1.24]	ko00120;ko00121
gene0897	endA	K15051	DNA-entry nuclease	-
gene0899	metQ	K02073	D-methionine transport system substrate-binding protein	ko02010
gene0900	metN	K02071	D-methionine transport system ATP-binding protein	ko02010
gene0901	metI	K02072	D-methionine transport system permease protein	ko02010
gene0902	fumC	K01679	fumarate hydratase, class II [EC:4.2.1.2]	ko00020;ko00620;ko00720;ko01200;ko05200;ko05211
gene0903	frdA	K00244	fumarate reductase flavoprotein subunit [EC:1.3.5.4]	ko00020;ko00190;ko00620;ko00650;ko00720;ko01200;ko02020
gene0904	ldh	K00016	L-lactate dehydrogenase [EC:1.1.1.27]	ko00010;ko00270;ko00620;ko00640;ko04922
gene0906	ansA	K01424	L-asparaginase [EC:3.5.1.1]	ko00250;ko00460
gene0907	ctpE	K12952	cation-transporting ATPase E [EC:3.6.3.-]	-
gene0910	-	K07497	putative transposase	-
gene0911	-	K07483	transposase	-
gene0912	ybaK	K03976	Cys-tRNA(Pro)/Cys-tRNA(Cys) deacylase [EC:3.1.1.-]	-
gene0913	prmA	K02687	ribosomal protein L11 methyltransferase [EC:2.1.1.-]	-
gene0915	relA	K00951	GTP pyrophosphokinase [EC:2.7.6.5]	ko00230
gene0916	dtd	K07560	D-tyrosyl-tRNA(Tyr) deacylase [EC:3.1.-.-]	-
gene0918	aspS	K01876	aspartyl-tRNA synthetase [EC:6.1.1.12]	ko00970
gene0919	patA	K00841	aminotransferase [EC:2.6.1.-]	ko00300;ko01230
gene0923	msrA	K07304	peptide-methionine (S)-S-oxide reductase [EC:1.8.4.11]	-
gene0925	sdaA	K01752	L-serine dehydratase [EC:4.3.1.17]	ko00260;ko00270;ko01200;ko01230
gene0926	sdaA	K01752	L-serine dehydratase [EC:4.3.1.17]	ko00260;ko00270;ko01200;ko01230
gene0928	ppsR	K09773	[pyruvate, water dikinase]-phosphate phosphotransferase / [pyruvate, water dikinase] kinase [EC:2.7.4.28 2.7.11.33]	-
gene0929	rpsU	K02970	small subunit ribosomal protein S21	ko03010
gene0930	-	K09117	uncharacterized protein	-
gene0932	ybeY	K07042	probable rRNA maturation factor	-
gene0934	recO	K03584	DNA repair protein RecO (recombination protein O)	ko03440
gene0935	glyQ	K01878	glycyl-tRNA synthetase alpha chain [EC:6.1.1.14]	ko00970
gene0937	dnaG	K02316	DNA primase [EC:2.7.7.-]	ko03030
gene0942	tetM	K18220	ribosomal protection tetracycline resistance protein	-
gene0946	rpoE	K03088	RNA polymerase sigma-70 factor, ECF subfamily	-
gene0954	-	K02029	polar amino acid transport system permease protein	-
gene0957	-	K02030	polar amino acid transport system substrate-binding protein	-
gene0960	pepT	K01258	tripeptide aminopeptidase [EC:3.4.11.4]	-
gene0962	-	K01990	ABC-2 type transport system ATP-binding protein	-
gene0966	lepB	K03100	signal peptidase I [EC:3.4.21.89]	ko02024;ko03060
gene0975	pyrF	K01591	orotidine-5'-phosphate decarboxylase [EC:4.1.1.23]	ko00240
gene0976	pyrD	K00226	dihydroorotate dehydrogenase (fumarate) [EC:1.3.98.1]	ko00240
gene0977	pyrR	K02825	pyrimidine operon attenuation protein / uracil phosphoribosyltransferase [EC:2.4.2.9]	ko00240
gene0978	pyrB	K00609	aspartate carbamoyltransferase catalytic subunit [EC:2.1.3.2]	ko00240;ko00250
gene0979	pyrC	K01465	dihydroorotase [EC:3.5.2.3]	ko00240
gene0980	carA	K01956	carbamoyl-phosphate synthase small subunit [EC:6.3.5.5]	ko00240;ko00250
gene0981	carB	K01955	carbamoyl-phosphate synthase large subunit [EC:6.3.5.5]	ko00240;ko00250
gene0982	pyrR	K02825	pyrimidine operon attenuation protein / uracil phosphoribosyltransferase [EC:2.4.2.9]	ko00240
gene0984	ppc	K01595	phosphoenolpyruvate carboxylase [EC:4.1.1.31]	ko00620;ko00680;ko00710;ko00720;ko01200
gene0987	-	K02003	putative ABC transport system ATP-binding protein	-
gene0988	-	K02004	putative ABC transport system permease protein	-
gene0990	-	K02004	putative ABC transport system permease protein	-
gene0991	pepO	K07386	putative endopeptidase [EC:3.4.24.-]	-
gene0996	glxK	K00865	glycerate 2-kinase [EC:2.7.1.165]	ko00260;ko00561;ko00630
gene1002	eno	K01689	enolase [EC:4.2.1.11]	ko00010;ko00680;ko01200;ko01230;ko03018;ko04066
gene1008	yafQ	K19157	mRNA interferase YafQ [EC:3.1.-.-]	-
gene1009	dinJ	K07473	DNA-damage-inducible protein J	-
gene1016	-	K01104	protein-tyrosine phosphatase [EC:3.1.3.48]	-
gene1019	-	K06889	uncharacterized protein	-
gene1020	rimL	K03817	ribosomal-protein-serine acetyltransferase [EC:2.3.1.-]	-
gene1021	speG	K00657	diamine N-acetyltransferase [EC:2.3.1.57]	ko00330;ko04216
gene1029	folD	K01491	methylenetetrahydrofolate dehydrogenase (NADP+) / methenyltetrahydrofolate cyclohydrolase [EC:1.5.1.5 3.5.4.9]	ko00670;ko00720;ko01200
gene1030	rocF	K01476	arginase [EC:3.5.3.1]	ko00220;ko00330;ko01230;ko05146
gene1031	rbsD	K06726	D-ribose pyranase [EC:5.4.99.62]	ko02010
gene1033	aacC	K00662	aminoglycoside 3-N-acetyltransferase [EC:2.3.1.81]	-
gene1039	idi	K01823	isopentenyl-diphosphate Delta-isomerase [EC:5.3.3.2]	ko00900
gene1040	mvaK2	K00938	phosphomevalonate kinase [EC:2.7.4.2]	ko00900
gene1043	addB	K16899	ATP-dependent helicase/nuclease subunit B [EC:3.1.-.- 3.6.4.12]	-
gene1045	dinG	K03722	ATP-dependent DNA helicase DinG [EC:3.6.4.12]	-
gene1047	asnS	K01893	asparaginyl-tRNA synthetase [EC:6.1.1.22]	ko00970
gene1048	dnaD	K02086	DNA replication protein	-
gene1049	-	K10773	endonuclease III [EC:4.2.99.18]	ko03410
gene1055	mrcA	K05366	penicillin-binding protein 1A [EC:2.4.1.129 3.4.16.4]	ko00550;ko01501
gene1056	recU	K03700	recombination protein U	-
gene1059	ypsC	K07444	putative N6-adenine-specific DNA methylase [EC:2.1.1.-]	-
gene1064	fhs	K01938	formate--tetrahydrofolate ligase [EC:6.3.4.3]	ko00670;ko00720;ko01200
gene1067	carA	K01956	carbamoyl-phosphate synthase small subunit [EC:6.3.5.5]	ko00240;ko00250
gene1068	carB	K01955	carbamoyl-phosphate synthase large subunit [EC:6.3.5.5]	ko00240;ko00250
gene1081	antB	K07741	anti-repressor protein	-
gene1100	cysH	K00390	phosphoadenosine phosphosulfate reductase [EC:1.8.4.8 1.8.4.10]	ko00920
gene1106	xtmB	K06909	phage terminase large subunit	-
gene1130	ppiB	K03768	peptidyl-prolyl cis-trans isomerase B (cyclophilin B) [EC:5.2.1.8]	-
gene1131	recQ	K03654	ATP-dependent DNA helicase RecQ [EC:3.6.4.12]	ko03018
gene1132	ppaC	K15986	manganese-dependent inorganic pyrophosphatase [EC:3.6.1.1]	ko00190
gene1137	maa	K00661	maltose O-acetyltransferase [EC:2.3.1.79]	-
gene1150	abcA	K18104	ATP-binding cassette, subfamily B, bacterial AbcA/BmrA [EC:3.6.3.44]	ko01501;ko02010
gene1154	tpx	K11065	thiol peroxidase, atypical 2-Cys peroxiredoxin [EC:1.11.1.15]	-
gene1157	maa	K00661	maltose O-acetyltransferase [EC:2.3.1.79]	-
gene1160	hupB	K03530	DNA-binding protein HU-beta	-
gene1161	hupB	K03530	DNA-binding protein HU-beta	-
gene1162	bmpA	K07335	basic membrane protein A and related proteins	-
gene1163	-	K02056	simple sugar transport system ATP-binding protein [EC:3.6.3.17]	-
gene1164	-	K02057	simple sugar transport system permease protein	-
gene1165	-	K02057	simple sugar transport system permease protein	-
gene1170	uvrA	K03701	excinuclease ABC subunit A	ko03420
gene1174	-	K01442	choloylglycine hydrolase [EC:3.5.1.24]	ko00120;ko00121
gene1179	sufB	K09014	Fe-S cluster assembly protein SufB	-
gene1181	sufS	K11717	cysteine desulfurase / selenocysteine lyase [EC:2.8.1.7 4.4.1.16]	ko00450
gene1182	sufD	K09015	Fe-S cluster assembly protein SufD	-
gene1184	asd	K00133	aspartate-semialdehyde dehydrogenase [EC:1.2.1.11]	ko00260;ko00261;ko00270;ko00300;ko01210;ko01230
gene1185	patA	K00841	aminotransferase [EC:2.6.1.-]	ko00300;ko01230
gene1186	dapB	K00215	4-hydroxy-tetrahydrodipicolinate reductase [EC:1.17.1.8]	ko00261;ko00300;ko01230
gene1187	dapA	K01714	4-hydroxy-tetrahydrodipicolinate synthase [EC:4.3.3.7]	ko00261;ko00300;ko01230
gene1188	dapL	K05823	N-acetyldiaminopimelate deacetylase [EC:3.5.1.47]	ko00300;ko01230
gene1189	dapH	K05822	tetrahydrodipicolinate N-acetyltransferase [EC:2.3.1.89]	ko00300;ko01230
gene1190	lysA	K01586	diaminopimelate decarboxylase [EC:4.1.1.20]	ko00300;ko01230
gene1191	lysC	K00928	aspartate kinase [EC:2.7.2.4]	ko00260;ko00261;ko00270;ko00300;ko01210;ko01230
gene1192	dapF	K01778	diaminopimelate epimerase [EC:5.1.1.7]	ko00300;ko01230
gene1194	-	K03311	branched-chain amino acid:cation transporter, LIVCS family	-
gene1202	-	K07025	putative hydrolase of the HAD superfamily	-
gene1207	alsD	K01575	acetolactate decarboxylase [EC:4.1.1.5]	ko00650;ko00660
gene1208	ilvB	K01652	acetolactate synthase I/II/III large subunit [EC:2.2.1.6]	ko00290;ko00650;ko00660;ko00770;ko01210;ko01230
gene1211	lsa	K19350	lincosamide and streptogramin A transport system ATP-binding/permease protein	ko02010
gene1216	-	K07038	inner membrane protein	-
gene1219	hslU	K03667	ATP-dependent HslUV protease ATP-binding subunit HslU	-
gene1221	xerC	K03733	integrase/recombinase XerC	-
gene1222	trmFO	K04094	methylenetetrahydrofolate--tRNA-(uracil-5-)-methyltransferase [EC:2.1.1.74]	-
gene1223	topA	K03168	DNA topoisomerase I [EC:5.99.1.2]	-
gene1227	prc	K03797	carboxyl-terminal processing protease [EC:3.4.21.102]	-
gene1233	menA	K02548	1,4-dihydroxy-2-naphthoate octaprenyltransferase [EC:2.5.1.74 2.5.1.-]	ko00130
gene1235	mutT	K03574	8-oxo-dGTP diphosphatase [EC:3.6.1.55]	-
gene1240	hsdR	K01153	type I restriction enzyme, R subunit [EC:3.1.21.3]	-
gene1243	hsdS	K01154	type I restriction enzyme, S subunit [EC:3.1.21.3]	-
gene1244	hsdM	K03427	type I restriction enzyme M protein [EC:2.1.1.72]	-
gene1246	hupB	K03530	DNA-binding protein HU-beta	-
gene1247	engA	K03977	GTPase	-
gene1248	rpsA	K02945	small subunit ribosomal protein S1	ko03010
gene1254	scpA	K05896	segregation and condensation protein A	-
gene1256	xerD	K04763	integrase/recombinase XerD	-
gene1257	-	K00243	uncharacterized protein	-
gene1258	pyk	K00873	pyruvate kinase [EC:2.7.1.40]	ko00010;ko00230;ko00620;ko01200;ko01230;ko04922;ko04930;ko05203;ko05230
gene1260	dnaE	K02337	DNA polymerase III subunit alpha [EC:2.7.7.7]	ko00230;ko00240;ko03030;ko03430;ko03440
gene1266	rnz	K00784	ribonuclease Z [EC:3.1.26.11]	ko03013
gene1269	uvrC	K03703	excinuclease ABC subunit C	ko03420
gene1270	iunH	K01239	purine nucleosidase [EC:3.2.2.1]	ko00230;ko00760
gene1280	mutT	K03574	8-oxo-dGTP diphosphatase [EC:3.6.1.55]	-
gene1283	htpX	K03799	heat shock protein HtpX [EC:3.4.24.-]	-
gene1289	cas2	K09951	CRISPR-associated protein Cas2	-
gene1291	csn1	K09952	CRISPR-associated endonuclease Csn1 [EC:3.1.-.-]	-
gene1292	rfbD	K00067	dTDP-4-dehydrorhamnose reductase [EC:1.1.1.133]	ko00521;ko00523
gene1295	rfbB	K01710	dTDP-glucose 4,6-dehydratase [EC:4.2.1.46]	ko00521;ko00523;ko00525;ko01055
gene1299	-	K07484	transposase	-
gene1317	waaB	K02840	UDP-D-galactose:(glucosyl)LPS alpha-1,6-D-galactosyltransferase [EC:2.4.1.-]	ko00540
gene1334	engB	K03978	GTP-binding protein	-
gene1335	clpX	K03544	ATP-dependent Clp protease ATP-binding subunit ClpX	ko04112
gene1336	tig	K03545	trigger factor	-
gene1337	tuf	K02358	elongation factor Tu	-
gene1339	rnj	K12574	ribonuclease J [EC:3.1.-.-]	ko03018
gene1341	rpsT	K02968	small subunit ribosomal protein S20	ko03010
gene1342	holA	K02340	DNA polymerase III subunit delta [EC:2.7.7.7]	ko00230;ko00240;ko03030;ko03430;ko03440
gene1343	comEC	K02238	competence protein ComEC	-
gene1345	-	K07177	Lon-like protease	ko02024
gene1346	coaD	K00954	pantetheine-phosphate adenylyltransferase [EC:2.7.7.3]	ko00770
gene1349	ftsW	K03588	cell division protein FtsW	ko04112
gene1353	rnj	K12574	ribonuclease J [EC:3.1.-.-]	ko03018
gene1358	gpmB	K15634	probable phosphoglycerate mutase [EC:5.4.2.12]	ko00010;ko00260;ko00680;ko01200;ko01230
gene1359	mnmA	K00566	tRNA-uridine 2-sulfurtransferase [EC:2.8.1.13]	ko04122
gene1361	iscS	K04487	cysteine desulfurase [EC:2.8.1.7]	ko00730;ko04122
gene1362	mtnN	K01243	adenosylhomocysteine nucleosidase [EC:3.2.2.9]	ko00270;ko01230
gene1364	nudF	K01515	ADP-ribose pyrophosphatase [EC:3.6.1.13]	ko00230
gene1366	ileS	K01870	isoleucyl-tRNA synthetase [EC:6.1.1.5]	ko00970
gene1367	divIVA	K04074	cell division initiation protein	-
gene1372	ftsQ	K03589	cell division protein FtsQ	ko04112
gene1373	murG	K02563	UDP-N-acetylglucosamine--N-acetylmuramyl-(pentapeptide) pyrophosphoryl-undecaprenol N-acetylglucosamine transferase [EC:2.4.1.227]	ko00550;ko01502;ko04112
gene1374	murD	K01925	UDP-N-acetylmuramoylalanine--D-glutamate ligase [EC:6.3.2.9]	ko00471;ko00550
gene1376	pbpB	K08724	penicillin-binding protein 2B	ko00550
gene1378	mraW	K03438	16S rRNA (cytosine1402-N4)-methyltransferase [EC:2.1.1.199]	-
gene1379	mraZ	K03925	MraZ protein	-
gene1382	mreD	K03571	rod shape-determining protein MreD	-
gene1384	mreB	K03569	rod shape-determining protein MreB and related proteins	-
gene1388	valS	K01873	valyl-tRNA synthetase [EC:6.1.1.9]	ko00970
gene1389	-	K01537	Ca2+-transporting ATPase [EC:3.6.3.8]	-
gene1390	rsuA	K06183	16S rRNA pseudouridine516 synthase [EC:5.4.99.19]	-
gene1391	thiI	K03151	thiamine biosynthesis protein ThiI	ko00730;ko04122
gene1393	ezrA	K06286	septation ring formation regulator	-
gene1396	ycaJ	K07478	putative ATPase	-
gene1399	rodA	K05837	rod shape determining protein RodA	-
gene1403	mreB	K03569	rod shape-determining protein MreB and related proteins	-
gene1406	atpD	K02112	F-type H+-transporting ATPase subunit beta [EC:3.6.3.14]	ko00190;ko00195
gene1409	atpH	K02113	F-type H+-transporting ATPase subunit delta	ko00190;ko00195
gene1410	atpF	K02109	F-type H+-transporting ATPase subunit b	ko00190;ko00195
gene1411	atpE	K02110	F-type H+-transporting ATPase subunit c	ko00190;ko00195
gene1412	atpB	K02108	F-type H+-transporting ATPase subunit a	ko00190;ko00195
gene1413	upp	K00761	uracil phosphoribosyltransferase [EC:2.4.2.9]	ko00240
gene1416	prfA	K02835	peptide chain release factor 1	-
gene1424	pgi	K01810	glucose-6-phosphate isomerase [EC:5.3.1.9]	ko00010;ko00030;ko00500;ko00520;ko01200
gene1426	ltaS	K19005	lipoteichoic acid synthase [EC:2.7.8.20]	ko00561
gene1430	manA	K01809	mannose-6-phosphate isomerase [EC:5.3.1.8]	ko00051;ko00520
gene1431	patB	K14155	cystathione beta-lyase [EC:4.4.1.8]	ko00270;ko00450;ko01230
gene1434	inuJ	K20811	inulosucrase [EC:2.4.1.9]	ko00500
gene1436	ackA	K00925	acetate kinase [EC:2.7.2.1]	ko00430;ko00620;ko00640;ko00680;ko00720;ko01200
gene1437	-	K00571	site-specific DNA-methyltransferase (adenine-specific) [EC:2.1.1.72]	-
gene1440	comGD	K02246	competence protein ComGD	-
gene1442	comGB	K02244	competence protein ComGB	-
gene1443	comGA	K02243	competence protein ComGA	-
gene1447	-	K02077	zinc/manganese transport system substrate-binding protein	-
gene1453	crcB	K06199	CrcB protein	-
gene1462	dnaQ	K02342	DNA polymerase III subunit epsilon [EC:2.7.7.7]	ko00230;ko00240;ko03030;ko03430;ko03440
gene1464	pta	K00625	phosphate acetyltransferase [EC:2.3.1.8]	ko00430;ko00620;ko00640;ko00680;ko00720;ko01200
gene1465	UDG	K03648	uracil-DNA glycosylase [EC:3.2.2.27]	ko03410;ko05340
gene1471	rnr	K12573	ribonuclease R [EC:3.1.-.-]	ko03018
gene1473	eno	K01689	enolase [EC:4.2.1.11]	ko00010;ko00680;ko01200;ko01230;ko03018;ko04066
gene1474	tpiA	K01803	triosephosphate isomerase (TIM) [EC:5.3.1.1]	ko00010;ko00051;ko00562;ko00710;ko01200;ko01230
gene1475	pgk	K00927	phosphoglycerate kinase [EC:2.7.2.3]	ko00010;ko00710;ko01200;ko01230
gene1476	gapA	K00134	glyceraldehyde 3-phosphate dehydrogenase [EC:1.2.1.12]	ko00010;ko00710;ko01200;ko01230;ko04066;ko05010
gene1480	clpP	K01358	ATP-dependent Clp protease, protease subunit [EC:3.4.21.92]	ko04112;ko04212
gene1485	uvrA	K03701	excinuclease ABC subunit A	ko03420
gene1486	uvrB	K03702	excinuclease ABC subunit B	ko03420
gene1487	pgm	K01835	phosphoglucomutase [EC:5.4.2.2]	ko00010;ko00030;ko00052;ko00230;ko00500;ko00520;ko00521
gene1488	galM	K01785	aldose 1-epimerase [EC:5.1.3.3]	ko00010;ko00052
gene1489	galT	K00965	UDPglucose--hexose-1-phosphate uridylyltransferase [EC:2.7.7.12]	ko00052;ko00520;ko04917
gene1490	galK	K00849	galactokinase [EC:2.7.1.6]	ko00052;ko00520
gene1491	lacI	K02529	LacI family transcriptional regulator	-
gene1492	trxB	K00384	thioredoxin reductase (NADPH) [EC:1.8.1.9]	ko00240;ko00450
gene1493	gpsA	K00057	glycerol-3-phosphate dehydrogenase (NAD(P)+) [EC:1.1.1.94]	ko00564
gene1494	lgt	K13292	phosphatidylglycerol:prolipoprotein diacylglycerol transferase [EC:2.-.-.-]	-
gene1495	hprK	K06023	HPr kinase/phosphorylase [EC:2.7.11.- 2.7.4.-]	-
gene1497	prfB	K02836	peptide chain release factor 2	-
gene1498	secA	K03070	preprotein translocase subunit SecA	ko02024;ko03060;ko03070
gene1501	comFA	K02240	competence protein ComFA	-
gene1505	recA	K03553	recombination protein RecA	ko03440
gene1506	pgsA	K00995	CDP-diacylglycerol--glycerol-3-phosphate 3-phosphatidyltransferase [EC:2.7.8.5]	ko00564
gene1508	fabG	K00059	3-oxoacyl-[acyl-carrier protein] reductase [EC:1.1.1.100]	ko00061;ko00780;ko01040;ko01212
gene1511	ftsK	K03466	DNA segregation ATPase FtsK/SpoIIIE, S-DNA-T family	-
gene1513	trmL	K03216	tRNA (cytidine/uridine-2'-O-)-methyltransferase [EC:2.1.1.207]	-
gene1515	srlB	K02781	PTS system, glucitol/sorbitol-specific IIA component [EC:2.7.1.198]	ko00051;ko02060
gene1518	ohyA	K10254	oleate hydratase [EC:4.2.1.53]	-
gene1524	coiA	K06198	competence protein CoiA	-
gene1525	mecA1_2	K16511	adapter protein MecA 1/2	-
gene1526	spxA	K16509	regulatory protein spx	-
gene1527	ptsI	K08483	phosphotransferase system, enzyme I, PtsI [EC:2.7.3.9]	ko02060
gene1530	clpE	K03697	ATP-dependent Clp protease ATP-binding subunit ClpE	-
gene1532	prfC	K02837	peptide chain release factor 3	-
gene1539	-	K01641	hydroxymethylglutaryl-CoA synthase [EC:2.3.3.10]	ko00072;ko00280;ko00650;ko00900
gene1540	mvaA	K00054	hydroxymethylglutaryl-CoA reductase [EC:1.1.1.88]	ko00900
gene1546	glnA	K01915	glutamine synthetase [EC:6.3.1.2]	ko00220;ko00250;ko00630;ko00910;ko01230;ko02020;ko04724;ko04727
gene1547	miaA	K00791	tRNA dimethylallyltransferase [EC:2.5.1.75]	ko00908
gene1551	gluP	K19225	rhomboid protease GluP [EC:3.4.21.105]	-
gene1552	-	K01934	5-formyltetrahydrofolate cyclo-ligase [EC:6.3.3.2]	ko00670
gene1553	rpmG	K02913	large subunit ribosomal protein L33	ko03010
gene1562	acyP	K01512	acylphosphatase [EC:3.6.1.7]	ko00620;ko00627
gene1563	yidC	K03217	YidC/Oxa1 family membrane protein insertase	ko02024;ko03060;ko03070
gene1566	-	K07040	uncharacterized protein	-
gene1570	nadD	K00969	nicotinate-nucleotide adenylyltransferase [EC:2.7.7.18]	ko00760
gene1571	yqeH	K06948	30S ribosome assembly GTPase	-
gene1572	-	K07015	uncharacterized protein	-
gene1573	add	K01488	adenosine deaminase [EC:3.5.4.4]	ko00230;ko05340
gene1574	rplT	K02887	large subunit ribosomal protein L20	ko03010
gene1575	rpmI	K02916	large subunit ribosomal protein L35	ko03010
gene1577	-	K07052	uncharacterized protein	-
gene1580	thrS	K01868	threonyl-tRNA synthetase [EC:6.1.1.3]	ko00970
gene1581	dnaI	K11144	primosomal protein DnaI	-
gene1582	dnaB	K03346	replication initiation and membrane attachment protein	-
gene1583	nrdR	K07738	transcriptional repressor NrdR	-
gene1584	coaE	K00859	dephospho-CoA kinase [EC:2.7.1.24]	ko00770
gene1587	murC	K01924	UDP-N-acetylmuramate--alanine ligase [EC:6.3.2.8]	ko00471;ko00550
gene1588	cutC	K06201	copper homeostasis protein	-
gene1589	-	K06878	tRNA-binding protein	-
gene1593	-	K01992	ABC-2 type transport system permease protein	-
gene1594	-	K01990	ABC-2 type transport system ATP-binding protein	-
gene1595	hinT	K02503	histidine triad (HIT) family protein	-
gene1599	cbf	K03698	3'-5' exoribonuclease [EC:3.1.-.-]	-
gene1604	rluD	K06180	23S rRNA pseudouridine1911/1915/1917 synthase [EC:5.4.99.23]	-
gene1607	yafP	K03830	putative acetyltransferase [EC:2.3.1.-]	-
gene1608	aphA	K00897	kanamycin kinase [EC:2.7.1.95]	-
gene1611	flp	K21562	CRP/FNR family transcriptional regulator, anaerobic regulatory protein	-
gene1614	zntA	K01534	Cd2+/Zn2+-exporting ATPase [EC:3.6.3.3 3.6.3.5]	-
gene1619	res	K01156	type III restriction enzyme [EC:3.1.21.5]	-
gene1620	mod	K07316	adenine-specific DNA-methyltransferase [EC:2.1.1.72]	-
gene1631	rumA	K03215	23S rRNA (uracil1939-C5)-methyltransferase [EC:2.1.1.190]	-
gene1632	nisE	K20491	lantibiotic transport system permease protein	ko02010;ko02020;ko02024
gene1633	nisF	K20490	lantibiotic transport system ATP-binding protein	ko02010;ko02020;ko02024
gene1634	nhaC	K03315	Na+:H+ antiporter, NhaC family	-
gene1635	-	K07496	putative transposase	-
gene1638	ecfA1	K16786	energy-coupling factor transport system ATP-binding protein [EC:3.6.3.-]	ko02010
gene1639	ecfT	K16785	energy-coupling factor transport system permease protein	ko02010
gene1640	-	K06890	uncharacterized protein	-
gene1650	dagK	K07029	diacylglycerol kinase (ATP) [EC:2.7.1.107]	ko00561;ko00564
gene1652	gatA	K02433	aspartyl-tRNA(Asn)/glutamyl-tRNA(Gln) amidotransferase subunit A [EC:6.3.5.6 6.3.5.7]	ko00970
gene1653	gatC	K02435	aspartyl-tRNA(Asn)/glutamyl-tRNA(Gln) amidotransferase subunit C [EC:6.3.5.6 6.3.5.7]	ko00970
gene1655	ligA	K01972	DNA ligase (NAD+) [EC:6.5.1.2]	ko03030;ko03410;ko03420;ko03430
gene1656	uvrD	K03657	DNA helicase II / ATP-dependent DNA helicase PcrA [EC:3.6.4.12]	ko03420;ko03430
gene1660	sprL	K03095	SprT-like protein	-
gene1664	-	K01537	Ca2+-transporting ATPase [EC:3.6.3.8]	-
gene1667	nadE	K01916	NAD+ synthase [EC:6.3.1.5]	ko00760
gene1671	tagA	K05946	N-acetylglucosaminyldiphosphoundecaprenol N-acetyl-beta-D-mannosaminyltransferase [EC:2.4.1.187]	ko05111
gene1678	ldh	K00016	L-lactate dehydrogenase [EC:1.1.1.27]	ko00010;ko00270;ko00620;ko00640;ko04922
gene1684	psiE	K13256	protein PsiE	-
gene1690	galE	K01784	UDP-glucose 4-epimerase [EC:5.1.3.2]	ko00052;ko00520
gene1691	lhr	K03724	ATP-dependent helicase Lhr and Lhr-like helicase [EC:3.6.4.-]	-
gene1694	pcaC	K01607	4-carboxymuconolactone decarboxylase [EC:4.1.1.44]	ko00362;ko01220
gene1695	pcaC	K01607	4-carboxymuconolactone decarboxylase [EC:4.1.1.44]	ko00362;ko01220
gene1735	ltaS	K19005	lipoteichoic acid synthase [EC:2.7.8.20]	ko00561
gene1736	-	K07027	glycosyltransferase 2 family protein	-
gene1776	serS	K01875	seryl-tRNA synthetase [EC:6.1.1.11]	ko00970
gene1782	gabD	K00135	succinate-semialdehyde dehydrogenase / glutarate-semialdehyde dehydrogenase [EC:1.2.1.16 1.2.1.79 1.2.1.20]	ko00250;ko00310;ko00350;ko00650;ko00760
gene1786	-	K06994	putative drug exporter of the RND superfamily	-
gene1788	penP	K17836	beta-lactamase class A [EC:3.5.2.6]	ko00311;ko01501
gene1793	-	K08987	putative membrane protein	-
gene1794	-	K02027	multiple sugar transport system substrate-binding protein	-
gene1797	-	K02025	multiple sugar transport system permease protein	-
gene1799	pepDA	K08659	dipeptidase [EC:3.4.-.-]	-
gene1800	endA	K15051	DNA-entry nuclease	-
gene1803	dnaQ	K02342	DNA polymerase III subunit epsilon [EC:2.7.7.7]	ko00230;ko00240;ko03030;ko03430;ko03440
gene1807	pepT	K01258	tripeptide aminopeptidase [EC:3.4.11.4]	-
gene1809	pnuC	K03811	nicotinamide mononucleotide transporter	-
gene1813	crr	K02777	PTS system, sugar-specific IIA component [EC:2.7.1.-]	ko00010;ko00500;ko00520;ko02026;ko02060;ko05111
gene1815	glvR	K03481	RpiR family transcriptional regulator, glv operon transcriptional regulator	-
gene1817	glvA	K01232	maltose-6'-phosphate glucosidase [EC:3.2.1.122]	ko00500
gene1823	ermC	K00561	23S rRNA (adenine-N6)-dimethyltransferase [EC:2.1.1.184]	-
gene1827	manX	K02793	PTS system, mannose-specific IIA component [EC:2.7.1.191]	ko00051;ko00520;ko02060
gene1828	-	K02035	peptide/nickel transport system substrate-binding protein	ko02024
gene1830	bglA	K01223	6-phospho-beta-glucosidase [EC:3.2.1.86]	ko00010;ko00500
gene1840	-	K01537	Ca2+-transporting ATPase [EC:3.6.3.8]	-
gene1842	nanE	K01788	N-acylglucosamine-6-phosphate 2-epimerase [EC:5.1.3.9]	ko00520
gene1843	ptsG	K02779	PTS system, glucose-specific IIC component	ko00010;ko00520;ko02060;ko05111
gene1844	ptsG	K02778	PTS system, glucose-specific IIB component [EC:2.7.1.199]	ko00010;ko00520;ko02060;ko05111
gene1845	xthA	K01142	exodeoxyribonuclease III [EC:3.1.11.2]	ko03410
gene1850	-	K02003	putative ABC transport system ATP-binding protein	-
gene1852	hflX	K03665	GTPase	-
gene1854	cwlO	K21471	peptidoglycan DL-endopeptidase CwlO [EC:3.4.-.-]	-
gene1855	gmk	K00942	guanylate kinase [EC:2.7.4.8]	ko00230
gene1859	nrdI	K03647	protein involved in ribonucleotide reduction	-
gene1860	nrdI	K03647	protein involved in ribonucleotide reduction	-
gene1861	nrdB	K00526	ribonucleoside-diphosphate reductase beta chain [EC:1.17.4.1]	ko00230;ko00240
gene1863	mazF	K07171	mRNA interferase MazF [EC:3.1.-.-]	-
gene1871	pepF	K08602	oligoendopeptidase F [EC:3.4.24.-]	-
gene1874	-	K02074	zinc/manganese transport system ATP-binding protein	-
gene1879	fruB	K02768	PTS system, fructose-specific IIA component [EC:2.7.1.202]	ko00051;ko02060
gene1882	malZ	K01187	alpha-glucosidase [EC:3.2.1.20]	ko00052;ko00500
gene1883	-	K01992	ABC-2 type transport system permease protein	-
gene1884	-	K01990	ABC-2 type transport system ATP-binding protein	-
gene1885	racD	K01779	aspartate racemase [EC:5.1.1.13]	ko00250;ko01054
gene1889	-	K06147	ATP-binding cassette, subfamily B, bacterial	-
gene1890	-	K06147	ATP-binding cassette, subfamily B, bacterial	-
gene1892	ychF	K06942	ribosome-binding ATPase	-
gene1896	parB	K03497	chromosome partitioning protein, ParB family	-
gene1899	apbE	K03734	FAD:protein FMN transferase [EC:2.7.1.180]	-
gene1906	pepDA	K08659	dipeptidase [EC:3.4.-.-]	-
gene1907	bglA	K01223	6-phospho-beta-glucosidase [EC:3.2.1.86]	ko00010;ko00500
gene1909	licT	K03488	beta-glucoside operon transcriptional antiterminator	-
gene1916	-	K09861	uncharacterized protein	-
gene1929	mdtG	K08161	MFS transporter, DHA1 family, multidrug resistance protein	-
gene1930	-	K07010	putative glutamine amidotransferase	-
gene1937	scrA	K02809	PTS system, sucrose-specific IIB component [EC:2.7.1.211]	ko00500;ko02060
gene1938	sacA	K01193	beta-fructofuranosidase [EC:3.2.1.26]	ko00052;ko00500
gene1939	scrR	K03484	LacI family transcriptional regulator, sucrose operon repressor	-
gene1940	-	K01104	protein-tyrosine phosphatase [EC:3.1.3.48]	-
gene1943	-	K03294	basic amino acid/polyamine antiporter, APA family	-
gene1945	asnA	K01914	aspartate--ammonia ligase [EC:6.3.1.1]	ko00250;ko00460;ko01230
gene1947	-	K07010	putative glutamine amidotransferase	-
gene1949	-	K03293	amino acid transporter, AAT family	-
gene1951	manZ	K02796	PTS system, mannose-specific IID component	ko00051;ko00520;ko02060
gene1953	manX	K02793	PTS system, mannose-specific IIA component [EC:2.7.1.191]	ko00051;ko00520;ko02060
gene1980	clpE	K03697	ATP-dependent Clp protease ATP-binding subunit ClpE	-
gene1982	celB	K02761	PTS system, cellobiose-specific IIC component	ko00500;ko02060
gene1988	dltB	K03739	membrane protein involved in D-alanine export	ko01503;ko02020;ko05150
gene2005	gatC	K02775	PTS system, galactitol-specific IIC component	ko00052;ko02060
gene2006	yagU	K08996	putative membrane protein	-
gene2007	-	K07052	uncharacterized protein	-
gene2009	-	K02004	putative ABC transport system permease protein	-
gene2012	cydD	K16013	ATP-binding cassette, subfamily C, bacterial CydD	ko02010
gene2015	phnD	K02044	phosphonate transport system substrate-binding protein	ko02010
gene2016	bmpA	K07335	basic membrane protein A and related proteins	-
gene2019	murQ	K07106	N-acetylmuramic acid 6-phosphate etherase [EC:4.2.1.126]	ko00520
gene2024	dak	K10353	deoxyadenosine kinase [EC:2.7.1.76]	ko00230
gene2029	pbuG	K06901	putative MFS transporter, AGZA family, xanthine/uracil permease	-
gene2030	pbuG	K06901	putative MFS transporter, AGZA family, xanthine/uracil permease	-
gene2032	def	K01462	peptide deformylase [EC:3.5.1.88]	-
gene2038	copA	K17686	Cu+-exporting ATPase [EC:3.6.3.54]	ko01524;ko04016
gene2040	speC	K01581	ornithine decarboxylase [EC:4.1.1.17]	ko00330;ko00480
gene2043	yaaU	K08368	MFS transporter, putative metabolite transport protein	-
gene2048	gnd	K00033	6-phosphogluconate dehydrogenase [EC:1.1.1.44 1.1.1.343]	ko00030;ko00480;ko01200
gene2049	poxL	K00158	pyruvate oxidase [EC:1.2.3.3]	ko00620
gene2051	mnmE	K03650	tRNA modification GTPase [EC:3.6.-.-]	-
gene2052	yidC	K03217	YidC/Oxa1 family membrane protein insertase	ko02024;ko03060;ko03070
gene2054	rpmH	K02914	large subunit ribosomal protein L34	ko03010
