# Supplementary material for: Complete Genome Sequencing and Comparative Genome Characterization of Lactobacillus johnsonii ZLJ010, a Potential Probiotic With Health-Promoting Properties
Source: Front Genet. 2019 Sep 10;10:812. doi: 10.3389/fgene.2019.00812 (PMC6746964; doi:10.3389/fgene.2019.00812)
Supplement: Supplementary file 2 [file Table_2.xlsx]

## Sheet: Sheet1
TABLE S2 The core-genome of eight L. johnsonii strains
#ClusterID	NCC 533	FI9785	DPC6026	N6.2	PF01	UMNLJ22	BS15	ZLJ010
ORTHOMCL100	NC_005362.1|WP_003647546.1_1344;	NC_013504.1|WP_003647546.1_606;	NC_017477.1|WP_003647546.1_674;	NC_022909.1|WP_003647546.1_662;	NZ_CP016400.1|WP_003647546.1_1869;	NZ_CP021704.1|WP_003647546.1_1063;	NZ_CP029614.1|WP_003647546.1_540;	ZLJ010|gene0763;
ORTHOMCL1000	NC_005362.1|WP_011162149.1_1172;	NC_013504.1|WP_012846056.1_776;	NC_017477.1|WP_014567395.1_865;	NC_022909.1|WP_023599522.1_794;	NZ_CP016400.1|WP_069168404.1_177;	NZ_CP021704.1|WP_087713062.1_1193;	NZ_CP029614.1|WP_061399928.1_406;	ZLJ010|gene0921;
ORTHOMCL1001	NC_005362.1|WP_011162150.1_1174;	NC_013504.1|WP_012846054.1_774;	NC_017477.1|WP_014567393.1_863;	NC_022909.1|WP_023599521.1_792;	NZ_CP016400.1|WP_069168402.1_175;	NZ_CP021704.1|WP_087713064.1_1191;	NZ_CP029614.1|WP_086874946.1_408;	ZLJ010|gene0919;
ORTHOMCL1002	NC_005362.1|WP_011162151.1_1175;	NC_013504.1|WP_012846053.1_773;	NC_017477.1|WP_004897183.1_862;	NC_022909.1|WP_023599520.1_791;	NZ_CP016400.1|WP_012846053.1_173;	NZ_CP021704.1|WP_087285034.1_1190;	NZ_CP029614.1|WP_086874959.1_409;	ZLJ010|gene0918;
ORTHOMCL1003	NC_005362.1|WP_011162152.1_1177;	NC_013504.1|WP_012846051.1_771;	NC_017477.1|WP_004897181.1_860;	NC_022909.1|WP_004897181.1_789;	NZ_CP016400.1|WP_061399931.1_171;	NZ_CP021704.1|WP_061399931.1_1188;	NZ_CP029614.1|WP_086874948.1_411;	ZLJ010|gene0916;
ORTHOMCL1004	NC_005362.1|WP_011162153.1_1178;	NC_013504.1|WP_012846050.1_770;	NC_017477.1|WP_011162153.1_859;	NC_022909.1|WP_023599518.1_788;	NZ_CP016400.1|WP_069168399.1_170;	NZ_CP021704.1|WP_087713066.1_1187;	NZ_CP029614.1|WP_113886584.1_412;	ZLJ010|gene0915;
ORTHOMCL1005	NC_005362.1|WP_011162154.1_1180;	NC_013504.1|WP_012846049.1_768;	NC_017477.1|WP_044025937.1_857;	NC_022909.1|WP_023599517.1_786;	NZ_CP016400.1|WP_069168398.1_168;	NZ_CP021704.1|WP_087713067.1_1185;	NZ_CP029614.1|WP_086874949.1_414;	ZLJ010|gene0913;
ORTHOMCL1006	NC_005362.1|WP_011162155.1_1181;	NC_013504.1|WP_012846048.1_767;	NC_017477.1|WP_004897177.1_856;	NC_022909.1|WP_023599516.1_785;	NZ_CP016400.1|WP_069168397.1_167;	NZ_CP021704.1|WP_069168397.1_1184;	NZ_CP029614.1|WP_004897177.1_415;	ZLJ010|gene0912;
ORTHOMCL1007	NC_005362.1|WP_011162158.1_1184;	NC_013504.1|WP_012846045.1_764;	NC_017477.1|WP_014567389.1_851;	NC_022909.1|WP_023599511.1_779;	NZ_CP016400.1|165;	NZ_CP021704.1|WP_087285015.1_1182;	NZ_CP029614.1|WP_086874951.1_417;	ZLJ010|gene0907;
ORTHOMCL1008	NC_005362.1|WP_011162159.1_1185;	NC_013504.1|WP_012846044.1_763;	NC_017477.1|WP_014567388.1_850;	NC_022909.1|WP_011162159.1_778;	NZ_CP016400.1|WP_011162159.1_164;	NZ_CP021704.1|WP_087713069.1_1181;	NZ_CP029614.1|WP_113886585.1_418;	ZLJ010|gene0906;
ORTHOMCL1009	NC_005362.1|WP_011162160.1_1186;	NC_013504.1|WP_012846043.1_762;	NC_017477.1|WP_014567387.1_849;	NC_022909.1|WP_023599510.1_777;	NZ_CP016400.1|WP_069168395.1_163;	NZ_CP021704.1|WP_012846043.1_1180;	NZ_CP029614.1|WP_086874952.1_419;	ZLJ010|gene0905;
ORTHOMCL101	NC_005362.1|WP_003647599.1_642;	NC_013504.1|WP_012845872.1_557;	NC_017477.1|WP_004895425.1_625;	NC_022909.1|WP_004895425.1_596;	NZ_CP016400.1|WP_004895425.1_1818;	NZ_CP021704.1|WP_004895425.1_995;	NZ_CP029614.1|WP_003647599.1_592;	ZLJ010|gene0628;
ORTHOMCL1010	NC_005362.1|WP_011162162.1_1188;	NC_013504.1|WP_012846041.1_760;	NC_017477.1|WP_014567385.1_847;	NC_022909.1|WP_023599508.1_775;	NZ_CP016400.1|WP_069168394.1_161;	NZ_CP021704.1|WP_087713070.1_1178;	NZ_CP029614.1|WP_086874954.1_421;	ZLJ010|gene0903;
ORTHOMCL1011	NC_005362.1|WP_011162163.1_1189;	NC_013504.1|WP_012846040.1_759;	NC_017477.1|WP_014567384.1_846;	NC_022909.1|WP_023599507.1_774;	NZ_CP016400.1|WP_053107141.1_160;	NZ_CP021704.1|WP_087713071.1_1177;	NZ_CP029614.1|WP_086874955.1_422;	ZLJ010|gene0902;
ORTHOMCL1012	NC_005362.1|WP_011162164.1_1190;	NC_013504.1|WP_012846039.1_758;	NC_017477.1|WP_004897168.1_845;	NC_022909.1|WP_004897168.1_773;	NZ_CP016400.1|WP_004897168.1_159;	NZ_CP021704.1|WP_012846039.1_1176;	NZ_CP029614.1|WP_004897168.1_423;	ZLJ010|gene0901;
ORTHOMCL1013	NC_005362.1|WP_011162165.1_1191;	NC_013504.1|WP_012846038.1_757;	NC_017477.1|WP_004897167.1_844;	NC_022909.1|WP_023599506.1_772;	NZ_CP016400.1|WP_069168393.1_158;	NZ_CP021704.1|WP_087713072.1_1175;	NZ_CP029614.1|WP_004897167.1_424;	ZLJ010|gene0900;
ORTHOMCL1014	NC_005362.1|WP_011162166.1_1192;	NC_013504.1|WP_012846037.1_756;	NC_017477.1|WP_014567383.1_843;	NC_022909.1|WP_023599505.1_771;	NZ_CP016400.1|WP_069168392.1_157;	NZ_CP021704.1|WP_087713073.1_1174;	NZ_CP029614.1|WP_086874956.1_425;	ZLJ010|gene0899;
ORTHOMCL1015	NC_005362.1|WP_011162167.1_1193;	NC_013504.1|WP_012846036.1_755;	NC_017477.1|WP_014567382.1_842;	NC_022909.1|WP_041818482.1_770;	NZ_CP016400.1|WP_004897165.1_156;	NZ_CP021704.1|1171;	NZ_CP029614.1|WP_053107145.1_426;	ZLJ010|gene0898;
ORTHOMCL1016	NC_005362.1|WP_011162168.1_1194;	NC_013504.1|WP_012846035.1_754;	NC_017477.1|WP_014567381.1_841;	NC_022909.1|WP_023599503.1_769;	NZ_CP016400.1|WP_004897164.1_155;	NZ_CP021704.1|WP_087285023.1_1170;	NZ_CP029614.1|WP_053107146.1_427;	ZLJ010|gene0897;
ORTHOMCL1017	NC_005362.1|WP_011162169.1_1195;	NC_013504.1|753;	NC_017477.1|WP_011162169.1_840;	NC_022909.1|WP_011162169.1_768;	NZ_CP016400.1|WP_011162169.1_154;	NZ_CP021704.1|WP_087713074.1_1169;	NZ_CP029614.1|WP_011162169.1_428;	ZLJ010|gene0896;
ORTHOMCL1018	NC_005362.1|WP_011162173.1_1198;	NC_013504.1|WP_011162173.1_750;	NC_017477.1|WP_044025992.1_834;	NC_022909.1|WP_041818579.1_765;	NZ_CP016400.1|WP_044025992.1_150;	NZ_CP021704.1|WP_087713078.1_1165;	NZ_CP029614.1|WP_086874960.1_431;	ZLJ010|gene0892;
ORTHOMCL1019	NC_005362.1|WP_011162174.1_1200;	NC_013504.1|WP_012846031.1_748;	NC_017477.1|WP_004897159.1_832;	NC_022909.1|WP_004895163.1_763;	NZ_CP016400.1|WP_004897159.1_148;	NZ_CP021704.1|WP_012846031.1_1163;	NZ_CP029614.1|WP_053107149.1_433;	ZLJ010|gene0890;
ORTHOMCL102	NC_005362.1|WP_003647717.1_489;	NC_013504.1|WP_003647717.1_415;	NC_017477.1|WP_003647717.1_471;	NC_022909.1|WP_003647717.1_449;	NZ_CP016400.1|WP_003647717.1_1658;	NZ_CP021704.1|WP_003647717.1_856;	NZ_CP029614.1|WP_003647717.1_753;	ZLJ010|gene0461;
ORTHOMCL1020	NC_005362.1|WP_011162220.1_1250;	NC_013504.1|WP_012845983.1_702;	NC_017477.1|WP_004897158.1_775;	NC_022909.1|WP_023599499.1_762;	NZ_CP016400.1|WP_004897158.1_90;	NZ_CP021704.1|WP_087285028.1_1162;	NZ_CP029614.1|WP_086875006.1_434;	ZLJ010|gene0888;
ORTHOMCL1021	NC_005362.1|WP_011162223.1_1252;	NC_013504.1|WP_012845981.1_700;	NC_017477.1|WP_014567322.1_773;	NC_022909.1|WP_023599497.1_760;	NZ_CP016400.1|WP_069168345.1_88;	NZ_CP021704.1|WP_087713080.1_1160;	NZ_CP029614.1|WP_011162223.1_436;	ZLJ010|gene0886;
ORTHOMCL1022	NC_005362.1|WP_011162224.1_1253;	NC_013504.1|WP_012845980.1_699;	NC_017477.1|WP_014567321.1_772;	NC_022909.1|WP_023599496.1_759;	NZ_CP016400.1|WP_069168344.1_87;	NZ_CP021704.1|WP_087713081.1_1159;	NZ_CP029614.1|WP_023599496.1_437;	ZLJ010|gene0885;
ORTHOMCL1023	NC_005362.1|WP_011162225.1_1254;	NC_013504.1|WP_012845979.1_698;	NC_017477.1|WP_004897155.1_771;	NC_022909.1|WP_023599495.1_758;	NZ_CP016400.1|WP_069168343.1_86;	NZ_CP021704.1|WP_087713082.1_1158;	NZ_CP029614.1|WP_023599495.1_438;	ZLJ010|gene0884;
ORTHOMCL1024	NC_005362.1|WP_011162226.1_1255;	NC_013504.1|WP_041822254.1_697;	NC_017477.1|WP_014567320.1_770;	NC_022909.1|WP_023599494.1_757;	NZ_CP016400.1|WP_069168342.1_85;	NZ_CP021704.1|WP_087713083.1_1157;	NZ_CP029614.1|WP_086875008.1_439;	ZLJ010|gene0883;
ORTHOMCL1025	NC_005362.1|WP_011162227.1_1256;	NC_013504.1|WP_012845977.1_696;	NC_017477.1|WP_014567319.1_769;	NC_022909.1|WP_023599493.1_756;	NZ_CP016400.1|WP_069168341.1_84;	NZ_CP021704.1|WP_087713084.1_1156;	NZ_CP029614.1|WP_023599493.1_440;	ZLJ010|gene0882;
ORTHOMCL1026	NC_005362.1|WP_011162228.1_1258;	NC_013504.1|WP_012845975.1_694;	NC_017477.1|WP_014567317.1_767;	NC_022909.1|WP_023599492.1_754;	NZ_CP016400.1|WP_004897151.1_82;	NZ_CP021704.1|WP_087713085.1_1152;	NZ_CP029614.1|WP_086875009.1_442;	ZLJ010|gene0880;
ORTHOMCL1027	NC_005362.1|WP_011162229.1_1259;	NC_013504.1|WP_012845974.1_693;	NC_017477.1|WP_014567316.1_766;	NC_022909.1|WP_004897150.1_753;	NZ_CP016400.1|WP_069168340.1_81;	NZ_CP021704.1|WP_087284665.1_1151;	NZ_CP029614.1|WP_086875010.1_443;	ZLJ010|gene0879;
ORTHOMCL1028	NC_005362.1|WP_011162230.1_1261;	NC_013504.1|WP_012845972.1_691;	NC_017477.1|WP_004897148.1_764;	NC_022909.1|WP_011162230.1_751;	NZ_CP016400.1|WP_004897148.1_79;	NZ_CP021704.1|WP_004897148.1_1149;	NZ_CP029614.1|WP_011162230.1_445;	ZLJ010|gene0877;
ORTHOMCL1029	NC_005362.1|WP_011162231.1_1263;	NC_013504.1|WP_012845971.1_689;	NC_017477.1|WP_004897146.1_762;	NC_022909.1|WP_023599491.1_749;	NZ_CP016400.1|WP_004897146.1_77;	NZ_CP021704.1|WP_086875012.1_1147;	NZ_CP029614.1|WP_086875012.1_447;	ZLJ010|gene0875;
ORTHOMCL103	NC_005362.1|WP_003647727.1_475;	NC_013504.1|WP_003647727.1_402;	NC_017477.1|WP_003647727.1_457;	NC_022909.1|WP_023599290.1_430;	NZ_CP016400.1|WP_003647727.1_1643;	NZ_CP021704.1|WP_003647727.1_839;	NZ_CP029614.1|WP_003647727.1_768;	ZLJ010|gene0446;
ORTHOMCL1030	NC_005362.1|WP_011162232.1_1264;	NC_013504.1|WP_012845970.1_688;	NC_017477.1|WP_004897145.1_761;	NC_022909.1|WP_004897145.1_748;	NZ_CP016400.1|WP_012845970.1_76;	NZ_CP021704.1|WP_012845970.1_1146;	NZ_CP029614.1|WP_086875013.1_448;	ZLJ010|gene0874;
ORTHOMCL1031	NC_005362.1|WP_011162235.1_1267;	NC_013504.1|WP_012845966.1_685;	NC_017477.1|WP_004897133.1_758;	NC_022909.1|WP_023599486.1_743;	NZ_CP016400.1|WP_069168337.1_73;	NZ_CP021704.1|WP_087713090.1_1143;	NZ_CP029614.1|WP_086875024.1_462;	ZLJ010|gene0870;
ORTHOMCL1032	NC_005362.1|WP_011162236.1_1268;	NC_013504.1|WP_012845965.1_684;	NC_017477.1|WP_004897132.1_757;	NC_022909.1|WP_023599485.1_742;	NZ_CP016400.1|WP_069168336.1_72;	NZ_CP021704.1|WP_087713091.1_1142;	NZ_CP029614.1|WP_086875025.1_463;	ZLJ010|gene0869;
ORTHOMCL1033	NC_005362.1|WP_011162237.1_1273;	NC_013504.1|WP_012845963.1_679;	NC_017477.1|WP_004897129.1_752;	NC_022909.1|WP_004897129.1_737;	NZ_CP016400.1|WP_004897129.1_67;	NZ_CP021704.1|WP_087284753.1_1137;	NZ_CP029614.1|WP_011162237.1_468;	ZLJ010|gene0864;
ORTHOMCL1034	NC_005362.1|WP_011162238.1_1275;	NC_013504.1|WP_012845961.1_677;	NC_017477.1|WP_014567312.1_750;	NC_022909.1|WP_023599482.1_735;	NZ_CP016400.1|WP_069168335.1_65;	NZ_CP021704.1|WP_087713092.1_1135;	NZ_CP029614.1|WP_014567312.1_470;	ZLJ010|gene0862;
ORTHOMCL1035	NC_005362.1|WP_011162239.1_1276;	NC_013504.1|WP_012845960.1_676;	NC_017477.1|WP_014567311.1_749;	NC_022909.1|WP_014567311.1_734;	NZ_CP016400.1|WP_011162239.1_64;	NZ_CP021704.1|WP_014567311.1_1134;	NZ_CP029614.1|WP_014567311.1_471;	ZLJ010|gene0861;
ORTHOMCL1036	NC_005362.1|WP_011162240.1_1277;	NC_013504.1|WP_012845959.1_675;	NC_017477.1|WP_014567310.1_748;	NC_022909.1|WP_004897125.1_733;	NZ_CP016400.1|WP_004897125.1_63;	NZ_CP021704.1|WP_087713093.1_1133;	NZ_CP029614.1|WP_014567310.1_472;	ZLJ010|gene0860;
ORTHOMCL1037	NC_005362.1|WP_011162241.1_1284;	NC_013504.1|WP_012845954.1_668;	NC_017477.1|WP_014567309.1_741;	NC_022909.1|WP_023599479.1_726;	NZ_CP016400.1|WP_069168334.1_56;	NZ_CP021704.1|WP_087284682.1_1126;	NZ_CP029614.1|WP_113886589.1_479;	ZLJ010|gene0853;
ORTHOMCL1038	NC_005362.1|WP_011162243.1_1288;	NC_013504.1|WP_012845951.1_664;	NC_017477.1|WP_004897113.1_732;	NC_022909.1|WP_023599474.1_720;	NZ_CP016400.1|WP_069168332.1_52;	NZ_CP021704.1|WP_012845951.1_1122;	NZ_CP029614.1|WP_086875031.1_483;	ZLJ010|gene0847;
ORTHOMCL1039	NC_005362.1|WP_011162244.1_1290;	NC_013504.1|WP_004895283.1_662;	NC_017477.1|WP_004897112.1_730;	NC_022909.1|WP_023599473.1_718;	NZ_CP016400.1|WP_004895283.1_50;	NZ_CP021704.1|WP_087284686.1_1120;	NZ_CP029614.1|WP_053107176.1_485;	ZLJ010|gene0845;
ORTHOMCL104	NC_005362.1|WP_003647732.1_470;	NC_013504.1|WP_003647732.1_397;	NC_017477.1|WP_014567160.1_449;	NC_022909.1|WP_003647732.1_425;	NZ_CP016400.1|WP_003647732.1_1634;	NZ_CP021704.1|WP_003647732.1_834;	NZ_CP029614.1|WP_003647732.1_774;	ZLJ010|gene0440;
ORTHOMCL1040	NC_005362.1|WP_011162245.1_1291;	NC_013504.1|WP_012845950.1_661;	NC_017477.1|WP_003647498.1_729;	NC_022909.1|WP_011162245.1_717;	NZ_CP016400.1|WP_011162245.1_49;	NZ_CP021704.1|WP_011162245.1_1119;	NZ_CP029614.1|WP_086875032.1_486;	ZLJ010|gene0844;
ORTHOMCL1041	NC_005362.1|WP_011162246.1_1292;	NC_013504.1|WP_012845949.1_660;	NC_017477.1|WP_004897111.1_728;	NC_022909.1|WP_041818578.1_716;	NZ_CP016400.1|WP_069169036.1_48;	NZ_CP021704.1|WP_012845949.1_1118;	NZ_CP029614.1|WP_086875062.1_487;	ZLJ010|gene0843;
ORTHOMCL1042	NC_005362.1|WP_011162247.1_1293;	NC_013504.1|WP_012845948.1_659;	NC_017477.1|WP_004897110.1_727;	NC_022909.1|WP_023599471.1_715;	NZ_CP016400.1|WP_069168331.1_47;	NZ_CP021704.1|WP_012845948.1_1117;	NZ_CP029614.1|WP_011162247.1_488;	ZLJ010|gene0842;
ORTHOMCL1043	NC_005362.1|WP_011162248.1_1294;	NC_013504.1|WP_012845947.1_658;	NC_017477.1|WP_011162248.1_726;	NC_022909.1|WP_011162248.1_714;	NZ_CP016400.1|WP_004897109.1_46;	NZ_CP021704.1|WP_012845947.1_1116;	NZ_CP029614.1|WP_011162248.1_489;	ZLJ010|gene0841;
ORTHOMCL1044	NC_005362.1|WP_011162249.1_1299;	NC_013504.1|WP_004895299.1_653;	NC_017477.1|WP_014567306.1_721;	NC_022909.1|WP_011162249.1_709;	NZ_CP016400.1|WP_069168328.1_13;	NZ_CP021704.1|WP_004895299.1_1111;	NZ_CP029614.1|WP_011162249.1_494;	ZLJ010|gene0836;
ORTHOMCL1045	NC_005362.1|WP_011162251.1_1302;	NC_013504.1|WP_012845942.1_650;	NC_017477.1|WP_014567303.1_716;	NC_022909.1|WP_023599468.1_706;	NZ_CP016400.1|WP_069169028.1_1911;	NZ_CP021704.1|WP_087713098.1_1108;	NZ_CP029614.1|WP_086875033.1_497;	ZLJ010|gene0806;
ORTHOMCL1046	NC_005362.1|WP_011162254.1_1307;	NC_013504.1|WP_012845937.1_645;	NC_017477.1|WP_012845937.1_711;	NC_022909.1|WP_023599464.1_701;	NZ_CP016400.1|WP_004897087.1_1906;	NZ_CP021704.1|WP_012845937.1_1103;	NZ_CP029614.1|WP_061400415.1_502;	ZLJ010|gene0801;
ORTHOMCL1047	NC_005362.1|WP_011162255.1_1308;	NC_013504.1|WP_012845936.1_644;	NC_017477.1|WP_004897086.1_710;	NC_022909.1|WP_023599463.1_700;	NZ_CP016400.1|WP_004897086.1_1905;	NZ_CP021704.1|WP_087713102.1_1102;	NZ_CP029614.1|WP_086875035.1_503;	ZLJ010|gene0800;
ORTHOMCL1048	NC_005362.1|WP_011162256.1_1309;	NC_013504.1|WP_012845935.1_643;	NC_017477.1|WP_011162256.1_709;	NC_022909.1|WP_023599462.1_699;	NZ_CP016400.1|WP_011162256.1_1904;	NZ_CP021704.1|WP_087713103.1_1101;	NZ_CP029614.1|WP_011162256.1_504;	ZLJ010|gene0799;
ORTHOMCL1049	NC_005362.1|WP_011162257.1_1312;	NC_013504.1|WP_012845933.1_640;	NC_017477.1|WP_004897083.1_706;	NC_022909.1|WP_004897083.1_696;	NZ_CP016400.1|WP_004897083.1_1901;	NZ_CP021704.1|WP_087713105.1_1098;	NZ_CP029614.1|WP_004897083.1_507;	ZLJ010|gene0796;
ORTHOMCL105	NC_005362.1|WP_003647769.1_430;	NC_013504.1|WP_003647769.1_364;	NC_017477.1|WP_003647769.1_405;	NC_022909.1|WP_003647769.1_381;	NZ_CP016400.1|WP_003647769.1_1593;	NZ_CP021704.1|WP_003647769.1_799;	NZ_CP029614.1|WP_003647769.1_809;	ZLJ010|gene0402;
ORTHOMCL1050	NC_005362.1|WP_011162258.1_1313;	NC_013504.1|WP_012845932.1_639;	NC_017477.1|WP_014567299.1_705;	NC_022909.1|WP_023599460.1_695;	NZ_CP016400.1|WP_004897082.1_1900;	NZ_CP021704.1|WP_087713106.1_1097;	NZ_CP029614.1|WP_086875036.1_508;	ZLJ010|gene0795;
ORTHOMCL1051	NC_005362.1|WP_011162259.1_1318;	NC_013504.1|WP_012845929.1_634;	NC_017477.1|WP_014567298.1_700;	NC_022909.1|WP_014567298.1_690;	NZ_CP016400.1|WP_069169025.1_1895;	NZ_CP021704.1|WP_012845929.1_1092;	NZ_CP029614.1|WP_014567298.1_513;	ZLJ010|gene0790;
ORTHOMCL1052	NC_005362.1|WP_011162260.1_1319;	NC_013504.1|WP_012845928.1_633;	NC_017477.1|WP_004897078.1_699;	NC_022909.1|WP_023599456.1_689;	NZ_CP016400.1|WP_004897078.1_1894;	NZ_CP021704.1|WP_087284706.1_1091;	NZ_CP029614.1|WP_004897078.1_514;	ZLJ010|gene0789;
ORTHOMCL1053	NC_005362.1|WP_011162261.1_1320;	NC_013504.1|WP_012845927.1_632;	NC_017477.1|WP_014567297.1_698;	NC_022909.1|WP_023599455.1_688;	NZ_CP016400.1|WP_069169024.1_1893;	NZ_CP021704.1|WP_087713107.1_1090;	NZ_CP029614.1|WP_086875038.1_515;	ZLJ010|gene0788;
ORTHOMCL1054	NC_005362.1|WP_011162262.1_1322;	NC_013504.1|WP_012845926.1_630;	NC_017477.1|WP_014567296.1_696;	NC_022909.1|WP_023599454.1_686;	NZ_CP016400.1|WP_004897075.1_1891;	NZ_CP021704.1|WP_012845926.1_1088;	NZ_CP029614.1|WP_086875039.1_517;	ZLJ010|gene0786;
ORTHOMCL1055	NC_005362.1|WP_011162263.1_1323;	NC_013504.1|WP_012845925.1_629;	NC_017477.1|WP_014567295.1_695;	NC_022909.1|WP_023599453.1_685;	NZ_CP016400.1|WP_004897074.1_1890;	NZ_CP021704.1|WP_087713108.1_1087;	NZ_CP029614.1|WP_086875040.1_518;	ZLJ010|gene0785;
ORTHOMCL1056	NC_005362.1|WP_011162264.1_1324;	NC_013504.1|WP_012845924.1_628;	NC_017477.1|WP_014567294.1_694;	NC_022909.1|WP_023599452.1_684;	NZ_CP016400.1|WP_069169023.1_1889;	NZ_CP021704.1|WP_087713109.1_1086;	NZ_CP029614.1|WP_086875041.1_519;	ZLJ010|gene0784;
ORTHOMCL1057	NC_005362.1|WP_011162265.1_1327;	NC_013504.1|WP_012845923.1_625;	NC_017477.1|WP_004895357.1_691;	NC_022909.1|WP_004895357.1_681;	NZ_CP016400.1|WP_004895357.1_1886;	NZ_CP021704.1|WP_004895357.1_1083;	NZ_CP029614.1|WP_004895357.1_522;	ZLJ010|gene0781;
ORTHOMCL1058	NC_005362.1|WP_011162266.1_1328;	NC_013504.1|WP_012845922.1_622;	NC_017477.1|WP_014567293.1_690;	NC_022909.1|WP_023599451.1_678;	NZ_CP016400.1|WP_014567293.1_1885;	NZ_CP021704.1|WP_087713110.1_1080;	NZ_CP029614.1|WP_014567293.1_523;	ZLJ010|gene0780;
ORTHOMCL1059	NC_005362.1|WP_011162267.1_1330;	NC_013504.1|WP_012845920.1_620;	NC_017477.1|WP_014567291.1_688;	NC_022909.1|WP_014567291.1_676;	NZ_CP016400.1|WP_014567291.1_1883;	NZ_CP021704.1|WP_087284721.1_1078;	NZ_CP029614.1|WP_012845920.1_525;	ZLJ010|gene0778;
ORTHOMCL106	NC_005362.1|WP_003647778.1_421;	NC_013504.1|WP_003647778.1_354;	NC_017477.1|WP_003647778.1_396;	NC_022909.1|WP_003647778.1_372;	NZ_CP016400.1|WP_003647778.1_1584;	NZ_CP021704.1|WP_087713257.1_789;	NZ_CP029614.1|WP_003647778.1_818;	ZLJ010|gene0393;
ORTHOMCL1060	NC_005362.1|WP_011162268.1_1332;	NC_013504.1|WP_012845918.1_618;	NC_017477.1|WP_014567290.1_686;	NC_022909.1|WP_014567290.1_674;	NZ_CP016400.1|WP_014567290.1_1881;	NZ_CP021704.1|WP_087284723.1_1076;	NZ_CP029614.1|WP_053107191.1_527;	ZLJ010|gene0776;
ORTHOMCL1061	NC_005362.1|WP_011162269.1_1340;	NC_013504.1|WP_012845915.1_610;	NC_017477.1|WP_004897062.1_678;	NC_022909.1|WP_023599447.1_666;	NZ_CP016400.1|WP_004897062.1_1873;	NZ_CP021704.1|WP_012845915.1_1068;	NZ_CP029614.1|WP_086875046.1_535;	ZLJ010|gene0768;
ORTHOMCL1062	NC_005362.1|WP_011162272.1_1345;	NC_013504.1|WP_012845912.1_605;	NC_017477.1|WP_004897057.1_673;	NC_022909.1|WP_023599444.1_661;	NZ_CP016400.1|WP_004897057.1_1868;	NZ_CP021704.1|WP_087713116.1_1062;	NZ_CP029614.1|WP_086875049.1_541;	ZLJ010|gene0762;
ORTHOMCL1063	NC_005362.1|WP_011162273.1_1346;	NC_013504.1|WP_012845911.1_604;	NC_017477.1|WP_014567288.1_672;	NC_022909.1|WP_023599443.1_660;	NZ_CP016400.1|WP_069169020.1_1867;	NZ_CP021704.1|WP_087713117.1_1061;	NZ_CP029614.1|WP_023599443.1_542;	ZLJ010|gene0761;
ORTHOMCL1064	NC_005362.1|WP_011162274.1_1347;	NC_013504.1|WP_012845910.1_603;	NC_017477.1|WP_011162274.1_671;	NC_022909.1|WP_011162274.1_659;	NZ_CP016400.1|WP_011162274.1_1866;	NZ_CP021704.1|WP_087713118.1_1060;	NZ_CP029614.1|WP_011162274.1_543;	ZLJ010|gene0760;
ORTHOMCL1065	NC_005362.1|WP_011162275.1_1348;	NC_013504.1|WP_012845909.1_602;	NC_017477.1|WP_014567287.1_670;	NC_022909.1|WP_011162275.1_658;	NZ_CP016400.1|WP_014567287.1_1865;	NZ_CP021704.1|WP_087713119.1_1059;	NZ_CP029614.1|WP_014567287.1_544;	ZLJ010|gene0759;
ORTHOMCL1066	NC_005362.1|WP_011162276.1_1349;	NC_013504.1|WP_012845908.1_601;	NC_017477.1|WP_014567286.1_669;	NC_022909.1|WP_023599442.1_657;	NZ_CP016400.1|WP_069169073.1_1864;	NZ_CP021704.1|WP_087713120.1_1057;	NZ_CP029614.1|545;	ZLJ010|gene0758;
ORTHOMCL1067	NC_005362.1|WP_011162277.1_1350;	NC_013504.1|WP_012845907.1_600;	NC_017477.1|WP_014567285.1_668;	NC_022909.1|WP_023599441.1_656;	NZ_CP016400.1|WP_014567285.1_1862;	NZ_CP021704.1|WP_087713122.1_1055;	NZ_CP029614.1|WP_086875050.1_546;	ZLJ010|gene0756;
ORTHOMCL1068	NC_005362.1|WP_011162283.1_1355;	NC_013504.1|WP_012845905.1_598;	NC_017477.1|WP_014567282.1_664;	NC_022909.1|WP_023599434.1_650;	NZ_CP016400.1|WP_014567282.1_1859;	NZ_CP021704.1|WP_087713132.1_1044;	NZ_CP029614.1|WP_086875052.1_551;	ZLJ010|gene0747;
ORTHOMCL1069	NC_005362.1|WP_011162284.1_1359;	NC_013504.1|WP_012845901.1_594;	NC_017477.1|WP_004897046.1_660;	NC_022909.1|WP_004897046.1_645;	NZ_CP016400.1|WP_004897046.1_1855;	NZ_CP021704.1|WP_087713133.1_1039;	NZ_CP029614.1|WP_004897046.1_555;	ZLJ010|gene0740;
ORTHOMCL107	NC_005362.1|WP_003647813.1_371;	NC_013504.1|WP_003647813.1_310;	NC_017477.1|WP_003647813.1_338;	NC_022909.1|WP_023599208.1_321;	NZ_CP016400.1|WP_069168887.1_1519;	NZ_CP021704.1|WP_003647813.1_744;	NZ_CP029614.1|WP_003647813.1_874;	ZLJ010|gene0331;
ORTHOMCL1070	NC_005362.1|WP_011162285.1_1360;	NC_013504.1|WP_012845900.1_593;	NC_017477.1|WP_014567281.1_659;	NC_022909.1|WP_023599433.1_644;	NZ_CP016400.1|1854;	NZ_CP021704.1|WP_087713134.1_1038;	NZ_CP029614.1|WP_014567281.1_556;	ZLJ010|gene0739;
ORTHOMCL1071	NC_005362.1|WP_011162286.1_1361;	NC_013504.1|WP_012845899.1_592;	NC_017477.1|WP_014567280.1_658;	NC_022909.1|WP_023599432.1_643;	NZ_CP016400.1|WP_069169018.1_1853;	NZ_CP021704.1|WP_087713136.1_1036;	NZ_CP029614.1|WP_086875054.1_557;	ZLJ010|gene0738;
ORTHOMCL1072	NC_005362.1|WP_011162287.1_1363;	NC_013504.1|WP_004895392.1_590;	NC_017477.1|WP_014567279.1_656;	NC_022909.1|WP_023599431.1_641;	NZ_CP016400.1|WP_069169016.1_1851;	NZ_CP021704.1|WP_004895392.1_1034;	NZ_CP029614.1|WP_014567279.1_559;	ZLJ010|gene0736;
ORTHOMCL1073	NC_005362.1|WP_011162288.1_1364;	NC_013504.1|WP_012845897.1_589;	NC_017477.1|WP_014567278.1_655;	NC_022909.1|WP_023599430.1_640;	NZ_CP016400.1|WP_069169015.1_1850;	NZ_CP021704.1|WP_087713138.1_1033;	NZ_CP029614.1|WP_086875055.1_560;	ZLJ010|gene0735;
ORTHOMCL1074	NC_005362.1|WP_011162290.1_1366;	NC_013504.1|WP_012845896.1_588;	NC_017477.1|WP_004897035.1_653;	NC_022909.1|WP_023599428.1_638;	NZ_CP016400.1|WP_069169011.1_1846;	NZ_CP021704.1|WP_087713139.1_1031;	NZ_CP029614.1|WP_004897035.1_562;	ZLJ010|gene0731;
ORTHOMCL1075	NC_005362.1|WP_011162291.1_1367;	NC_013504.1|WP_012845895.1_587;	NC_017477.1|WP_014567276.1_652;	NC_022909.1|WP_023599427.1_637;	NZ_CP016400.1|WP_069169010.1_1845;	NZ_CP021704.1|WP_087713140.1_1030;	NZ_CP029614.1|WP_086875057.1_563;	ZLJ010|gene0730;
ORTHOMCL1076	NC_005362.1|WP_011162292.1_1368;	NC_013504.1|WP_012845894.1_586;	NC_017477.1|WP_011162292.1_651;	NC_022909.1|WP_023599426.1_636;	NZ_CP016400.1|WP_069169009.1_1844;	NZ_CP021704.1|WP_087713141.1_1029;	NZ_CP029614.1|WP_011162292.1_564;	ZLJ010|gene0729;
ORTHOMCL1077	NC_005362.1|WP_011162293.1_1369;	NC_013504.1|WP_012845893.1_585;	NC_017477.1|WP_004897032.1_650;	NC_022909.1|WP_023599413.1_624;	NZ_CP016400.1|WP_069169008.1_1843;	NZ_CP021704.1|WP_087713142.1_1028;	NZ_CP029614.1|WP_004897032.1_565;	ZLJ010|gene0728;
ORTHOMCL1078	NC_005362.1|WP_011162294.1_1371;	NC_013504.1|WP_004895400.1_583;	NC_017477.1|WP_004897030.1_648;	NC_022909.1|WP_023599411.1_622;	NZ_CP016400.1|WP_069169006.1_1841;	NZ_CP021704.1|WP_087713144.1_1026;	NZ_CP029614.1|WP_004897030.1_567;	ZLJ010|gene0726;
ORTHOMCL1079	NC_005362.1|WP_011162296.1_1373;	NC_013504.1|WP_012845889.1_581;	NC_017477.1|WP_004897027.1_646;	NC_022909.1|WP_011162296.1_621;	NZ_CP016400.1|WP_004897027.1_1839;	NZ_CP021704.1|WP_012845889.1_1024;	NZ_CP029614.1|WP_011162296.1_570;	ZLJ010|gene0723;
ORTHOMCL108	NC_005362.1|WP_003647814.1_370;	NC_013504.1|WP_003647814.1_309;	NC_017477.1|WP_003647814.1_337;	NC_022909.1|WP_023599207.1_320;	NZ_CP016400.1|WP_003647814.1_1518;	NZ_CP021704.1|WP_003647814.1_743;	NZ_CP029614.1|WP_003647814.1_875;	ZLJ010|gene0330;
ORTHOMCL1080	NC_005362.1|WP_011162297.1_1376;	NC_013504.1|WP_012845886.1_578;	NC_017477.1|WP_004897024.1_643;	NC_022909.1|WP_023599408.1_618;	NZ_CP016400.1|WP_069169005.1_1836;	NZ_CP021704.1|WP_012845886.1_1021;	NZ_CP029614.1|WP_113886595.1_573;	ZLJ010|gene0720;
ORTHOMCL1081	NC_005362.1|WP_011162298.1_1378;	NC_013504.1|WP_012845885.1_576;	NC_017477.1|WP_014567274.1_641;	NC_022909.1|WP_023599407.1_616;	NZ_CP016400.1|WP_004897022.1_1834;	NZ_CP021704.1|WP_004897022.1_1019;	NZ_CP029614.1|WP_086875059.1_575;	ZLJ010|gene0718;
ORTHOMCL1082	NC_005362.1|WP_011162299.1_1379;	NC_013504.1|WP_004895409.1_575;	NC_017477.1|WP_004897021.1_640;	NC_022909.1|WP_004897021.1_615;	NZ_CP016400.1|WP_004897021.1_1833;	NZ_CP021704.1|WP_087285343.1_1018;	NZ_CP029614.1|WP_011162299.1_576;	ZLJ010|gene0717;
ORTHOMCL1083	NC_005362.1|WP_011162300.1_1380;	NC_013504.1|WP_004895410.1_574;	NC_017477.1|WP_004897020.1_639;	NC_022909.1|WP_011162300.1_614;	NZ_CP016400.1|WP_069169004.1_1832;	NZ_CP021704.1|WP_087713146.1_1017;	NZ_CP029614.1|WP_011162300.1_577;	ZLJ010|gene0716;
ORTHOMCL1084	NC_005362.1|WP_011162301.1_1381;	NC_013504.1|WP_012845884.1_573;	NC_017477.1|WP_004897019.1_638;	NC_022909.1|WP_023599406.1_613;	NZ_CP016400.1|1831;	NZ_CP021704.1|WP_087713147.1_1016;	NZ_CP029614.1|WP_086875060.1_578;	ZLJ010|gene0715;
ORTHOMCL1085	NC_005362.1|WP_011162302.1_1386;	NC_013504.1|WP_012846481.1_1270;	NC_017477.1|WP_004893795.1_1371;	NC_022909.1|WP_004893795.1_1295;	NZ_CP016400.1|WP_069168601.1_711;	NZ_CP021704.1|WP_004893795.1_1735;	NZ_CP029614.1|WP_086875065.1_1653;	ZLJ010|gene1534;
ORTHOMCL1086	NC_005362.1|WP_011162303.1_1387;	NC_013504.1|WP_012846482.1_1271;	NC_017477.1|WP_014567688.1_1372;	NC_022909.1|WP_023599821.1_1296;	NZ_CP016400.1|WP_014567688.1_712;	NZ_CP021704.1|WP_012846482.1_1736;	NZ_CP029614.1|WP_086875066.1_1652;	ZLJ010|gene1535;
ORTHOMCL1087	NC_005362.1|WP_011162304.1_1388;	NC_013504.1|WP_004893791.1_1272;	NC_017477.1|WP_014567689.1_1373;	NC_022909.1|WP_023599822.1_1297;	NZ_CP016400.1|WP_014567689.1_713;	NZ_CP021704.1|WP_004893791.1_1737;	NZ_CP029614.1|WP_011162304.1_1651;	ZLJ010|gene1536;
ORTHOMCL1088	NC_005362.1|WP_011162305.1_1389;	NC_013504.1|WP_012846483.1_1273;	NC_017477.1|WP_014567690.1_1374;	NC_022909.1|WP_023599823.1_1298;	NZ_CP016400.1|WP_014567690.1_714;	NZ_CP021704.1|WP_087712796.1_1738;	NZ_CP029614.1|WP_086875067.1_1650;	ZLJ010|gene1537;
ORTHOMCL1089	NC_005362.1|WP_011162306.1_1390;	NC_013504.1|WP_012846484.1_1274;	NC_017477.1|WP_014567691.1_1375;	NC_022909.1|WP_023599824.1_1299;	NZ_CP016400.1|WP_069168602.1_715;	NZ_CP021704.1|WP_087712795.1_1739;	NZ_CP029614.1|WP_086875068.1_1649;	ZLJ010|gene1538;
ORTHOMCL109	NC_005362.1|WP_003647816.1_368;	NC_013504.1|WP_003647816.1_307;	NC_017477.1|WP_003647816.1_335;	NC_022909.1|WP_003647816.1_318;	NZ_CP016400.1|WP_003647816.1_1516;	NZ_CP021704.1|WP_003647816.1_741;	NZ_CP029614.1|WP_003647816.1_877;	ZLJ010|gene0329;
ORTHOMCL1090	NC_005362.1|WP_011162307.1_1391;	NC_013504.1|WP_012846485.1_1275;	NC_017477.1|WP_004897759.1_1376;	NC_022909.1|WP_023599825.1_1300;	NZ_CP016400.1|WP_069168603.1_716;	NZ_CP021704.1|WP_012846485.1_1740;	NZ_CP029614.1|WP_086875069.1_1648;	ZLJ010|gene1539;
ORTHOMCL1091	NC_005362.1|WP_011162308.1_1392;	NC_013504.1|WP_012846486.1_1276;	NC_017477.1|WP_004897760.1_1377;	NC_022909.1|WP_023599826.1_1301;	NZ_CP016400.1|WP_069168604.1_717;	NZ_CP021704.1|WP_012846486.1_1741;	NZ_CP029614.1|WP_086875070.1_1647;	ZLJ010|gene1540;
ORTHOMCL1092	NC_005362.1|WP_011162309.1_1393;	NC_013504.1|WP_012846487.1_1277;	NC_017477.1|WP_004897761.1_1378;	NC_022909.1|WP_023599827.1_1302;	NZ_CP016400.1|WP_082224979.1_718;	NZ_CP021704.1|WP_087712794.1_1742;	NZ_CP029614.1|WP_011162309.1_1646;	ZLJ010|gene1541;
ORTHOMCL1093	NC_005362.1|WP_011162310.1_1394;	NC_013504.1|WP_012846488.1_1278;	NC_017477.1|WP_014567692.1_1379;	NC_022909.1|WP_023599828.1_1303;	NZ_CP016400.1|WP_069168605.1_719;	NZ_CP021704.1|WP_087712793.1_1743;	NZ_CP029614.1|WP_086875071.1_1645;	ZLJ010|gene1542;
ORTHOMCL1094	NC_005362.1|WP_011162311.1_1396;	NC_013504.1|WP_012846490.1_1280;	NC_017477.1|WP_004897764.1_1381;	NC_022909.1|WP_011162311.1_1305;	NZ_CP016400.1|WP_004897764.1_721;	NZ_CP021704.1|WP_087712791.1_1745;	NZ_CP029614.1|WP_086875073.1_1643;	ZLJ010|gene1544;
ORTHOMCL1095	NC_005362.1|WP_011162312.1_1397;	NC_013504.1|WP_041822297.1_1281;	NC_017477.1|WP_011162312.1_1382;	NC_022909.1|WP_023599830.1_1306;	NZ_CP016400.1|WP_011162312.1_722;	NZ_CP021704.1|WP_087283892.1_1746;	NZ_CP029614.1|WP_086875074.1_1642;	ZLJ010|gene1545;
ORTHOMCL1096	NC_005362.1|WP_011162313.1_1398;	NC_013504.1|WP_012846492.1_1282;	NC_017477.1|WP_004897767.1_1383;	NC_022909.1|WP_023599831.1_1307;	NZ_CP016400.1|WP_004897767.1_723;	NZ_CP021704.1|WP_012846492.1_1747;	NZ_CP029614.1|WP_004897767.1_1641;	ZLJ010|gene1546;
ORTHOMCL1097	NC_005362.1|WP_011162314.1_1399;	NC_013504.1|WP_012846493.1_1283;	NC_017477.1|WP_014567694.1_1384;	NC_022909.1|WP_041818526.1_1308;	NZ_CP016400.1|WP_014567694.1_724;	NZ_CP021704.1|WP_087712790.1_1748;	NZ_CP029614.1|WP_004897768.1_1640;	ZLJ010|gene1547;
ORTHOMCL1098	NC_005362.1|WP_011162315.1_1404;	NC_013504.1|1288;	NC_017477.1|WP_004897772.1_1389;	NC_022909.1|WP_011162315.1_1313;	NZ_CP016400.1|WP_004897772.1_729;	NZ_CP021704.1|WP_087712788.1_1753;	NZ_CP029614.1|WP_086875075.1_1635;	ZLJ010|gene1552;
ORTHOMCL1099	NC_005362.1|WP_011162316.1_1406;	NC_013504.1|WP_012846499.1_1290;	NC_017477.1|WP_014567697.1_1391;	NC_022909.1|WP_014567697.1_1315;	NZ_CP016400.1|731;	NZ_CP021704.1|WP_087712787.1_1755;	NZ_CP029614.1|WP_086875076.1_1633;	ZLJ010|gene1554;
ORTHOMCL110	NC_005362.1|WP_003647820.1_363;	NC_013504.1|WP_003647820.1_302;	NC_017477.1|WP_003647820.1_330;	NC_022909.1|WP_003647820.1_313;	NZ_CP016400.1|WP_003647820.1_1511;	NZ_CP021704.1|WP_003647820.1_736;	NZ_CP029614.1|WP_003647820.1_882;	ZLJ010|gene0324;
ORTHOMCL1100	NC_005362.1|WP_011162317.1_1407;	NC_013504.1|WP_012846500.1_1291;	NC_017477.1|WP_004897774.1_1392;	NC_022909.1|WP_023599833.1_1316;	NZ_CP016400.1|WP_069168609.1_732;	NZ_CP021704.1|WP_087712786.1_1756;	NZ_CP029614.1|WP_086875077.1_1632;	ZLJ010|gene1555;
ORTHOMCL1101	NC_005362.1|WP_011162318.1_1409;	NC_013504.1|WP_012846502.1_1293;	NC_017477.1|WP_014567698.1_1394;	NC_022909.1|WP_023599834.1_1318;	NZ_CP016400.1|WP_069168610.1_734;	NZ_CP021704.1|WP_012846502.1_1758;	NZ_CP029614.1|WP_069168610.1_1630;	ZLJ010|gene1557;
ORTHOMCL1102	NC_005362.1|WP_011162319.1_1410;	NC_013504.1|WP_012846503.1_1294;	NC_017477.1|WP_014567699.1_1395;	NC_022909.1|WP_023599835.1_1319;	NZ_CP016400.1|WP_069168611.1_735;	NZ_CP021704.1|WP_087283874.1_1759;	NZ_CP029614.1|WP_086875078.1_1629;	ZLJ010|gene1558;
ORTHOMCL1103	NC_005362.1|WP_011162320.1_1411;	NC_013504.1|WP_012846504.1_1295;	NC_017477.1|WP_014567700.1_1396;	NC_022909.1|WP_014567700.1_1320;	NZ_CP016400.1|WP_014567700.1_736;	NZ_CP021704.1|WP_087712785.1_1760;	NZ_CP029614.1|WP_011162320.1_1628;	ZLJ010|gene1559;
ORTHOMCL1104	NC_005362.1|WP_011162321.1_1412;	NC_013504.1|WP_012846505.1_1296;	NC_017477.1|WP_012846505.1_1397;	NC_022909.1|WP_012846505.1_1321;	NZ_CP016400.1|WP_012846505.1_737;	NZ_CP021704.1|WP_012846505.1_1761;	NZ_CP029614.1|WP_012846505.1_1627;	ZLJ010|gene1560;
ORTHOMCL1105	NC_005362.1|WP_011162322.1_1413;	NC_013504.1|WP_012846506.1_1297;	NC_017477.1|WP_011162322.1_1398;	NC_022909.1|1322;	NZ_CP016400.1|WP_011162322.1_738;	NZ_CP021704.1|WP_087283867.1_1762;	NZ_CP029614.1|WP_011162322.1_1626;	ZLJ010|gene1561;
ORTHOMCL1106	NC_005362.1|WP_011162323.1_1414;	NC_013504.1|WP_004893729.1_1298;	NC_017477.1|WP_011162323.1_1399;	NC_022909.1|WP_004893729.1_1323;	NZ_CP016400.1|WP_069168612.1_739;	NZ_CP021704.1|WP_004893729.1_1763;	NZ_CP029614.1|WP_011162323.1_1625;	ZLJ010|gene1562;
ORTHOMCL1107	NC_005362.1|WP_011162324.1_1415;	NC_013504.1|WP_012846507.1_1299;	NC_017477.1|WP_014567701.1_1400;	NC_022909.1|WP_023599836.1_1324;	NZ_CP016400.1|WP_014567701.1_740;	NZ_CP021704.1|WP_087712784.1_1764;	NZ_CP029614.1|WP_086875079.1_1624;	ZLJ010|gene1563;
ORTHOMCL1108	NC_005362.1|WP_011162326.1_1418;	NC_013504.1|WP_012846510.1_1302;	NC_017477.1|WP_014567703.1_1403;	NC_022909.1|WP_023599838.1_1328;	NZ_CP016400.1|WP_069168613.1_744;	NZ_CP021704.1|WP_012846510.1_1767;	NZ_CP029614.1|WP_086875080.1_1621;	ZLJ010|gene1566;
ORTHOMCL1109	NC_005362.1|WP_011162327.1_1419;	NC_013504.1|WP_012846511.1_1303;	NC_017477.1|WP_014567704.1_1404;	NC_022909.1|WP_023599839.1_1329;	NZ_CP016400.1|WP_069168614.1_745;	NZ_CP021704.1|WP_087712782.1_1768;	NZ_CP029614.1|WP_011162327.1_1620;	ZLJ010|gene1567;
ORTHOMCL111	NC_005362.1|WP_003647826.1_356;	NC_013504.1|WP_003647826.1_295;	NC_017477.1|WP_003647826.1_323;	NC_022909.1|WP_003647826.1_306;	NZ_CP016400.1|WP_003647826.1_1504;	NZ_CP021704.1|WP_003647826.1_729;	NZ_CP029614.1|WP_003647826.1_889;	ZLJ010|gene0318;
ORTHOMCL1110	NC_005362.1|WP_011162328.1_1422;	NC_013504.1|WP_012846512.1_1306;	NC_017477.1|WP_004897787.1_1407;	NC_022909.1|WP_023599840.1_1332;	NZ_CP016400.1|WP_004897787.1_748;	NZ_CP021704.1|WP_012846512.1_1771;	NZ_CP029614.1|WP_053107624.1_1617;	ZLJ010|gene1570;
ORTHOMCL1111	NC_005362.1|WP_011162329.1_1423;	NC_013504.1|WP_012846513.1_1307;	NC_017477.1|WP_004897788.1_1408;	NC_022909.1|WP_011162329.1_1333;	NZ_CP016400.1|WP_004897788.1_749;	NZ_CP021704.1|WP_087712781.1_1772;	NZ_CP029614.1|WP_011162329.1_1616;	ZLJ010|gene1571;
ORTHOMCL1112	NC_005362.1|WP_011162331.1_1425;	NC_013504.1|1309;	NC_017477.1|WP_004897790.1_1410;	NC_022909.1|WP_023599842.1_1335;	NZ_CP016400.1|WP_004897790.1_751;	NZ_CP021704.1|1774;	NZ_CP029614.1|WP_086875082.1_1614;	ZLJ010|gene1573;
ORTHOMCL1113	NC_005362.1|WP_011162332.1_1426;	NC_013504.1|WP_003646918.1_1310;	NC_017477.1|WP_003646918.1_1411;	NC_022909.1|WP_011162332.1_1336;	NZ_CP016400.1|WP_003646918.1_752;	NZ_CP021704.1|WP_003646918.1_1775;	NZ_CP029614.1|WP_011162332.1_1613;	ZLJ010|gene1574;
ORTHOMCL1114	NC_005362.1|WP_011162334.1_1432;	NC_013504.1|WP_012846518.1_1314;	NC_017477.1|WP_014567707.1_1417;	NC_022909.1|WP_023599844.1_1344;	NZ_CP016400.1|WP_014567707.1_758;	NZ_CP021704.1|WP_087712776.1_1780;	NZ_CP029614.1|WP_113886687.1_1607;	ZLJ010|gene1580;
ORTHOMCL1115	NC_005362.1|WP_011162335.1_1433;	NC_013504.1|WP_012846519.1_1315;	NC_017477.1|WP_004897795.1_1418;	NC_022909.1|WP_023599845.1_1345;	NZ_CP016400.1|WP_069168615.1_759;	NZ_CP021704.1|WP_087712774.1_1781;	NZ_CP029614.1|WP_086875083.1_1606;	ZLJ010|gene1581;
ORTHOMCL1116	NC_005362.1|WP_011162336.1_1434;	NC_013504.1|WP_012846520.1_1316;	NC_017477.1|WP_004897796.1_1419;	NC_022909.1|WP_023599846.1_1346;	NZ_CP016400.1|WP_069168616.1_760;	NZ_CP021704.1|WP_087712773.1_1782;	NZ_CP029614.1|WP_086875084.1_1605;	ZLJ010|gene1582;
ORTHOMCL1117	NC_005362.1|WP_011162337.1_1435;	NC_013504.1|WP_004893653.1_1317;	NC_017477.1|WP_004897797.1_1420;	NC_022909.1|WP_011162337.1_1347;	NZ_CP016400.1|WP_004897797.1_761;	NZ_CP021704.1|WP_011162337.1_1783;	NZ_CP029614.1|WP_004897797.1_1604;	ZLJ010|gene1583;
ORTHOMCL1118	NC_005362.1|WP_011162338.1_1436;	NC_013504.1|WP_004893652.1_1318;	NC_017477.1|WP_014567708.1_1421;	NC_022909.1|WP_023599847.1_1348;	NZ_CP016400.1|WP_069168617.1_762;	NZ_CP021704.1|WP_087712771.1_1784;	NZ_CP029614.1|WP_011162338.1_1603;	ZLJ010|gene1584;
ORTHOMCL1119	NC_005362.1|WP_011162339.1_1437;	NC_013504.1|WP_012846521.1_1319;	NC_017477.1|WP_004897800.1_1422;	NC_022909.1|WP_023599848.1_1349;	NZ_CP016400.1|WP_011162339.1_763;	NZ_CP021704.1|WP_087712770.1_1785;	NZ_CP029614.1|WP_011162339.1_1602;	ZLJ010|gene1585;
ORTHOMCL112	NC_005362.1|WP_003647827.1_355;	NC_013504.1|WP_003647827.1_294;	NC_017477.1|WP_003647827.1_322;	NC_022909.1|WP_003647827.1_305;	NZ_CP016400.1|WP_003647827.1_1503;	NZ_CP021704.1|WP_003647827.1_728;	NZ_CP029614.1|WP_003647827.1_890;	ZLJ010|gene0317;
ORTHOMCL1120	NC_005362.1|WP_011162340.1_1438;	NC_013504.1|WP_012846522.1_1320;	NC_017477.1|WP_014567709.1_1423;	NC_022909.1|WP_023599849.1_1350;	NZ_CP016400.1|WP_069168618.1_764;	NZ_CP021704.1|WP_087712768.1_1786;	NZ_CP029614.1|WP_086875085.1_1601;	ZLJ010|gene1586;
ORTHOMCL1121	NC_005362.1|WP_011162350.1_1450;	NC_013504.1|WP_012846527.1_1324;	NC_017477.1|WP_014567718.1_1435;	NC_022909.1|WP_011162350.1_1362;	NZ_CP016400.1|WP_069168619.1_766;	NZ_CP021704.1|WP_087712765.1_1790;	NZ_CP029614.1|WP_011162350.1_1589;	ZLJ010|gene1587;
ORTHOMCL1122	NC_005362.1|WP_011162351.1_1451;	NC_013504.1|WP_012846529.1_1326;	NC_017477.1|WP_011162351.1_1436;	NC_022909.1|WP_011162351.1_1363;	NZ_CP016400.1|WP_011162351.1_768;	NZ_CP021704.1|WP_004897815.1_1792;	NZ_CP029614.1|WP_011162351.1_1588;	ZLJ010|gene1589;
ORTHOMCL1123	NC_005362.1|WP_011162352.1_1452;	NC_013504.1|WP_012846530.1_1327;	NC_017477.1|WP_011162352.1_1437;	NC_022909.1|WP_023599851.1_1364;	NZ_CP016400.1|WP_011162352.1_769;	NZ_CP021704.1|WP_087712762.1_1793;	NZ_CP029614.1|WP_011162352.1_1587;	ZLJ010|gene1590;
ORTHOMCL1124	NC_005362.1|WP_011162353.1_1453;	NC_013504.1|1328;	NC_017477.1|WP_011162353.1_1438;	NC_022909.1|WP_023599852.1_1365;	NZ_CP016400.1|WP_069168621.1_770;	NZ_CP021704.1|WP_087712760.1_1794;	NZ_CP029614.1|WP_086875089.1_1586;	ZLJ010|gene1591;
ORTHOMCL1125	NC_005362.1|WP_011162354.1_1454;	NC_013504.1|WP_012846532.1_1329;	NC_017477.1|WP_014567719.1_1439;	NC_022909.1|WP_023599853.1_1366;	NZ_CP016400.1|WP_069168622.1_771;	NZ_CP021704.1|WP_004893609.1_1795;	NZ_CP029614.1|WP_011162354.1_1585;	ZLJ010|gene1592;
ORTHOMCL1126	NC_005362.1|WP_011162355.1_1457;	NC_013504.1|WP_004897823.1_1332;	NC_017477.1|WP_004897823.1_1442;	NC_022909.1|WP_023599856.1_1369;	NZ_CP016400.1|WP_011162355.1_774;	NZ_CP021704.1|WP_004897823.1_1798;	NZ_CP029614.1|WP_004897823.1_1582;	ZLJ010|gene1595;
ORTHOMCL1127	NC_005362.1|WP_011162356.1_1459;	NC_013504.1|WP_012846535.1_1334;	NC_017477.1|WP_004897824.1_1444;	NC_022909.1|WP_023599858.1_1371;	NZ_CP016400.1|WP_004897824.1_776;	NZ_CP021704.1|WP_012846535.1_1800;	NZ_CP029614.1|WP_004897824.1_1580;	ZLJ010|gene1597;
ORTHOMCL1128	NC_005362.1|WP_011162357.1_1461;	NC_013504.1|WP_012846537.1_1336;	NC_017477.1|WP_004897826.1_1446;	NC_022909.1|WP_023599860.1_1373;	NZ_CP016400.1|WP_004897826.1_778;	NZ_CP021704.1|WP_087712756.1_1802;	NZ_CP029614.1|WP_004897826.1_1578;	ZLJ010|gene1599;
ORTHOMCL1129	NC_005362.1|WP_011162359.1_1463;	NC_013504.1|WP_012846539.1_1338;	NC_017477.1|WP_014567723.1_1448;	NC_022909.1|WP_023599862.1_1375;	NZ_CP016400.1|WP_014567723.1_780;	NZ_CP021704.1|WP_087712754.1_1804;	NZ_CP029614.1|WP_086875092.1_1576;	ZLJ010|gene1601;
ORTHOMCL113	NC_005362.1|WP_003647828.1_354;	NC_013504.1|WP_003647828.1_293;	NC_017477.1|WP_003647828.1_321;	NC_022909.1|WP_003647828.1_304;	NZ_CP016400.1|WP_003647828.1_1502;	NZ_CP021704.1|WP_003647828.1_727;	NZ_CP029614.1|WP_003647828.1_891;	ZLJ010|gene0316;
ORTHOMCL1130	NC_005362.1|WP_011162360.1_1465;	NC_013504.1|WP_012846540.1_1340;	NC_017477.1|WP_014567724.1_1450;	NC_022909.1|WP_023599864.1_1377;	NZ_CP016400.1|WP_069168626.1_782;	NZ_CP021704.1|WP_087712752.1_1806;	NZ_CP029614.1|WP_011162360.1_1574;	ZLJ010|gene1603;
ORTHOMCL1132	NC_005362.1|WP_011162379.1_1486;	NC_013504.1|WP_012846557.1_1365;	NC_017477.1|WP_014567749.1_1479;	NC_022909.1|WP_023599870.1_1385;	NZ_CP016400.1|WP_069168632.1_810;	NZ_CP021704.1|WP_087712727.1_35;	NZ_CP029614.1|WP_011162379.1_1545;	ZLJ010|gene1631;
ORTHOMCL1133	NC_005362.1|WP_011162380.1_1487;	NC_013504.1|WP_012846558.1_1366;	NC_017477.1|WP_014567750.1_1480;	NC_022909.1|WP_023599871.1_1386;	NZ_CP016400.1|811;	NZ_CP021704.1|WP_087283758.1_36;	NZ_CP029614.1|WP_014567750.1_1544;	ZLJ010|gene1632;
ORTHOMCL1134	NC_005362.1|WP_011162381.1_1488;	NC_013504.1|WP_012846559.1_1367;	NC_017477.1|WP_014567751.1_1481;	NC_022909.1|WP_023599872.1_1387;	NZ_CP016400.1|WP_014567751.1_812;	NZ_CP021704.1|WP_087712726.1_37;	NZ_CP029614.1|WP_086875101.1_1543;	ZLJ010|gene1633;
ORTHOMCL1135	NC_005362.1|WP_011162382.1_1489;	NC_013504.1|WP_012846560.1_1368;	NC_017477.1|WP_014567752.1_1482;	NC_022909.1|WP_023599873.1_1388;	NZ_CP016400.1|WP_069168633.1_813;	NZ_CP021704.1|WP_012846560.1_38;	NZ_CP029614.1|WP_011162382.1_1542;	ZLJ010|gene1634;
ORTHOMCL1136	NC_005362.1|WP_011162385.1_1493;	NC_013504.1|WP_004897850.1_1372;	NC_017477.1|WP_011162385.1_1488;	NC_022909.1|1390;	NZ_CP016400.1|WP_011162385.1_818;	NZ_CP021704.1|WP_087712721.1_42;	NZ_CP029614.1|WP_113886679.1_1538;	ZLJ010|gene1639;
ORTHOMCL1137	NC_005362.1|WP_011162386.1_1494;	NC_013504.1|WP_012846564.1_1373;	NC_017477.1|WP_004897851.1_1489;	NC_022909.1|WP_023599876.1_1391;	NZ_CP016400.1|WP_004897851.1_819;	NZ_CP021704.1|WP_012846564.1_43;	NZ_CP029614.1|WP_004897851.1_1537;	ZLJ010|gene1640;
ORTHOMCL1138	NC_005362.1|WP_011162392.1_1500;	NC_013504.1|WP_012846566.1_1375;	NC_017477.1|WP_014567761.1_1497;	NC_022909.1|WP_023599882.1_1397;	NZ_CP016400.1|WP_069168640.1_826;	NZ_CP021704.1|WP_087712720.1_45;	NZ_CP029614.1|WP_086875111.1_1526;	ZLJ010|gene1648;
ORTHOMCL1139	NC_005362.1|WP_011162393.1_1502;	NC_013504.1|WP_012846567.1_1377;	NC_017477.1|WP_014567762.1_1499;	NC_022909.1|WP_011162393.1_1399;	NZ_CP016400.1|WP_069168641.1_828;	NZ_CP021704.1|WP_087712718.1_47;	NZ_CP029614.1|WP_086875113.1_1524;	ZLJ010|gene1650;
ORTHOMCL114	NC_005362.1|WP_003647831.1_350;	NC_013504.1|WP_012845642.1_289;	NC_017477.1|WP_003647831.1_317;	NC_022909.1|WP_003647831.1_300;	NZ_CP016400.1|WP_003647831.1_1498;	NZ_CP021704.1|WP_003647831.1_723;	NZ_CP029614.1|WP_003647831.1_895;	ZLJ010|gene0312;
ORTHOMCL1140	NC_005362.1|WP_011162394.1_1504;	NC_013504.1|WP_012846569.1_1379;	NC_017477.1|WP_014567763.1_1501;	NC_022909.1|WP_023599883.1_1401;	NZ_CP016400.1|WP_014567763.1_830;	NZ_CP021704.1|WP_004893485.1_49;	NZ_CP029614.1|WP_014567763.1_1522;	ZLJ010|gene1652;
ORTHOMCL1141	NC_005362.1|WP_011162395.1_1506;	NC_013504.1|WP_004897864.1_1381;	NC_017477.1|WP_011162395.1_1503;	NC_022909.1|WP_004897864.1_1403;	NZ_CP016400.1|WP_069168642.1_832;	NZ_CP021704.1|WP_004897864.1_51;	NZ_CP029614.1|WP_086875115.1_1520;	ZLJ010|gene1654;
ORTHOMCL1142	NC_005362.1|WP_011162396.1_1507;	NC_013504.1|WP_012846570.1_1382;	NC_017477.1|WP_014567764.1_1504;	NC_022909.1|WP_023599885.1_1404;	NZ_CP016400.1|833;	NZ_CP021704.1|WP_087712717.1_52;	NZ_CP029614.1|WP_086875116.1_1519;	ZLJ010|gene1655;
ORTHOMCL1143	NC_005362.1|WP_011162397.1_1508;	NC_013504.1|WP_012846571.1_1383;	NC_017477.1|WP_014567765.1_1505;	NC_022909.1|WP_023599886.1_1405;	NZ_CP016400.1|WP_069168643.1_834;	NZ_CP021704.1|WP_087712715.1_53;	NZ_CP029614.1|WP_086875117.1_1518;	ZLJ010|gene1656;
ORTHOMCL1144	NC_005362.1|WP_011162398.1_1509;	NC_013504.1|WP_004893473.1_1384;	NC_017477.1|WP_004897867.1_1506;	NC_022909.1|WP_023599887.1_1406;	NZ_CP016400.1|WP_004897867.1_835;	NZ_CP021704.1|WP_087283733.1_54;	NZ_CP029614.1|WP_086875118.1_1517;	ZLJ010|gene1657;
ORTHOMCL1145	NC_005362.1|WP_011162399.1_1510;	NC_013504.1|WP_012846572.1_1385;	NC_017477.1|WP_004897868.1_1507;	NC_022909.1|WP_023599888.1_1407;	NZ_CP016400.1|WP_004897868.1_836;	NZ_CP021704.1|WP_087283730.1_55;	NZ_CP029614.1|WP_004897868.1_1516;	ZLJ010|gene1658;
ORTHOMCL1146	NC_005362.1|WP_011162400.1_1511;	NC_013504.1|WP_012846573.1_1386;	NC_017477.1|WP_004897869.1_1508;	NC_022909.1|WP_023599889.1_1408;	NZ_CP016400.1|WP_004897869.1_837;	NZ_CP021704.1|WP_087712713.1_56;	NZ_CP029614.1|WP_086875119.1_1515;	ZLJ010|gene1660;
ORTHOMCL1147	NC_005362.1|WP_011162401.1_1512;	NC_013504.1|WP_012846574.1_1387;	NC_017477.1|WP_014567766.1_1509;	NC_022909.1|WP_023599890.1_1409;	NZ_CP016400.1|WP_014567766.1_838;	NZ_CP021704.1|WP_087283726.1_57;	NZ_CP029614.1|WP_086875120.1_1514;	ZLJ010|gene1661;
ORTHOMCL1148	NC_005362.1|WP_011162402.1_1514;	NC_013504.1|WP_012846575.1_1388;	NC_017477.1|WP_014567767.1_1510;	NC_022909.1|WP_023599891.1_1410;	NZ_CP016400.1|WP_014567767.1_839;	NZ_CP021704.1|WP_012846575.1_58;	NZ_CP029614.1|WP_086875121.1_1513;	ZLJ010|gene1662;
ORTHOMCL1149	NC_005362.1|WP_011162403.1_1515;	NC_013504.1|WP_012846576.1_1389;	NC_017477.1|WP_014567768.1_1511;	NC_022909.1|WP_023599892.1_1411;	NZ_CP016400.1|WP_014567768.1_840;	NZ_CP021704.1|WP_087712712.1_59;	NZ_CP029614.1|WP_086875122.1_1512;	ZLJ010|gene1663;
ORTHOMCL115	NC_005362.1|WP_003647835.1_345;	NC_013504.1|WP_003647835.1_284;	NC_017477.1|WP_004895879.1_312;	NC_022909.1|WP_003647835.1_295;	NZ_CP016400.1|WP_004895879.1_1493;	NZ_CP021704.1|WP_004895879.1_718;	NZ_CP029614.1|WP_086874620.1_900;	ZLJ010|gene0307;
ORTHOMCL1150	NC_005362.1|WP_011162407.1_1519;	NC_013504.1|WP_012846578.1_1391;	NC_017477.1|WP_014567769.1_1515;	NC_022909.1|WP_023599896.1_1415;	NZ_CP016400.1|WP_069168644.1_842;	NZ_CP021704.1|WP_087712709.1_61;	NZ_CP029614.1|WP_086875124.1_1510;	ZLJ010|gene1665;
ORTHOMCL1151	NC_005362.1|WP_011162408.1_1520;	NC_013504.1|WP_012846579.1_1392;	NC_017477.1|WP_014567770.1_1516;	NC_022909.1|WP_011162408.1_1416;	NZ_CP016400.1|WP_011162408.1_843;	NZ_CP021704.1|WP_004897875.1_62;	NZ_CP029614.1|WP_014567770.1_1509;	ZLJ010|gene1667;
ORTHOMCL1152	NC_005362.1|WP_011162409.1_1521;	NC_013504.1|WP_012846580.1_1393;	NC_017477.1|WP_004897876.1_1517;	NC_022909.1|WP_023599897.1_1417;	NZ_CP016400.1|WP_061400636.1_844;	NZ_CP021704.1|WP_087712707.1_63;	NZ_CP029614.1|WP_004897876.1_1508;	ZLJ010|gene1668;
ORTHOMCL1153	NC_005362.1|WP_011162410.1_1522;	NC_013504.1|WP_012846581.1_1394;	NC_017477.1|WP_014567771.1_1518;	NC_022909.1|WP_023599898.1_1418;	NZ_CP016400.1|WP_069168645.1_845;	NZ_CP021704.1|WP_087712706.1_64;	NZ_CP029614.1|WP_086875125.1_1507;	ZLJ010|gene1669;
ORTHOMCL1154	NC_005362.1|WP_011162412.1_1524;	NC_013504.1|WP_012846583.1_1396;	NC_017477.1|WP_011162412.1_1520;	NC_022909.1|WP_011162412.1_1420;	NZ_CP016400.1|WP_069168646.1_847;	NZ_CP021704.1|WP_087712703.1_66;	NZ_CP029614.1|WP_011162412.1_1505;	ZLJ010|gene1671;
ORTHOMCL1155	NC_005362.1|WP_011162413.1_1527;	NC_013504.1|WP_012846585.1_1399;	NC_017477.1|WP_014567774.1_1523;	NC_022909.1|WP_023599900.1_1423;	NZ_CP016400.1|WP_069168647.1_850;	NZ_CP021704.1|WP_087712702.1_69;	NZ_CP029614.1|WP_086875127.1_1502;	ZLJ010|gene1674;
ORTHOMCL1156	NC_005362.1|WP_011162416.1_1534;	NC_013504.1|1408;	NC_017477.1|1530;	NC_022909.1|WP_011162416.1_1432;	NZ_CP016400.1|WP_069168653.1_859;	NZ_CP021704.1|78;	NZ_CP029614.1|WP_086875131.1_1494;	ZLJ010|gene1683;
ORTHOMCL1157	NC_005362.1|WP_011162417.1_1535;	NC_013504.1|WP_004893411.1_1409;	NC_017477.1|WP_014567778.1_1531;	NC_022909.1|WP_011162417.1_1433;	NZ_CP016400.1|WP_069168654.1_860;	NZ_CP021704.1|WP_004893411.1_79;	NZ_CP029614.1|WP_014567778.1_1493;	ZLJ010|gene1684;
ORTHOMCL1158	NC_005362.1|WP_011162418.1_1536;	NC_013504.1|WP_012846595.1_1410;	NC_017477.1|WP_014567779.1_1532;	NC_022909.1|WP_041818530.1_1434;	NZ_CP016400.1|WP_069169057.1_861;	NZ_CP021704.1|WP_087713444.1_80;	NZ_CP029614.1|WP_069169057.1_1492;	ZLJ010|gene1685;
ORTHOMCL1159	NC_005362.1|WP_011162426.1_1545;	NC_013504.1|WP_012846596.1_1411;	NC_017477.1|WP_014567791.1_1547;	NC_022909.1|WP_023599906.1_1435;	NZ_CP016400.1|WP_011162426.1_862;	NZ_CP021704.1|WP_087712691.1_81;	NZ_CP029614.1|WP_086875132.1_1491;	ZLJ010|gene1687;
ORTHOMCL116	NC_005362.1|WP_003647838.1_342;	NC_013504.1|WP_003647838.1_281;	NC_017477.1|WP_003647838.1_309;	NC_022909.1|WP_003647838.1_292;	NZ_CP016400.1|WP_003647838.1_1489;	NZ_CP021704.1|WP_003647838.1_715;	NZ_CP029614.1|WP_003647838.1_904;	ZLJ010|gene0304;
ORTHOMCL1160	NC_005362.1|WP_011162427.1_1546;	NC_013504.1|WP_012846597.1_1412;	NC_017477.1|WP_014567792.1_1548;	NC_022909.1|WP_023599907.1_1436;	NZ_CP016400.1|WP_069168655.1_863;	NZ_CP021704.1|82;	NZ_CP029614.1|WP_086875133.1_1490;	ZLJ010|gene1688;
ORTHOMCL1161	NC_005362.1|WP_011162428.1_1547;	NC_013504.1|WP_080513817.1_1413;	NC_017477.1|WP_004897905.1_1549;	NC_022909.1|WP_023599919.1_1448;	NZ_CP016400.1|WP_011162428.1_864;	NZ_CP021704.1|WP_087712690.1_83;	NZ_CP029614.1|1488;	ZLJ010|gene1689;
ORTHOMCL1162	NC_005362.1|WP_011162429.1_1549;	NC_013504.1|WP_012846598.1_1415;	NC_017477.1|WP_014567794.1_1551;	NC_022909.1|WP_023599920.1_1450;	NZ_CP016400.1|WP_011162429.1_866;	NZ_CP021704.1|WP_087712689.1_85;	NZ_CP029614.1|WP_004897906.1_1486;	ZLJ010|gene1691;
ORTHOMCL1163	NC_005362.1|WP_011162430.1_1551;	NC_013504.1|WP_012846600.1_1417;	NC_017477.1|WP_004897908.1_1553;	NC_022909.1|WP_023599922.1_1452;	NZ_CP016400.1|WP_069168656.1_868;	NZ_CP021704.1|WP_087712688.1_87;	NZ_CP029614.1|WP_086875136.1_1484;	ZLJ010|gene1693;
ORTHOMCL1164	NC_005362.1|WP_011162433.1_1554;	NC_013504.1|WP_012846603.1_1420;	NC_017477.1|WP_014567796.1_1557;	NC_022909.1|WP_023599925.1_1456;	NZ_CP016400.1|WP_069168658.1_872;	NZ_CP021704.1|WP_012846603.1_90;	NZ_CP029614.1|WP_086875138.1_1480;	ZLJ010|gene1698;
ORTHOMCL1165	NC_005362.1|WP_011162434.1_1555;	NC_013504.1|WP_012846604.1_1421;	NC_017477.1|WP_014567797.1_1558;	NC_022909.1|WP_023599926.1_1457;	NZ_CP016400.1|WP_069168659.1_873;	NZ_CP021704.1|WP_087712684.1_91;	NZ_CP029614.1|WP_011162434.1_1479;	ZLJ010|gene1699;
ORTHOMCL1166	NC_005362.1|WP_011162436.1_1557;	NC_013504.1|WP_012846606.1_1423;	NC_017477.1|WP_014567799.1_1560;	NC_022909.1|WP_023599928.1_1459;	NZ_CP016400.1|875;	NZ_CP021704.1|WP_087285376.1_93;	NZ_CP029614.1|WP_023599928.1_1477;	ZLJ010|gene1736;
ORTHOMCL1167	NC_005362.1|WP_011162437.1_1558;	NC_013504.1|WP_012846607.1_1424;	NC_017477.1|WP_014567800.1_1561;	NC_022909.1|WP_011162437.1_1460;	NZ_CP016400.1|WP_014567800.1_876;	NZ_CP021704.1|WP_012846607.1_94;	NZ_CP029614.1|WP_086875139.1_1476;	ZLJ010|gene1737;
ORTHOMCL1168	NC_005362.1|WP_011162438.1_1559;	NC_013504.1|WP_012846608.1_1425;	NC_017477.1|WP_014567801.1_1562;	NC_022909.1|WP_011162438.1_1461;	NZ_CP016400.1|WP_014567801.1_877;	NZ_CP021704.1|WP_012846608.1_95;	NZ_CP029614.1|WP_086875140.1_1475;	ZLJ010|gene1738;
ORTHOMCL1169	NC_005362.1|WP_011162439.1_1560;	NC_013504.1|1426;	NC_017477.1|WP_014567802.1_1563;	NC_022909.1|WP_011162439.1_1462;	NZ_CP016400.1|WP_014567802.1_878;	NZ_CP021704.1|WP_087712681.1_96;	NZ_CP029614.1|WP_086875141.1_1474;	ZLJ010|gene1749;
ORTHOMCL117	NC_005362.1|WP_003648141.1_1815;	NC_013504.1|WP_003648141.1_1670;	NC_017477.1|WP_003648141.1_1830;	NC_022909.1|WP_003648141.1_1719;	NZ_CP016400.1|WP_003648141.1_1168;	NZ_CP021704.1|WP_003648141.1_367;	NZ_CP029614.1|WP_003648141.1_1212;	ZLJ010|gene2054;
ORTHOMCL1170	NC_005362.1|WP_011162440.1_1562;	NC_013504.1|WP_041822322.1_1429;	NC_017477.1|WP_014567804.1_1565;	NC_022909.1|WP_023599929.1_1464;	NZ_CP016400.1|WP_069168661.1_881;	NZ_CP021704.1|WP_004897917.1_99;	NZ_CP029614.1|WP_113886676.1_1470;	ZLJ010|gene1777;
ORTHOMCL1171	NC_005362.1|WP_011162441.1_1565;	NC_013504.1|WP_012846614.1_1432;	NC_017477.1|WP_014567805.1_1568;	NC_022909.1|WP_011162441.1_1467;	NZ_CP016400.1|WP_069168663.1_884;	NZ_CP021704.1|WP_012846614.1_102;	NZ_CP029614.1|WP_086875143.1_1467;	ZLJ010|gene1780;
ORTHOMCL1172	NC_005362.1|WP_011162442.1_1566;	NC_013504.1|WP_012846615.1_1433;	NC_017477.1|WP_014567806.1_1569;	NC_022909.1|WP_023599931.1_1469;	NZ_CP016400.1|WP_069168664.1_885;	NZ_CP021704.1|WP_087712677.1_103;	NZ_CP029614.1|WP_113886674.1_1466;	ZLJ010|gene1782;
ORTHOMCL1173	NC_005362.1|WP_011162443.1_1567;	NC_013504.1|WP_012846616.1_1434;	NC_017477.1|WP_014567807.1_1570;	NC_022909.1|WP_023599932.1_1470;	NZ_CP016400.1|WP_023599932.1_886;	NZ_CP021704.1|WP_087712676.1_104;	NZ_CP029614.1|WP_004897922.1_1465;	ZLJ010|gene1783;
ORTHOMCL1174	NC_005362.1|WP_011162444.1_1568;	NC_013504.1|WP_012846617.1_1435;	NC_017477.1|WP_014567808.1_1571;	NC_022909.1|WP_023599933.1_1471;	NZ_CP016400.1|WP_004897923.1_887;	NZ_CP021704.1|WP_087712675.1_105;	NZ_CP029614.1|WP_004897923.1_1464;	ZLJ010|gene1784;
ORTHOMCL1175	NC_005362.1|WP_011162445.1_1569;	NC_013504.1|WP_012846618.1_1436;	NC_017477.1|WP_014567809.1_1572;	NC_022909.1|WP_011162445.1_1472;	NZ_CP016400.1|WP_069168665.1_888;	NZ_CP021704.1|WP_087712674.1_106;	NZ_CP029614.1|WP_004897924.1_1463;	ZLJ010|gene1785;
ORTHOMCL1176	NC_005362.1|WP_011162446.1_1570;	NC_013504.1|WP_012846619.1_1437;	NC_017477.1|WP_014567810.1_1573;	NC_022909.1|WP_023599934.1_1473;	NZ_CP016400.1|WP_069168666.1_889;	NZ_CP021704.1|WP_087712673.1_107;	NZ_CP029614.1|WP_113886673.1_1462;	ZLJ010|gene1786;
ORTHOMCL1177	NC_005362.1|WP_011162448.1_1572;	NC_013504.1|WP_012846621.1_1439;	NC_017477.1|WP_014567812.1_1575;	NC_022909.1|WP_023599936.1_1475;	NZ_CP016400.1|WP_014567812.1_891;	NZ_CP021704.1|WP_087285242.1_109;	NZ_CP029614.1|WP_004897927.1_1460;	ZLJ010|gene1788;
ORTHOMCL1178	NC_005362.1|WP_011162449.1_1573;	NC_013504.1|WP_004896629.1_1440;	NC_017477.1|WP_014567813.1_1576;	NC_022909.1|WP_023599937.1_1476;	NZ_CP016400.1|WP_004896629.1_892;	NZ_CP021704.1|WP_004896629.1_110;	NZ_CP029614.1|WP_004896629.1_1459;	ZLJ010|gene1789;
ORTHOMCL1179	NC_005362.1|WP_011162450.1_1574;	NC_013504.1|WP_012846622.1_1441;	NC_017477.1|WP_004897928.1_1577;	NC_022909.1|WP_011162450.1_1477;	NZ_CP016400.1|WP_004897928.1_893;	NZ_CP021704.1|WP_087712672.1_111;	NZ_CP029614.1|WP_004897928.1_1458;	ZLJ010|gene1790;
ORTHOMCL118	NC_005362.1|WP_003648566.1_778;	NC_013504.1|WP_003648566.1_1148;	NC_017477.1|WP_003648566.1_1242;	NC_022909.1|WP_080668811.1_1164;	NZ_CP016400.1|WP_003648566.1_588;	NZ_CP021704.1|WP_003648566.1_1588;	NZ_CP029614.1|WP_003648566.1_22;	ZLJ010|gene1408;
ORTHOMCL1180	NC_005362.1|WP_011162452.1_1576;	NC_013504.1|WP_012846624.1_1443;	NC_017477.1|WP_004897930.1_1579;	NC_022909.1|WP_011162452.1_1479;	NZ_CP016400.1|WP_004897930.1_895;	NZ_CP021704.1|WP_087712671.1_113;	NZ_CP029614.1|WP_086875146.1_1456;	ZLJ010|gene1792;
ORTHOMCL1181	NC_005362.1|WP_011162453.1_1578;	NC_013504.1|WP_012846626.1_1445;	NC_017477.1|WP_004897932.1_1581;	NC_022909.1|WP_004897932.1_1481;	NZ_CP016400.1|WP_004897932.1_897;	NZ_CP021704.1|WP_087712669.1_115;	NZ_CP029614.1|WP_004897932.1_1454;	ZLJ010|gene1794;
ORTHOMCL1182	NC_005362.1|WP_011162456.1_1583;	NC_013504.1|WP_012846630.1_1450;	NC_017477.1|WP_004897936.1_1586;	NC_022909.1|WP_023599940.1_1486;	NZ_CP016400.1|WP_004897936.1_902;	NZ_CP021704.1|WP_087712666.1_120;	NZ_CP029614.1|WP_004897936.1_1449;	ZLJ010|gene1799;
ORTHOMCL1183	NC_005362.1|WP_011162457.1_1584;	NC_013504.1|WP_012846631.1_1451;	NC_017477.1|WP_004897938.1_1588;	NC_022909.1|WP_011162457.1_1487;	NZ_CP016400.1|WP_069168667.1_904;	NZ_CP021704.1|WP_087712665.1_121;	NZ_CP029614.1|WP_086875148.1_1448;	ZLJ010|gene1800;
ORTHOMCL1184	NC_005362.1|WP_011162458.1_1585;	NC_013504.1|WP_012846632.1_1452;	NC_017477.1|WP_004897939.1_1589;	NC_022909.1|WP_023599941.1_1488;	NZ_CP016400.1|WP_069168668.1_905;	NZ_CP021704.1|WP_087712664.1_122;	NZ_CP029614.1|WP_113886672.1_1447;	ZLJ010|gene1801;
ORTHOMCL1185	NC_005362.1|WP_011162459.1_1586;	NC_013504.1|1453;	NC_017477.1|WP_004897940.1_1590;	NC_022909.1|WP_011162459.1_1489;	NZ_CP016400.1|906;	NZ_CP021704.1|123;	NZ_CP029614.1|WP_061400851.1_1446;	ZLJ010|gene1802;
ORTHOMCL1186	NC_005362.1|WP_011162460.1_1587;	NC_013504.1|WP_012846635.1_1454;	NC_017477.1|WP_014567815.1_1591;	NC_022909.1|WP_011162460.1_1490;	NZ_CP016400.1|WP_004897941.1_907;	NZ_CP021704.1|WP_087285253.1_124;	NZ_CP029614.1|WP_086875150.1_1445;	ZLJ010|gene1803;
ORTHOMCL1187	NC_005362.1|WP_011162462.1_1589;	NC_013504.1|WP_012846637.1_1456;	NC_017477.1|WP_004897943.1_1593;	NC_022909.1|WP_023599943.1_1492;	NZ_CP016400.1|WP_069168672.1_909;	NZ_CP021704.1|WP_087712662.1_126;	NZ_CP029614.1|WP_086875152.1_1443;	ZLJ010|gene1805;
ORTHOMCL1188	NC_005362.1|WP_011162463.1_1591;	NC_013504.1|WP_012846639.1_1458;	NC_017477.1|WP_014567817.1_1595;	NC_022909.1|WP_011162463.1_1494;	NZ_CP016400.1|WP_004897945.1_911;	NZ_CP021704.1|WP_087712661.1_128;	NZ_CP029614.1|WP_086875154.1_1441;	ZLJ010|gene1807;
ORTHOMCL1189	NC_005362.1|WP_011162464.1_1592;	NC_013504.1|WP_012846640.1_1459;	NC_017477.1|WP_004897946.1_1596;	NC_022909.1|WP_023599944.1_1495;	NZ_CP016400.1|WP_004897946.1_912;	NZ_CP021704.1|WP_012846640.1_129;	NZ_CP029614.1|WP_086875155.1_1440;	ZLJ010|gene1808;
ORTHOMCL119	NC_005362.1|WP_003649028.1_1272;	NC_013504.1|WP_003649028.1_680;	NC_017477.1|WP_003649028.1_753;	NC_022909.1|WP_003649028.1_738;	NZ_CP016400.1|WP_003649028.1_68;	NZ_CP021704.1|WP_003649028.1_1138;	NZ_CP029614.1|WP_003649028.1_467;	ZLJ010|gene0865;
ORTHOMCL1190	NC_005362.1|WP_011162465.1_1593;	NC_013504.1|WP_012846641.1_1460;	NC_017477.1|WP_004897947.1_1597;	NC_022909.1|WP_012846641.1_1496;	NZ_CP016400.1|WP_004897947.1_913;	NZ_CP021704.1|WP_087712660.1_130;	NZ_CP029614.1|WP_004897947.1_1439;	ZLJ010|gene1809;
ORTHOMCL1191	NC_005362.1|WP_011162472.1_1602;	NC_013504.1|WP_012846643.1_1463;	NC_017477.1|WP_004897956.1_1605;	NC_022909.1|WP_023599948.1_1499;	NZ_CP016400.1|WP_069168675.1_916;	NZ_CP021704.1|WP_061400226.1_133;	NZ_CP029614.1|WP_113886669.1_1431;	ZLJ010|gene1818;
ORTHOMCL1192	NC_005362.1|WP_011162473.1_1603;	NC_013504.1|WP_012846644.1_1464;	NC_017477.1|WP_011162473.1_1606;	NC_022909.1|WP_023599949.1_1500;	NZ_CP016400.1|WP_069168676.1_917;	NZ_CP021704.1|WP_087712658.1_134;	NZ_CP029614.1|WP_023599949.1_1430;	ZLJ010|gene1819;
ORTHOMCL1193	NC_005362.1|WP_011162475.1_1609;	NC_013504.1|WP_012846649.1_1470;	NC_017477.1|WP_014567828.1_1612;	NC_022909.1|WP_014567828.1_1506;	NZ_CP016400.1|WP_082224984.1_926;	NZ_CP021704.1|WP_087712655.1_140;	NZ_CP029614.1|WP_086875168.1_1424;	ZLJ010|gene1827;
ORTHOMCL1194	NC_005362.1|WP_011162481.1_1618;	NC_013504.1|WP_012846657.1_1478;	NC_017477.1|WP_014567833.1_1619;	NC_022909.1|WP_023599957.1_1516;	NZ_CP016400.1|WP_011162481.1_935;	NZ_CP021704.1|WP_087712649.1_148;	NZ_CP029614.1|WP_113886664.1_1417;	ZLJ010|gene1835;
ORTHOMCL1195	NC_005362.1|WP_011162483.1_1621;	NC_013504.1|WP_012846660.1_1481;	NC_017477.1|WP_014567836.1_1622;	NC_022909.1|WP_023599959.1_1519;	NZ_CP016400.1|WP_014567836.1_938;	NZ_CP021704.1|WP_087712640.1_163;	NZ_CP029614.1|WP_014567836.1_1414;	ZLJ010|gene1838;
ORTHOMCL1196	NC_005362.1|WP_011162486.1_1626;	NC_013504.1|1486;	NC_017477.1|1627;	NC_022909.1|WP_023599962.1_1524;	NZ_CP016400.1|WP_082224986.1_943;	NZ_CP021704.1|169;	NZ_CP029614.1|WP_113886660.1_1409;	ZLJ010|gene1843;
ORTHOMCL1197	NC_005362.1|WP_011162489.1_1630;	NC_013504.1|WP_012846670.1_1488;	NC_017477.1|WP_011162489.1_1631;	NC_022909.1|WP_023599965.1_1529;	NZ_CP016400.1|WP_011162489.1_951;	NZ_CP021704.1|WP_087712635.1_172;	NZ_CP029614.1|WP_011162489.1_1405;	ZLJ010|gene1848;
ORTHOMCL1198	NC_005362.1|WP_011162490.1_1631;	NC_013504.1|WP_012846671.1_1489;	NC_017477.1|WP_014567841.1_1632;	NC_022909.1|WP_023599966.1_1530;	NZ_CP016400.1|WP_069168696.1_952;	NZ_CP021704.1|WP_087712634.1_173;	NZ_CP029614.1|WP_086875177.1_1404;	ZLJ010|gene1849;
ORTHOMCL1199	NC_005362.1|WP_011162491.1_1632;	NC_013504.1|WP_012846672.1_1490;	NC_017477.1|WP_014567842.1_1633;	NC_022909.1|WP_023599967.1_1531;	NZ_CP016400.1|WP_023599967.1_953;	NZ_CP021704.1|WP_087285312.1_174;	NZ_CP029614.1|WP_023599967.1_1403;	ZLJ010|gene1850;
ORTHOMCL120	NC_005362.1|WP_003649044.1_1289;	NC_013504.1|WP_003649044.1_663;	NC_017477.1|WP_003649044.1_731;	NC_022909.1|WP_003649044.1_719;	NZ_CP016400.1|WP_003649044.1_51;	NZ_CP021704.1|WP_003649044.1_1121;	NZ_CP029614.1|WP_003649044.1_484;	ZLJ010|gene0846;
ORTHOMCL1200	NC_005362.1|WP_011162492.1_1633;	NC_013504.1|WP_004896569.1_1491;	NC_017477.1|WP_004896569.1_1634;	NC_022909.1|WP_023599968.1_1532;	NZ_CP016400.1|WP_069168697.1_954;	NZ_CP021704.1|WP_004896569.1_175;	NZ_CP029614.1|WP_004896569.1_1402;	ZLJ010|gene1851;
ORTHOMCL1201	NC_005362.1|WP_011162496.1_1637;	NC_013504.1|WP_004896568.1_1492;	NC_017477.1|WP_004896568.1_1635;	NC_022909.1|WP_023599973.1_1536;	NZ_CP016400.1|WP_004896568.1_955;	NZ_CP021704.1|WP_087712633.1_178;	NZ_CP029614.1|WP_004897990.1_1401;	ZLJ010|gene1852;
ORTHOMCL1202	NC_005362.1|WP_011162497.1_1638;	NC_013504.1|WP_012846673.1_1493;	NC_017477.1|WP_004897991.1_1636;	NC_022909.1|WP_011162497.1_1537;	NZ_CP016400.1|WP_061399994.1_956;	NZ_CP021704.1|WP_087712631.1_181;	NZ_CP029614.1|WP_086875178.1_1400;	ZLJ010|gene1853;
ORTHOMCL1203	NC_005362.1|WP_011162498.1_1639;	NC_013504.1|WP_012846674.1_1494;	NC_017477.1|WP_004897992.1_1637;	NC_022909.1|WP_023599974.1_1538;	NZ_CP016400.1|WP_004897992.1_957;	NZ_CP021704.1|WP_087712630.1_182;	NZ_CP029614.1|WP_086875179.1_1399;	ZLJ010|gene1854;
ORTHOMCL1204	NC_005362.1|WP_011162499.1_1640;	NC_013504.1|WP_041822336.1_1495;	NC_017477.1|WP_004897993.1_1638;	NC_022909.1|WP_011162499.1_1539;	NZ_CP016400.1|WP_004897993.1_958;	NZ_CP021704.1|WP_087712629.1_183;	NZ_CP029614.1|WP_086875180.1_1398;	ZLJ010|gene1855;
ORTHOMCL1205	NC_005362.1|WP_011162500.1_1642;	NC_013504.1|WP_012846676.1_1497;	NC_017477.1|WP_014567844.1_1640;	NC_022909.1|WP_023599976.1_1541;	NZ_CP016400.1|WP_004897995.1_960;	NZ_CP021704.1|WP_087712628.1_185;	NZ_CP029614.1|WP_086875181.1_1396;	ZLJ010|gene1857;
ORTHOMCL1206	NC_005362.1|WP_011162501.1_1643;	NC_013504.1|WP_012846677.1_1498;	NC_017477.1|WP_004897996.1_1641;	NC_022909.1|WP_023599977.1_1542;	NZ_CP016400.1|WP_004897996.1_961;	NZ_CP021704.1|WP_087285318.1_186;	NZ_CP029614.1|WP_086875182.1_1395;	ZLJ010|gene1858;
ORTHOMCL1207	NC_005362.1|WP_011162502.1_1645;	NC_013504.1|WP_012846679.1_1500;	NC_017477.1|WP_014567845.1_1643;	NC_022909.1|WP_011162502.1_1544;	NZ_CP016400.1|WP_004897998.1_963;	NZ_CP021704.1|WP_087712626.1_188;	NZ_CP029614.1|WP_113886659.1_1393;	ZLJ010|gene1861;
ORTHOMCL1208	NC_005362.1|WP_011162503.1_1649;	NC_013504.1|WP_012846682.1_1504;	NC_017477.1|WP_004898002.1_1648;	NC_022909.1|WP_011162503.1_1548;	NZ_CP016400.1|WP_004898002.1_967;	NZ_CP021704.1|WP_087712624.1_192;	NZ_CP029614.1|WP_011162503.1_1389;	ZLJ010|gene1865;
ORTHOMCL1209	NC_005362.1|WP_011162504.1_1650;	NC_013504.1|WP_012846683.1_1505;	NC_017477.1|WP_004898003.1_1649;	NC_022909.1|WP_023599978.1_1549;	NZ_CP016400.1|WP_004898003.1_968;	NZ_CP021704.1|WP_087712623.1_193;	NZ_CP029614.1|WP_086875185.1_1388;	ZLJ010|gene1866;
ORTHOMCL121	NC_005362.1|WP_003649422.1_416;	NC_013504.1|WP_003649422.1_349;	NC_017477.1|WP_003649422.1_391;	NC_022909.1|WP_003649422.1_367;	NZ_CP016400.1|WP_003649422.1_1579;	NZ_CP021704.1|WP_003649422.1_784;	NZ_CP029614.1|WP_003649422.1_823;	ZLJ010|gene0388;
ORTHOMCL1210	NC_005362.1|WP_011162505.1_1651;	NC_013504.1|WP_012846684.1_1506;	NC_017477.1|WP_014567846.1_1650;	NC_022909.1|WP_023599979.1_1550;	NZ_CP016400.1|WP_014567846.1_969;	NZ_CP021704.1|WP_012846684.1_194;	NZ_CP029614.1|WP_011162505.1_1387;	ZLJ010|gene1867;
ORTHOMCL1211	NC_005362.1|WP_011162506.1_1652;	NC_013504.1|WP_012846685.1_1507;	NC_017477.1|WP_014567847.1_1651;	NC_022909.1|WP_023599980.1_1551;	NZ_CP016400.1|WP_014567847.1_970;	NZ_CP021704.1|WP_012846685.1_195;	NZ_CP029614.1|WP_053107376.1_1386;	ZLJ010|gene1868;
ORTHOMCL1212	NC_005362.1|WP_011162507.1_1653;	NC_013504.1|WP_012846686.1_1508;	NC_017477.1|WP_014567848.1_1652;	NC_022909.1|WP_023599981.1_1552;	NZ_CP016400.1|WP_069168698.1_971;	NZ_CP021704.1|WP_087712622.1_196;	NZ_CP029614.1|WP_086875187.1_1385;	ZLJ010|gene1869;
ORTHOMCL1213	NC_005362.1|WP_011162508.1_1654;	NC_013504.1|WP_012846687.1_1509;	NC_017477.1|WP_014567849.1_1653;	NC_022909.1|WP_023599982.1_1553;	NZ_CP016400.1|WP_014567849.1_972;	NZ_CP021704.1|WP_087712621.1_197;	NZ_CP029614.1|WP_086875188.1_1384;	ZLJ010|gene1870;
ORTHOMCL1214	NC_005362.1|WP_011162509.1_1655;	NC_013504.1|WP_012846688.1_1510;	NC_017477.1|WP_014567850.1_1654;	NC_022909.1|WP_023599983.1_1554;	NZ_CP016400.1|WP_014567850.1_973;	NZ_CP021704.1|WP_087712620.1_198;	NZ_CP029614.1|WP_086875189.1_1383;	ZLJ010|gene1871;
ORTHOMCL1215	NC_005362.1|WP_011162511.1_1657;	NC_013504.1|WP_012846690.1_1512;	NC_017477.1|WP_004898010.1_1656;	NC_022909.1|WP_023599985.1_1556;	NZ_CP016400.1|WP_004898010.1_975;	NZ_CP021704.1|WP_012846690.1_200;	NZ_CP029614.1|WP_011162511.1_1381;	ZLJ010|gene1873;
ORTHOMCL1216	NC_005362.1|WP_011162512.1_1659;	NC_013504.1|WP_012846692.1_1514;	NC_017477.1|WP_004898012.1_1658;	NC_022909.1|WP_011162512.1_1558;	NZ_CP016400.1|WP_004898012.1_977;	NZ_CP021704.1|WP_087712617.1_202;	NZ_CP029614.1|WP_086875191.1_1379;	ZLJ010|gene1875;
ORTHOMCL1217	NC_005362.1|WP_011162513.1_1660;	NC_013504.1|WP_011162513.1_1515;	NC_017477.1|WP_014567852.1_1659;	NC_022909.1|WP_011162513.1_1559;	NZ_CP016400.1|978;	NZ_CP021704.1|WP_011162513.1_203;	NZ_CP029614.1|WP_011162513.1_1378;	ZLJ010|gene1876;
ORTHOMCL1218	NC_005362.1|WP_011162516.1_1663;	NC_013504.1|WP_012846696.1_1518;	NC_017477.1|WP_004898018.1_1668;	NC_022909.1|WP_023599989.1_1562;	NZ_CP016400.1|WP_069168719.1_1007;	NZ_CP021704.1|WP_087712615.1_206;	NZ_CP029614.1|WP_053107367.1_1375;	ZLJ010|gene1879;
ORTHOMCL1219	NC_005362.1|WP_011162517.1_1664;	NC_013504.1|WP_012846697.1_1519;	NC_017477.1|WP_011162517.1_1669;	NC_022909.1|WP_004896540.1_1563;	NZ_CP016400.1|WP_004898019.1_1008;	NZ_CP021704.1|WP_087712614.1_207;	NZ_CP029614.1|WP_011162517.1_1374;	ZLJ010|gene1880;
ORTHOMCL122	NC_005362.1|WP_003649454.1_373;	NC_013504.1|WP_003649454.1_312;	NC_017477.1|WP_003649454.1_340;	NC_022909.1|WP_023599209.1_323;	NZ_CP016400.1|WP_003649454.1_1521;	NZ_CP021704.1|WP_003649454.1_746;	NZ_CP029614.1|WP_003649454.1_872;	ZLJ010|gene0333;
ORTHOMCL1220	NC_005362.1|WP_011162518.1_1665;	NC_013504.1|WP_012846698.1_1520;	NC_017477.1|WP_004898020.1_1670;	NC_022909.1|WP_011162518.1_1564;	NZ_CP016400.1|1009;	NZ_CP021704.1|WP_087712613.1_208;	NZ_CP029614.1|WP_011162518.1_1373;	ZLJ010|gene1881;
ORTHOMCL1221	NC_005362.1|WP_011162519.1_1666;	NC_013504.1|WP_012846699.1_1521;	NC_017477.1|WP_014567857.1_1671;	NC_022909.1|WP_023599990.1_1565;	NZ_CP016400.1|WP_069168720.1_1010;	NZ_CP021704.1|WP_087712612.1_209;	NZ_CP029614.1|WP_113886658.1_1372;	ZLJ010|gene1882;
ORTHOMCL1222	NC_005362.1|WP_011162520.1_1667;	NC_013504.1|WP_012846700.1_1522;	NC_017477.1|WP_014567858.1_1672;	NC_022909.1|WP_023599991.1_1566;	NZ_CP016400.1|WP_004898022.1_1011;	NZ_CP021704.1|WP_087712611.1_210;	NZ_CP029614.1|WP_086875193.1_1371;	ZLJ010|gene1883;
ORTHOMCL1223	NC_005362.1|WP_011162521.1_1668;	NC_013504.1|WP_012846701.1_1523;	NC_017477.1|WP_004898023.1_1673;	NC_022909.1|WP_023599992.1_1567;	NZ_CP016400.1|WP_069168721.1_1012;	NZ_CP021704.1|WP_087712610.1_211;	NZ_CP029614.1|WP_086875194.1_1370;	ZLJ010|gene1884;
ORTHOMCL1224	NC_005362.1|WP_011162522.1_1669;	NC_013504.1|WP_012846702.1_1524;	NC_017477.1|WP_014567859.1_1674;	NC_022909.1|WP_023599993.1_1568;	NZ_CP016400.1|WP_069168722.1_1013;	NZ_CP021704.1|WP_087712609.1_212;	NZ_CP029614.1|WP_069168722.1_1369;	ZLJ010|gene1885;
ORTHOMCL1225	NC_005362.1|WP_011162523.1_1671;	NC_013504.1|WP_012846704.1_1526;	NC_017477.1|WP_004898026.1_1676;	NC_022909.1|WP_023599994.1_1570;	NZ_CP016400.1|WP_011162523.1_1015;	NZ_CP021704.1|WP_012846704.1_214;	NZ_CP029614.1|WP_086875196.1_1367;	ZLJ010|gene1887;
ORTHOMCL1226	NC_005362.1|WP_011162524.1_1673;	NC_013504.1|WP_012846705.1_1528;	NC_017477.1|WP_004898027.1_1678;	NC_022909.1|WP_023599995.1_1572;	NZ_CP016400.1|WP_011162524.1_1017;	NZ_CP021704.1|WP_087712607.1_216;	NZ_CP029614.1|WP_004898027.1_1365;	ZLJ010|gene1889;
ORTHOMCL1227	NC_005362.1|WP_011162525.1_1674;	NC_013504.1|WP_004896529.1_1529;	NC_017477.1|WP_014567860.1_1679;	NC_022909.1|WP_023599996.1_1573;	NZ_CP016400.1|WP_069168724.1_1018;	NZ_CP021704.1|WP_087284174.1_217;	NZ_CP029614.1|WP_086875197.1_1364;	ZLJ010|gene1890;
ORTHOMCL1228	NC_005362.1|WP_011162526.1_1675;	NC_013504.1|WP_012846706.1_1530;	NC_017477.1|WP_014567861.1_1680;	NC_022909.1|WP_023599997.1_1574;	NZ_CP016400.1|WP_069168725.1_1019;	NZ_CP021704.1|WP_087712606.1_218;	NZ_CP029614.1|WP_086875198.1_1363;	ZLJ010|gene1891;
ORTHOMCL1229	NC_005362.1|WP_011162527.1_1681;	NC_013504.1|WP_011162527.1_1536;	NC_017477.1|WP_014567864.1_1686;	NC_022909.1|WP_023600000.1_1580;	NZ_CP016400.1|WP_004898032.1_1025;	NZ_CP021704.1|WP_011162527.1_224;	NZ_CP029614.1|WP_113886656.1_1357;	ZLJ010|gene1897;
ORTHOMCL123	NC_005362.1|WP_003649460.1_365;	NC_013504.1|WP_003649460.1_304;	NC_017477.1|WP_003649460.1_332;	NC_022909.1|WP_003649460.1_315;	NZ_CP016400.1|WP_003649460.1_1513;	NZ_CP021704.1|WP_003649460.1_738;	NZ_CP029614.1|WP_003649460.1_880;	ZLJ010|gene0326;
ORTHOMCL1230	NC_005362.1|WP_011162528.1_1683;	NC_013504.1|WP_012846711.1_1538;	NC_017477.1|WP_014567865.1_1688;	NC_022909.1|WP_023600001.1_1582;	NZ_CP016400.1|WP_069168728.1_1027;	NZ_CP021704.1|WP_012846711.1_226;	NZ_CP029614.1|WP_011162528.1_1355;	ZLJ010|gene1899;
ORTHOMCL1231	NC_005362.1|WP_011162529.1_1685;	NC_013504.1|WP_012846713.1_1540;	NC_017477.1|WP_014567867.1_1690;	NC_022909.1|WP_012846713.1_1584;	NZ_CP016400.1|WP_004898035.1_1029;	NZ_CP021704.1|WP_087284157.1_228;	NZ_CP029614.1|WP_113886655.1_1353;	ZLJ010|gene1901;
ORTHOMCL1232	NC_005362.1|WP_011162530.1_1687;	NC_013504.1|WP_012846715.1_1542;	NC_017477.1|WP_014567868.1_1692;	NC_022909.1|WP_011162530.1_1586;	NZ_CP016400.1|WP_069168729.1_1031;	NZ_CP021704.1|WP_087712605.1_230;	NZ_CP029614.1|WP_086875199.1_1351;	ZLJ010|gene1903;
ORTHOMCL1233	NC_005362.1|WP_011162531.1_1688;	NC_013504.1|WP_012846716.1_1543;	NC_017477.1|WP_014567869.1_1694;	NC_022909.1|WP_023600003.1_1588;	NZ_CP016400.1|WP_069168730.1_1032;	NZ_CP021704.1|WP_012846716.1_231;	NZ_CP029614.1|WP_011162531.1_1350;	ZLJ010|gene1904;
ORTHOMCL1234	NC_005362.1|WP_011162532.1_1689;	NC_013504.1|WP_012846717.1_1544;	NC_017477.1|WP_004898039.1_1695;	NC_022909.1|WP_011162532.1_1589;	NZ_CP016400.1|WP_011162532.1_1033;	NZ_CP021704.1|WP_012846717.1_232;	NZ_CP029614.1|WP_011162532.1_1349;	ZLJ010|gene1905;
ORTHOMCL1235	NC_005362.1|WP_011162533.1_1690;	NC_013504.1|WP_012846718.1_1545;	NC_017477.1|WP_014567870.1_1696;	NC_022909.1|WP_023600004.1_1590;	NZ_CP016400.1|WP_004898040.1_1034;	NZ_CP021704.1|WP_087712604.1_233;	NZ_CP029614.1|1348;	ZLJ010|gene1906;
ORTHOMCL1236	NC_005362.1|WP_011162535.1_1696;	NC_013504.1|WP_012846725.1_1549;	NC_017477.1|WP_014567873.1_1702;	NC_022909.1|WP_023600007.1_1593;	NZ_CP016400.1|WP_069168732.1_1040;	NZ_CP021704.1|WP_087712602.1_238;	NZ_CP029614.1|WP_004898047.1_1342;	ZLJ010|gene1912;
ORTHOMCL1237	NC_005362.1|WP_011162536.1_1700;	NC_013504.1|WP_012846730.1_1553;	NC_017477.1|WP_014567876.1_1706;	NC_022909.1|WP_023600009.1_1597;	NZ_CP016400.1|WP_082224991.1_1044;	NZ_CP021704.1|WP_087712601.1_242;	NZ_CP029614.1|WP_023600009.1_1338;	ZLJ010|gene1916;
ORTHOMCL1238	NC_005362.1|WP_011162538.1_1706;	NC_013504.1|WP_012846735.1_1558;	NC_017477.1|WP_014567881.1_1711;	NC_022909.1|WP_023600014.1_1602;	NZ_CP016400.1|WP_069168734.1_1050;	NZ_CP021704.1|WP_087712597.1_247;	NZ_CP029614.1|WP_086875204.1_1332;	ZLJ010|gene1922;
ORTHOMCL1239	NC_005362.1|WP_011162539.1_1708;	NC_013504.1|WP_012846737.1_1560;	NC_017477.1|WP_014567886.1_1721;	NC_022909.1|WP_023600016.1_1604;	NZ_CP016400.1|WP_053107349.1_1052;	NZ_CP021704.1|WP_012846737.1_249;	NZ_CP029614.1|WP_004898066.1_1330;	ZLJ010|gene1926;
ORTHOMCL124	NC_005362.1|WP_003649465.1_351;	NC_013504.1|WP_003649465.1_290;	NC_017477.1|WP_003649465.1_318;	NC_022909.1|WP_003649465.1_301;	NZ_CP016400.1|WP_003649465.1_1499;	NZ_CP021704.1|WP_003649465.1_724;	NZ_CP029614.1|WP_003649465.1_894;	ZLJ010|gene0313;
ORTHOMCL1240	NC_005362.1|WP_011162540.1_1709;	NC_013504.1|WP_012846738.1_1561;	NC_017477.1|WP_014567887.1_1722;	NC_022909.1|WP_023600017.1_1605;	NZ_CP016400.1|WP_053107348.1_1053;	NZ_CP021704.1|WP_087712596.1_250;	NZ_CP029614.1|WP_004898068.1_1329;	ZLJ010|gene1927;
ORTHOMCL1241	NC_005362.1|WP_011162544.1_1713;	NC_013504.1|WP_012846742.1_1565;	NC_017477.1|WP_004898078.1_1726;	NC_022909.1|WP_023600021.1_1609;	NZ_CP016400.1|WP_053107345.1_1057;	NZ_CP021704.1|WP_087712594.1_254;	NZ_CP029614.1|WP_011162544.1_1325;	ZLJ010|gene1931;
ORTHOMCL1242	NC_005362.1|WP_011162545.1_1714;	NC_013504.1|WP_012846743.1_1566;	NC_017477.1|WP_014567890.1_1727;	NC_022909.1|WP_023600022.1_1610;	NZ_CP016400.1|WP_061400520.1_1058;	NZ_CP021704.1|WP_087712593.1_255;	NZ_CP029614.1|WP_086875207.1_1324;	ZLJ010|gene1932;
ORTHOMCL1243	NC_005362.1|WP_011162547.1_1716;	NC_013504.1|WP_012846745.1_1568;	NC_017477.1|WP_014567892.1_1729;	NC_022909.1|WP_023600028.1_1619;	NZ_CP016400.1|1064;	NZ_CP021704.1|WP_087712591.1_258;	NZ_CP029614.1|WP_113886653.1_1319;	ZLJ010|gene1938;
ORTHOMCL1244	NC_005362.1|WP_011162548.1_1717;	NC_013504.1|WP_012846746.1_1569;	NC_017477.1|WP_011162548.1_1730;	NC_022909.1|WP_011162548.1_1620;	NZ_CP016400.1|WP_011162548.1_1065;	NZ_CP021704.1|WP_087712590.1_259;	NZ_CP029614.1|WP_011162548.1_1318;	ZLJ010|gene1939;
ORTHOMCL1245	NC_005362.1|WP_011162549.1_1718;	NC_013504.1|WP_012846747.1_1570;	NC_017477.1|WP_014567893.1_1731;	NC_022909.1|WP_014567893.1_1621;	NZ_CP016400.1|WP_014567893.1_1066;	NZ_CP021704.1|WP_087712589.1_260;	NZ_CP029614.1|WP_014567893.1_1317;	ZLJ010|gene1940;
ORTHOMCL1246	NC_005362.1|WP_011162550.1_1719;	NC_013504.1|WP_012846748.1_1571;	NC_017477.1|WP_014567894.1_1732;	NC_022909.1|WP_023600029.1_1622;	NZ_CP016400.1|WP_014567894.1_1067;	NZ_CP021704.1|WP_012846748.1_261;	NZ_CP029614.1|WP_011162550.1_1316;	ZLJ010|gene1941;
ORTHOMCL1247	NC_005362.1|WP_011162552.1_1722;	NC_013504.1|WP_012846750.1_1574;	NC_017477.1|WP_014567896.1_1735;	NC_022909.1|WP_011162552.1_1625;	NZ_CP016400.1|WP_014567896.1_1070;	NZ_CP021704.1|WP_087285296.1_264;	NZ_CP029614.1|WP_014567896.1_1313;	ZLJ010|gene1944;
ORTHOMCL1248	NC_005362.1|WP_011162553.1_1723;	NC_013504.1|WP_012846751.1_1575;	NC_017477.1|WP_014567897.1_1736;	NC_022909.1|WP_011162553.1_1627;	NZ_CP016400.1|WP_014567897.1_1071;	NZ_CP021704.1|WP_087712587.1_265;	NZ_CP029614.1|WP_086875210.1_1312;	ZLJ010|gene1945;
ORTHOMCL1249	NC_005362.1|WP_011162554.1_1724;	NC_013504.1|WP_012846752.1_1576;	NC_017477.1|WP_004898099.1_1737;	NC_022909.1|WP_023600031.1_1628;	NZ_CP016400.1|WP_069168738.1_1072;	NZ_CP021704.1|WP_087285298.1_266;	NZ_CP029614.1|WP_086875213.1_1310;	ZLJ010|gene1946;
ORTHOMCL125	NC_005362.1|WP_003649467.1_346;	NC_013504.1|WP_003649467.1_285;	NC_017477.1|WP_003649467.1_313;	NC_022909.1|WP_003649467.1_296;	NZ_CP016400.1|1494;	NZ_CP021704.1|WP_003649467.1_719;	NZ_CP029614.1|WP_086874621.1_899;	ZLJ010|gene0308;
ORTHOMCL1250	NC_005362.1|WP_011162555.1_1725;	NC_013504.1|WP_012846753.1_1577;	NC_017477.1|WP_004898101.1_1738;	NC_022909.1|WP_023600032.1_1629;	NZ_CP016400.1|WP_069168739.1_1073;	NZ_CP021704.1|WP_012846753.1_267;	NZ_CP029614.1|WP_086875214.1_1309;	ZLJ010|gene1947;
ORTHOMCL1251	NC_005362.1|WP_011162557.1_1729;	NC_013504.1|WP_012846756.1_1581;	NC_017477.1|WP_004898108.1_1742;	NC_022909.1|WP_023600036.1_1635;	NZ_CP016400.1|WP_004898108.1_1077;	NZ_CP021704.1|WP_012846756.1_271;	NZ_CP029614.1|WP_023600036.1_1305;	ZLJ010|gene1951;
ORTHOMCL1252	NC_005362.1|WP_011162558.1_1731;	NC_013504.1|WP_004896473.1_1583;	NC_017477.1|WP_004896473.1_1744;	NC_022909.1|WP_023600037.1_1637;	NZ_CP016400.1|WP_023600037.1_1079;	NZ_CP021704.1|WP_087712586.1_273;	NZ_CP029614.1|WP_086875216.1_1303;	ZLJ010|gene1953;
ORTHOMCL1253	NC_005362.1|WP_011162559.1_1732;	NC_013504.1|WP_012846757.1_1584;	NC_017477.1|WP_011162559.1_1745;	NC_022909.1|WP_023600039.1_1638;	NZ_CP016400.1|1081;	NZ_CP021704.1|WP_012846757.1_274;	NZ_CP029614.1|WP_011162559.1_1302;	ZLJ010|gene1979;
ORTHOMCL1254	NC_005362.1|WP_011162560.1_1733;	NC_013504.1|WP_012846758.1_1585;	NC_017477.1|WP_004898119.1_1746;	NC_022909.1|WP_023600040.1_1639;	NZ_CP016400.1|WP_069168742.1_1082;	NZ_CP021704.1|WP_087712585.1_275;	NZ_CP029614.1|WP_053107105.1_1300;	ZLJ010|gene1980;
ORTHOMCL1255	NC_005362.1|WP_011162561.1_1734;	NC_013504.1|WP_041822479.1_1586;	NC_017477.1|WP_014567899.1_1747;	NC_022909.1|WP_041818652.1_1640;	NZ_CP016400.1|WP_069169062.1_1083;	NZ_CP021704.1|WP_087730864.1_276;	NZ_CP029614.1|WP_086875218.1_1299;	ZLJ010|gene1981;
ORTHOMCL1256	NC_005362.1|WP_011162562.1_1735;	NC_013504.1|WP_012846760.1_1587;	NC_017477.1|WP_014567900.1_1748;	NC_022909.1|WP_011162562.1_1641;	NZ_CP016400.1|1084;	NZ_CP021704.1|WP_087712584.1_277;	NZ_CP029614.1|WP_011162562.1_1298;	ZLJ010|gene1982;
ORTHOMCL1257	NC_005362.1|WP_011162563.1_1737;	NC_013504.1|WP_012846762.1_1589;	NC_017477.1|WP_014567902.1_1750;	NC_022909.1|WP_023600043.1_1643;	NZ_CP016400.1|WP_004898126.1_1086;	NZ_CP021704.1|WP_087712582.1_279;	NZ_CP029614.1|WP_086875217.1_1296;	ZLJ010|gene1984;
ORTHOMCL1258	NC_005362.1|WP_011162565.1_1739;	NC_013504.1|WP_012846764.1_1591;	NC_017477.1|WP_014567904.1_1752;	NC_022909.1|WP_023600045.1_1645;	NZ_CP016400.1|WP_069168744.1_1089;	NZ_CP021704.1|WP_087284505.1_281;	NZ_CP029614.1|WP_011162565.1_1293;	ZLJ010|gene1986;
ORTHOMCL1259	NC_005362.1|WP_011162566.1_1741;	NC_013504.1|WP_012846766.1_1593;	NC_017477.1|WP_044025976.1_1754;	NC_022909.1|WP_023600046.1_1647;	NZ_CP016400.1|WP_069168745.1_1091;	NZ_CP021704.1|WP_004898132.1_283;	NZ_CP029614.1|WP_053107103.1_1291;	ZLJ010|gene1988;
ORTHOMCL126	NC_005362.1|WP_003649568.1_167;	NC_013504.1|WP_003649568.1_171;	NC_017477.1|WP_003649568.1_183;	NC_022909.1|WP_003649568.1_176;	NZ_CP016400.1|WP_003649568.1_1357;	NZ_CP021704.1|WP_087713347.1_583;	NZ_CP029614.1|WP_003649568.1_1040;	ZLJ010|gene0172;
ORTHOMCL1260	NC_005362.1|WP_011162567.1_1742;	NC_013504.1|WP_012846767.1_1594;	NC_017477.1|WP_014567906.1_1755;	NC_022909.1|WP_023600047.1_1648;	NZ_CP016400.1|WP_069168746.1_1092;	NZ_CP021704.1|WP_012846767.1_284;	NZ_CP029614.1|WP_011162567.1_1290;	ZLJ010|gene1989;
ORTHOMCL1261	NC_005362.1|WP_011162568.1_1744;	NC_013504.1|WP_012846768.1_1596;	NC_017477.1|WP_004896460.1_1757;	NC_022909.1|WP_011162568.1_1650;	NZ_CP016400.1|WP_004896460.1_1094;	NZ_CP021704.1|WP_004896460.1_286;	NZ_CP029614.1|WP_011162568.1_1288;	ZLJ010|gene1991;
ORTHOMCL1262	NC_005362.1|WP_011162569.1_1745;	NC_013504.1|WP_012846769.1_1597;	NC_017477.1|WP_014567907.1_1758;	NC_022909.1|WP_023600049.1_1651;	NZ_CP016400.1|WP_014567907.1_1095;	NZ_CP021704.1|WP_087712580.1_287;	NZ_CP029614.1|WP_011162569.1_1287;	ZLJ010|gene1992;
ORTHOMCL1263	NC_005362.1|WP_011162572.1_1750;	NC_013504.1|WP_012846771.1_1600;	NC_017477.1|WP_004898149.1_1759;	NC_022909.1|WP_023600051.1_1656;	NZ_CP016400.1|WP_023600051.1_1100;	NZ_CP021704.1|WP_087284519.1_291;	NZ_CP029614.1|WP_113886651.1_1282;	ZLJ010|gene1993;
ORTHOMCL1264	NC_005362.1|WP_011162573.1_1751;	NC_013504.1|WP_012846772.1_1601;	NC_017477.1|WP_014567908.1_1760;	NC_022909.1|WP_023600052.1_1657;	NZ_CP016400.1|WP_053106802.1_1101;	NZ_CP021704.1|WP_087712579.1_292;	NZ_CP029614.1|WP_053106802.1_1281;	ZLJ010|gene1994;
ORTHOMCL1265	NC_005362.1|WP_011162574.1_1752;	NC_013504.1|WP_004896455.1_1602;	NC_017477.1|WP_004898155.1_1761;	NC_022909.1|WP_023600053.1_1658;	NZ_CP016400.1|1102;	NZ_CP021704.1|WP_087284525.1_293;	NZ_CP029614.1|WP_011162574.1_1280;	ZLJ010|gene1995;
ORTHOMCL1266	NC_005362.1|WP_011162576.1_1754;	NC_013504.1|WP_041822345.1_1603;	NC_017477.1|WP_014567910.1_1763;	NC_022909.1|WP_023600054.1_1660;	NZ_CP016400.1|WP_069168749.1_1104;	NZ_CP021704.1|WP_087712578.1_294;	NZ_CP029614.1|WP_113886650.1_1278;	ZLJ010|gene1997;
ORTHOMCL1267	NC_005362.1|WP_011162577.1_1755;	NC_013504.1|WP_012846774.1_1604;	NC_017477.1|WP_014567911.1_1764;	NC_022909.1|WP_023600055.1_1661;	NZ_CP016400.1|WP_069168750.1_1105;	NZ_CP021704.1|WP_087712577.1_295;	NZ_CP029614.1|WP_011162577.1_1277;	ZLJ010|gene1998;
ORTHOMCL1268	NC_005362.1|WP_011162579.1_1757;	NC_013504.1|WP_012846777.1_1610;	NC_017477.1|WP_014567913.1_1766;	NC_022909.1|WP_023600057.1_1663;	NZ_CP016400.1|1107;	NZ_CP021704.1|WP_087712574.1_301;	NZ_CP029614.1|WP_011162579.1_1275;	ZLJ010|gene1999;
ORTHOMCL1269	NC_005362.1|WP_011162580.1_1758;	NC_013504.1|WP_012846778.1_1611;	NC_017477.1|WP_014567914.1_1767;	NC_022909.1|WP_023600058.1_1664;	NZ_CP016400.1|1108;	NZ_CP021704.1|WP_087712573.1_302;	NZ_CP029614.1|WP_011162580.1_1274;	ZLJ010|gene2000;
ORTHOMCL127	NC_005362.1|WP_003649728.1_9;	NC_013504.1|WP_003649728.1_9;	NC_017477.1|WP_003649728.1_9;	NC_022909.1|WP_003649728.1_9;	NZ_CP016400.1|WP_003649728.1_1177;	NZ_CP021704.1|WP_003649728.1_376;	NZ_CP029614.1|WP_003649728.1_1203;	ZLJ010|gene0009;
ORTHOMCL1270	NC_005362.1|WP_011162581.1_1759;	NC_013504.1|WP_012846779.1_1612;	NC_017477.1|WP_014567915.1_1768;	NC_022909.1|WP_023600059.1_1665;	NZ_CP016400.1|WP_069168751.1_1109;	NZ_CP021704.1|WP_087712572.1_303;	NZ_CP029614.1|WP_011162581.1_1273;	ZLJ010|gene2001;
ORTHOMCL1271	NC_005362.1|WP_011162582.1_1760;	NC_013504.1|1613;	NC_017477.1|WP_014567916.1_1769;	NC_022909.1|WP_023600060.1_1667;	NZ_CP016400.1|WP_069168752.1_1110;	NZ_CP021704.1|WP_087712571.1_304;	NZ_CP029614.1|WP_011162582.1_1272;	ZLJ010|gene2002;
ORTHOMCL1272	NC_005362.1|WP_011162583.1_1762;	NC_013504.1|1615;	NC_017477.1|WP_014567918.1_1771;	NC_022909.1|WP_011162583.1_1669;	NZ_CP016400.1|WP_069168753.1_1112;	NZ_CP021704.1|306;	NZ_CP029614.1|WP_011162583.1_1270;	ZLJ010|gene2004;
ORTHOMCL1273	NC_005362.1|WP_011162585.1_1764;	NC_013504.1|WP_012846787.1_1618;	NC_017477.1|WP_014567920.1_1773;	NC_022909.1|WP_004896438.1_1671;	NZ_CP016400.1|WP_014567920.1_1114;	NZ_CP021704.1|WP_012846787.1_308;	NZ_CP029614.1|WP_113886649.1_1268;	ZLJ010|gene2006;
ORTHOMCL1274	NC_005362.1|WP_011162586.1_1765;	NC_013504.1|WP_012846788.1_1619;	NC_017477.1|WP_014567921.1_1774;	NC_022909.1|WP_023600063.1_1672;	NZ_CP016400.1|1115;	NZ_CP021704.1|WP_087712569.1_309;	NZ_CP029614.1|WP_011162586.1_1267;	ZLJ010|gene2007;
ORTHOMCL1275	NC_005362.1|WP_011162587.1_1766;	NC_013504.1|WP_012846789.1_1620;	NC_017477.1|WP_014567922.1_1775;	NC_022909.1|WP_023600064.1_1673;	NZ_CP016400.1|WP_014567922.1_1116;	NZ_CP021704.1|WP_087712568.1_310;	NZ_CP029614.1|WP_011162587.1_1266;	ZLJ010|gene2008;
ORTHOMCL1276	NC_005362.1|WP_011162590.1_1770;	NC_013504.1|WP_012846793.1_1624;	NC_017477.1|WP_004898181.1_1779;	NC_022909.1|WP_023600067.1_1677;	NZ_CP016400.1|WP_069168756.1_1120;	NZ_CP021704.1|WP_087712565.1_314;	NZ_CP029614.1|WP_086875222.1_1262;	ZLJ010|gene2012;
ORTHOMCL1277	NC_005362.1|WP_011162591.1_1771;	NC_013504.1|WP_012846794.1_1625;	NC_017477.1|WP_014567925.1_1780;	NC_022909.1|WP_023600068.1_1678;	NZ_CP016400.1|WP_069168757.1_1121;	NZ_CP021704.1|WP_087712564.1_315;	NZ_CP029614.1|WP_011162591.1_1261;	ZLJ010|gene2013;
ORTHOMCL1278	NC_005362.1|WP_011162593.1_1773;	NC_013504.1|WP_012846796.1_1627;	NC_017477.1|WP_014567927.1_1782;	NC_022909.1|WP_004898192.1_1680;	NZ_CP016400.1|WP_014567927.1_1124;	NZ_CP021704.1|WP_087712561.1_318;	NZ_CP029614.1|WP_011162593.1_1257;	ZLJ010|gene2015;
ORTHOMCL1279	NC_005362.1|WP_011162594.1_1774;	NC_013504.1|WP_012846797.1_1628;	NC_017477.1|WP_014567928.1_1783;	NC_022909.1|WP_023600070.1_1681;	NZ_CP016400.1|WP_069168759.1_1125;	NZ_CP021704.1|WP_087712560.1_319;	NZ_CP029614.1|WP_086875223.1_1256;	ZLJ010|gene2016;
ORTHOMCL128	NC_005362.1|WP_003649943.1_1679;	NC_013504.1|WP_012846709.1_1534;	NC_017477.1|WP_003649943.1_1684;	NC_022909.1|WP_004896524.1_1578;	NZ_CP016400.1|WP_003649943.1_1023;	NZ_CP021704.1|WP_004896524.1_222;	NZ_CP029614.1|WP_003649943.1_1359;	ZLJ010|gene1895;
ORTHOMCL1280	NC_005362.1|WP_011162597.1_1777;	NC_013504.1|WP_012846805.1_1636;	NC_017477.1|WP_014567931.1_1786;	NC_022909.1|WP_023600073.1_1684;	NZ_CP016400.1|WP_069168766.1_1133;	NZ_CP021704.1|WP_087712557.1_327;	NZ_CP029614.1|WP_023600073.1_1253;	ZLJ010|gene2019;
ORTHOMCL1281	NC_005362.1|WP_011162600.1_1780;	NC_013504.1|WP_012846807.1_1638;	NC_017477.1|WP_014567940.1_1796;	NC_022909.1|WP_023600076.1_1687;	NZ_CP016400.1|1136;	NZ_CP021704.1|WP_087712556.1_329;	NZ_CP029614.1|WP_011162600.1_1250;	ZLJ010|gene2022;
ORTHOMCL1282	NC_005362.1|WP_011162602.1_1783;	NC_013504.1|WP_004896404.1_1641;	NC_017477.1|WP_004898212.1_1799;	NC_022909.1|WP_023600078.1_1690;	NZ_CP016400.1|WP_069168767.1_1139;	NZ_CP021704.1|WP_004896404.1_332;	NZ_CP029614.1|WP_011162602.1_1247;	ZLJ010|gene2025;
ORTHOMCL1283	NC_005362.1|WP_011162603.1_1784;	NC_013504.1|WP_012846810.1_1642;	NC_017477.1|WP_014567941.1_1800;	NC_022909.1|WP_023600079.1_1691;	NZ_CP016400.1|WP_061400325.1_1140;	NZ_CP021704.1|WP_087712554.1_333;	NZ_CP029614.1|1246;	ZLJ010|gene2026;
ORTHOMCL1284	NC_005362.1|WP_011162604.1_1786;	NC_013504.1|1644;	NC_017477.1|WP_014567942.1_1802;	NC_022909.1|WP_023600080.1_1693;	NZ_CP016400.1|WP_069168769.1_1142;	NZ_CP021704.1|335;	NZ_CP029614.1|WP_011162604.1_1244;	ZLJ010|gene2028;
ORTHOMCL1285	NC_005362.1|WP_011162605.1_1787;	NC_013504.1|WP_012846814.1_1645;	NC_017477.1|WP_014567943.1_1803;	NC_022909.1|WP_023600081.1_1694;	NZ_CP016400.1|WP_069169063.1_1143;	NZ_CP021704.1|WP_087712553.1_336;	NZ_CP029614.1|WP_011162605.1_1243;	ZLJ010|gene2029;
ORTHOMCL1286	NC_005362.1|WP_011162606.1_1789;	NC_013504.1|WP_012846817.1_1648;	NC_017477.1|WP_014567947.1_1807;	NC_022909.1|WP_023600082.1_1696;	NZ_CP016400.1|WP_069168771.1_1145;	NZ_CP021704.1|339;	NZ_CP029614.1|WP_011162606.1_1241;	ZLJ010|gene2031;
ORTHOMCL1287	NC_005362.1|WP_011162607.1_1790;	NC_013504.1|WP_012846818.1_1649;	NC_017477.1|WP_014567948.1_1808;	NC_022909.1|WP_011162607.1_1697;	NZ_CP016400.1|WP_069168772.1_1146;	NZ_CP021704.1|WP_087712551.1_341;	NZ_CP029614.1|WP_011162607.1_1240;	ZLJ010|gene2032;
ORTHOMCL1288	NC_005362.1|WP_011162608.1_1791;	NC_013504.1|1650;	NC_017477.1|WP_014567949.1_1809;	NC_022909.1|WP_023600083.1_1698;	NZ_CP016400.1|WP_053106769.1_1147;	NZ_CP021704.1|WP_087712550.1_342;	NZ_CP029614.1|WP_011162608.1_1239;	ZLJ010|gene2033;
ORTHOMCL1289	NC_005362.1|WP_011162609.1_1792;	NC_013504.1|WP_012846820.1_1651;	NC_017477.1|WP_014567950.1_1810;	NC_022909.1|WP_011162609.1_1699;	NZ_CP016400.1|WP_014567950.1_1148;	NZ_CP021704.1|WP_011162609.1_343;	NZ_CP029614.1|WP_011162609.1_1238;	ZLJ010|gene2034;
ORTHOMCL129	NC_005362.1|WP_003649950.1_1672;	NC_013504.1|WP_003649950.1_1527;	NC_017477.1|WP_003649950.1_1677;	NC_022909.1|WP_003649950.1_1571;	NZ_CP016400.1|WP_003649950.1_1016;	NZ_CP021704.1|WP_087712608.1_215;	NZ_CP029614.1|WP_003649950.1_1366;	ZLJ010|gene1888;
ORTHOMCL1290	NC_005362.1|WP_011162610.1_1793;	NC_013504.1|WP_012846821.1_1652;	NC_017477.1|WP_014567951.1_1811;	NC_022909.1|WP_023600084.1_1700;	NZ_CP016400.1|WP_014567951.1_1149;	NZ_CP021704.1|WP_087712549.1_344;	NZ_CP029614.1|WP_011162610.1_1237;	ZLJ010|gene2035;
ORTHOMCL1291	NC_005362.1|WP_011162611.1_1794;	NC_013504.1|WP_012846822.1_1653;	NC_017477.1|WP_014567952.1_1812;	NC_022909.1|WP_023600085.1_1701;	NZ_CP016400.1|WP_014567952.1_1150;	NZ_CP021704.1|WP_087712548.1_345;	NZ_CP029614.1|WP_011162611.1_1236;	ZLJ010|gene2036;
ORTHOMCL1292	NC_005362.1|WP_011162612.1_1796;	NC_013504.1|WP_012846824.1_1655;	NC_017477.1|WP_014567953.1_1814;	NC_022909.1|WP_023600086.1_1703;	NZ_CP016400.1|WP_014567953.1_1152;	NZ_CP021704.1|WP_087712547.1_347;	NZ_CP029614.1|WP_011162612.1_1234;	ZLJ010|gene2038;
ORTHOMCL1293	NC_005362.1|WP_011162617.1_1801;	NC_013504.1|WP_012846826.1_1657;	NC_017477.1|WP_014567955.1_1816;	NC_022909.1|WP_023600088.1_1705;	NZ_CP016400.1|WP_069168773.1_1154;	NZ_CP021704.1|WP_087712543.1_352;	NZ_CP029614.1|WP_086874525.1_1229;	ZLJ010|gene2040;
ORTHOMCL1294	NC_005362.1|WP_011162618.1_1802;	NC_013504.1|WP_012846827.1_1658;	NC_017477.1|WP_014567956.1_1817;	NC_022909.1|WP_023600089.1_1706;	NZ_CP016400.1|WP_014567956.1_1155;	NZ_CP021704.1|WP_087284620.1_353;	NZ_CP029614.1|WP_086874526.1_1228;	ZLJ010|gene2041;
ORTHOMCL1295	NC_005362.1|WP_011162619.1_1804;	NC_013504.1|WP_012846829.1_1660;	NC_017477.1|WP_004898253.1_1819;	NC_022909.1|WP_023600091.1_1708;	NZ_CP016400.1|WP_004898253.1_1157;	NZ_CP021704.1|WP_087712540.1_356;	NZ_CP029614.1|WP_086874527.1_1226;	ZLJ010|gene2043;
ORTHOMCL1296	NC_005362.1|WP_011162620.1_1805;	NC_013504.1|WP_012846830.1_1661;	NC_017477.1|WP_014567957.1_1820;	NC_022909.1|WP_014567957.1_1709;	NZ_CP016400.1|WP_014567957.1_1158;	NZ_CP021704.1|WP_087712539.1_357;	NZ_CP029614.1|WP_014567957.1_1225;	ZLJ010|gene2044;
ORTHOMCL1297	NC_005362.1|WP_011162622.1_1807;	NC_013504.1|WP_012846831.1_1662;	NC_017477.1|WP_014567959.1_1822;	NC_022909.1|WP_023600093.1_1711;	NZ_CP016400.1|WP_069168775.1_1160;	NZ_CP021704.1|WP_087712537.1_359;	NZ_CP029614.1|WP_113886644.1_1220;	ZLJ010|gene2046;
ORTHOMCL1298	NC_005362.1|WP_011162624.1_1809;	NC_013504.1|WP_012846833.1_1664;	NC_017477.1|WP_004898263.1_1824;	NC_022909.1|WP_023600095.1_1713;	NZ_CP016400.1|WP_061400312.1_1162;	NZ_CP021704.1|WP_087712535.1_361;	NZ_CP029614.1|WP_004898263.1_1218;	ZLJ010|gene2048;
ORTHOMCL1299	NC_005362.1|WP_011162625.1_1810;	NC_013504.1|WP_012846834.1_1665;	NC_017477.1|WP_014567961.1_1825;	NC_022909.1|WP_023600096.1_1714;	NZ_CP016400.1|1163;	NZ_CP021704.1|WP_087712534.1_362;	NZ_CP029614.1|WP_004898265.1_1217;	ZLJ010|gene2049;
ORTHOMCL13	NC_005362.1|WP_004898102.1_1726;NC_005362.1|WP_011162556.1_1727;	NC_013504.1|WP_004896477.1_1579;NC_013504.1|WP_041822477.1_1578;	NC_017477.1|WP_004898102.1_1739;NC_017477.1|WP_014567898.1_1740;	NC_022909.1|WP_011162556.1_1633;NC_022909.1|WP_023600035.1_1632;	NZ_CP016400.1|WP_061400530.1_1075;NZ_CP016400.1|WP_069168740.1_1074;	NZ_CP021704.1|WP_004896477.1_269;NZ_CP021704.1|WP_087713440.1_268;	NZ_CP029614.1|WP_004898102.1_1308;NZ_CP029614.1|WP_011162556.1_1307;	ZLJ010|gene1948;ZLJ010|gene1949;
ORTHOMCL130	NC_005362.1|WP_003651632.1_12;	NC_013504.1|WP_003651632.1_12;	NC_017477.1|WP_003651632.1_12;	NC_022909.1|WP_003651632.1_12;	NZ_CP016400.1|WP_003651632.1_1180;	NZ_CP021704.1|WP_003651632.1_379;	NZ_CP029614.1|WP_003651632.1_1200;	ZLJ010|gene0012;
ORTHOMCL1300	NC_005362.1|WP_012846343.1_840;	NC_013504.1|WP_012846343.1_1086;	NC_017477.1|WP_012846343.1_1181;	NC_022909.1|WP_041818516.1_1102;	NZ_CP016400.1|WP_069168547.1_526;	NZ_CP021704.1|WP_087712869.1_1526;	NZ_CP029614.1|WP_113886549.1_84;	ZLJ010|gene1348;
ORTHOMCL1301	NC_005362.1|WP_012846345.1_838;	NC_013504.1|WP_012846345.1_1088;	NC_017477.1|WP_012846345.1_1183;	NC_022909.1|WP_012846345.1_1104;	NZ_CP016400.1|WP_069168549.1_528;	NZ_CP021704.1|WP_012846345.1_1528;	NZ_CP029614.1|WP_012846345.1_82;	ZLJ010|gene1350;
ORTHOMCL1302	NC_005362.1|WP_012846386.1_782;	NC_013504.1|WP_012846386.1_1144;	NC_017477.1|WP_012846386.1_1238;	NC_022909.1|WP_012846386.1_1160;	NZ_CP016400.1|WP_012846386.1_584;	NZ_CP021704.1|WP_012846386.1_1584;	NZ_CP029614.1|WP_113886542.1_26;	ZLJ010|gene1404;
ORTHOMCL1303	NC_005362.1|WP_014566999.1_159;	NC_013504.1|WP_012845535.1_160;	NC_017477.1|WP_014566999.1_175;	NC_022909.1|WP_041818419.1_164;	NZ_CP016400.1|WP_069168836.1_1348;	NZ_CP021704.1|WP_012845535.1_571;	NZ_CP029614.1|WP_113886624.1_1048;	ZLJ010|gene0163;
ORTHOMCL1304	NC_005362.1|WP_014567132.1_434;	NC_013504.1|WP_004895743.1_368;	NC_017477.1|WP_014567132.1_409;	NC_022909.1|WP_023599252.1_385;	NZ_CP016400.1|WP_004895743.1_1597;	NZ_CP021704.1|WP_004895743.1_803;	NZ_CP029614.1|WP_004895743.1_804;	ZLJ010|gene0406;
ORTHOMCL1305	NC_005362.1|WP_014567225.1_567;	NC_013504.1|515;	NC_017477.1|WP_014567225.1_554;	NC_022909.1|WP_014567225.1_534;	NZ_CP016400.1|WP_069168983.1_1756;	NZ_CP021704.1|WP_087713179.1_954;	NZ_CP029614.1|WP_014567225.1_661;	ZLJ010|gene0566;
ORTHOMCL1306	NC_005362.1|WP_023599064.1_95;	NC_013504.1|WP_004896163.1_87;	NC_017477.1|WP_080558332.1_110;	NC_022909.1|WP_023599064.1_96;	NZ_CP016400.1|WP_080558332.1_1275;	NZ_CP021704.1|WP_004896163.1_492;	NZ_CP029614.1|WP_004896163.1_1112;	ZLJ010|gene0095;
ORTHOMCL1307	NC_005362.1|WP_023600048.1_1743;	NC_013504.1|WP_004898136.1_1595;	NC_017477.1|WP_004898136.1_1756;	NC_022909.1|WP_023600048.1_1649;	NZ_CP016400.1|WP_004898136.1_1093;	NZ_CP021704.1|WP_004898136.1_285;	NZ_CP029614.1|WP_023600048.1_1289;	ZLJ010|gene1990;
ORTHOMCL1308	NC_005362.1|WP_024273012.1_364;	NC_013504.1|WP_024273012.1_303;	NC_017477.1|WP_024273012.1_331;	NC_022909.1|WP_024273012.1_314;	NZ_CP016400.1|WP_024273012.1_1512;	NZ_CP021704.1|WP_024273012.1_737;	NZ_CP029614.1|WP_024273012.1_881;	ZLJ010|gene0325;
ORTHOMCL1309	NC_005362.1|WP_034525152.1_603;	NC_013504.1|WP_034525152.1_535;	NC_017477.1|WP_034525152.1_581;	NC_022909.1|WP_041818461.1_557;	NZ_CP016400.1|WP_034525152.1_1781;	NZ_CP021704.1|WP_034525152.1_974;	NZ_CP029614.1|WP_086874728.1_635;	ZLJ010|gene0590;
ORTHOMCL1310	NC_005362.1|WP_041818535.1_1619;	NC_013504.1|WP_012846658.1_1479;	NC_017477.1|WP_004897973.1_1620;	NC_022909.1|WP_041818535.1_1517;	NZ_CP016400.1|WP_069168685.1_936;	NZ_CP021704.1|WP_087712642.1_161;	NZ_CP029614.1|WP_004897973.1_1416;	ZLJ010|gene1836;
ORTHOMCL1311	NC_005362.1|WP_041818540.1_1782;	NC_013504.1|WP_041822360.1_1640;	NC_017477.1|WP_043921352.1_1798;	NC_022909.1|WP_041818540.1_1689;	NZ_CP016400.1|WP_043921352.1_1138;	NZ_CP021704.1|WP_041822360.1_331;	NZ_CP029614.1|WP_041818540.1_1248;	ZLJ010|gene2024;
ORTHOMCL1312	NC_005362.1|WP_041818566.1_629;	NC_013504.1|WP_041822408.1_543;	NC_017477.1|WP_044025987.1_607;	NC_022909.1|WP_041818566.1_582;	NZ_CP016400.1|WP_043921314.1_1797;	NZ_CP021704.1|WP_087713461.1_981;	NZ_CP029614.1|WP_086874743.1_607;	ZLJ010|gene0608;
ORTHOMCL1313	NC_005362.1|WP_041818626.1_1533;	NC_013504.1|WP_012846592.1_1407;	NC_017477.1|WP_014567776.1_1529;	NC_022909.1|WP_041818626.1_1431;	NZ_CP016400.1|WP_069169056.1_858;	NZ_CP021704.1|WP_087713445.1_77;	NZ_CP029614.1|WP_086875130.1_1496;	ZLJ010|gene1682;
ORTHOMCL1314	NC_005362.1|WP_043921353.1_3;	NC_013504.1|WP_041822195.1_3;	NC_017477.1|WP_043921353.1_3;	NC_022909.1|WP_043921353.1_3;	NZ_CP016400.1|WP_043921353.1_1171;	NZ_CP021704.1|WP_034525310.1_370;	NZ_CP029614.1|WP_094497958.1_1209;	ZLJ010|gene0003;
ORTHOMCL1315	NC_005362.1|WP_043921361.1_154;	NC_013504.1|WP_041822213.1_155;	NC_017477.1|WP_043921361.1_170;	NC_022909.1|WP_041818417.1_160;	NZ_CP016400.1|WP_043921361.1_1343;	NZ_CP021704.1|WP_041822213.1_566;	NZ_CP029614.1|WP_043921361.1_1053;	ZLJ010|gene0157;
ORTHOMCL1316	NC_005362.1|WP_044496540.1_55;	NC_013504.1|WP_012845441.1_53;	NC_017477.1|WP_014566936.1_71;	NC_022909.1|WP_041818407.1_57;	NZ_CP016400.1|1233;	NZ_CP021704.1|WP_087713407.1_457;	NZ_CP029614.1|WP_053106813.1_1154;	ZLJ010|gene0052;
ORTHOMCL1317	NC_005362.1|WP_044496576.1_176;	NC_013504.1|WP_012845555.1_182;	NC_017477.1|WP_014567013.1_193;	NC_022909.1|WP_041818421.1_185;	NZ_CP016400.1|WP_014567013.1_1366;	NZ_CP021704.1|WP_087713341.1_593;	NZ_CP029614.1|WP_086874575.1_1031;	ZLJ010|gene0181;
ORTHOMCL1318	NC_005362.1|WP_044496577.1_182;	NC_013504.1|WP_012845560.1_188;	NC_017477.1|WP_034525285.1_199;	NC_022909.1|WP_034525285.1_191;	NZ_CP016400.1|WP_034525285.1_1374;	NZ_CP021704.1|WP_087713334.1_608;	NZ_CP029614.1|WP_113886623.1_1025;	ZLJ010|gene0190;
ORTHOMCL1319	NC_005362.1|WP_044496586.1_214;	NC_013504.1|WP_012845586.1_219;	NC_017477.1|WP_044025902.1_230;	NC_022909.1|WP_041818428.1_222;	NZ_CP016400.1|WP_044025902.1_1406;	NZ_CP021704.1|WP_087713316.1_639;	NZ_CP029614.1|WP_044496586.1_993;	ZLJ010|gene0222;
ORTHOMCL132	NC_005362.1|WP_004893431.1_1529;	NC_013504.1|WP_012846586.1_1401;	NC_017477.1|WP_004897882.1_1525;	NC_022909.1|WP_004893431.1_1425;	NZ_CP016400.1|WP_069168648.1_852;	NZ_CP021704.1|WP_004893431.1_71;	NZ_CP029614.1|WP_113886677.1_1500;	ZLJ010|gene1678;
ORTHOMCL1320	NC_005362.1|WP_044496625.1_339;	NC_013504.1|WP_012845637.1_278;	NC_017477.1|WP_014567083.1_306;	NC_022909.1|WP_041818434.1_289;	NZ_CP016400.1|1486;	NZ_CP021704.1|WP_087284781.1_712;	NZ_CP029614.1|WP_086874617.1_908;	ZLJ010|gene0301;
ORTHOMCL1321	NC_005362.1|WP_044496648.1_392;	NC_013504.1|WP_012845666.1_335;	NC_017477.1|WP_044025911.1_360;	NC_022909.1|WP_041818437.1_341;	NZ_CP016400.1|WP_044025911.1_1539;	NZ_CP021704.1|WP_087713269.1_770;	NZ_CP029614.1|WP_086874630.1_851;	ZLJ010|gene0352;
ORTHOMCL1322	NC_005362.1|WP_044496656.1_483;	NC_013504.1|WP_012845725.1_409;	NC_017477.1|WP_014567170.1_465;	NC_022909.1|WP_041818449.1_443;	NZ_CP016400.1|WP_014567170.1_1652;	NZ_CP021704.1|WP_087713234.1_850;	NZ_CP029614.1|WP_086874680.1_760;	ZLJ010|gene0455;
ORTHOMCL1323	NC_005362.1|WP_044496687.1_822;	NC_013504.1|WP_041822288.1_1104;	NC_017477.1|WP_014567604.1_1199;	NC_022909.1|WP_041818519.1_1120;	NZ_CP016400.1|WP_069169051.1_544;	NZ_CP021704.1|WP_087712865.1_1544;	NZ_CP029614.1|WP_086874790.1_66;	ZLJ010|gene1366;
ORTHOMCL1324	NC_005362.1|WP_044496692.1_933;	NC_013504.1|WP_012846262.1_1000;	NC_017477.1|WP_014567538.1_1089;	NC_022909.1|WP_041818507.1_1015;	NZ_CP016400.1|WP_069168504.1_437;	NZ_CP021704.1|WP_087712944.1_1407;	NZ_CP029614.1|WP_044496692.1_183;	ZLJ010|gene1245;
ORTHOMCL1325	NC_005362.1|WP_044496705.1_1119;	NC_013504.1|WP_041822263.1_817;	NC_017477.1|WP_004897229.1_911;	NC_022909.1|WP_004897229.1_840;	NZ_CP016400.1|WP_004897229.1_223;	NZ_CP021704.1|WP_034525115.1_1235;	NZ_CP029614.1|WP_004897229.1_356;	ZLJ010|gene0977;
ORTHOMCL1326	NC_005362.1|WP_044496708.1_1416;	NC_013504.1|WP_012846508.1_1300;	NC_017477.1|WP_044025965.1_1401;	NC_022909.1|WP_041818527.1_1326;	NZ_CP016400.1|WP_061400702.1_742;	NZ_CP021704.1|WP_087712783.1_1765;	NZ_CP029614.1|WP_061400702.1_1623;	ZLJ010|gene1564;
ORTHOMCL1328	NC_005362.1|WP_044496715.1_1575;	NC_013504.1|WP_041822325.1_1442;	NC_017477.1|WP_043921348.1_1578;	NC_022909.1|WP_041818533.1_1478;	NZ_CP016400.1|WP_043921348.1_894;	NZ_CP021704.1|WP_012846623.1_112;	NZ_CP029614.1|WP_086875145.1_1457;	ZLJ010|gene1791;
ORTHOMCL1329	NC_005362.1|WP_044496716.1_1588;	NC_013504.1|WP_041822328.1_1455;	NC_017477.1|WP_004897942.1_1592;	NC_022909.1|WP_041818534.1_1491;	NZ_CP016400.1|WP_069168671.1_908;	NZ_CP021704.1|WP_087712663.1_125;	NZ_CP029614.1|WP_113886671.1_1444;	ZLJ010|gene1804;
ORTHOMCL133	NC_005362.1|WP_004893439.1_1526;	NC_013504.1|WP_004893439.1_1398;	NC_017477.1|WP_014567773.1_1522;	NC_022909.1|WP_004893439.1_1422;	NZ_CP016400.1|WP_004893439.1_849;	NZ_CP021704.1|WP_004893439.1_68;	NZ_CP029614.1|WP_004893439.1_1503;	ZLJ010|gene1673;
ORTHOMCL1330	NC_005362.1|WP_044496717.1_1622;	NC_013504.1|WP_012846661.1_1482;	NC_017477.1|WP_004897977.1_1623;	NC_022909.1|WP_041818537.1_1520;	NZ_CP016400.1|WP_004897977.1_939;	NZ_CP021704.1|WP_087712638.1_165;	NZ_CP029614.1|WP_004897977.1_1413;	ZLJ010|gene1839;
ORTHOMCL1331	NC_005362.1|WP_044496719.1_1738;	NC_013504.1|WP_041822341.1_1590;	NC_017477.1|WP_044025975.1_1751;	NC_022909.1|WP_041818539.1_1644;	NZ_CP016400.1|WP_053107104.1_1088;	NZ_CP021704.1|WP_087712581.1_280;	NZ_CP029614.1|WP_086875219.1_1294;	ZLJ010|gene1985;
ORTHOMCL1332	NC_005362.1|WP_044496722.1_51;	NC_013504.1|WP_012845437.1_49;	NC_017477.1|WP_044025983.1_67;	NC_022909.1|WP_051356413.1_53;	NZ_CP016400.1|WP_069168794.1_1229;	NZ_CP021704.1|453;	NZ_CP029614.1|1160;	ZLJ010|gene0048;
ORTHOMCL1333	NC_005362.1|WP_044496739.1_765;	NC_013504.1|1161;	NC_017477.1|WP_014567623.1_1255;	NC_022909.1|WP_041818612.1_1177;	NZ_CP016400.1|601;	NZ_CP021704.1|1601;	NZ_CP029614.1|WP_086874860.1_9;	ZLJ010|gene1423;
ORTHOMCL1334	NC_005362.1|WP_044496740.1_809;	NC_013504.1|WP_041822464.1_1117;	NC_017477.1|WP_044025998.1_1212;	NC_022909.1|WP_041818606.1_1133;	NZ_CP016400.1|WP_043921369.1_557;	NZ_CP021704.1|WP_087284240.1_1557;	NZ_CP029614.1|WP_041818606.1_53;	ZLJ010|gene1378;
ORTHOMCL1335	NC_005362.1|WP_044496742.1_968;	NC_013504.1|WP_012846238.1_965;	NC_017477.1|WP_044025996.1_1060;	NC_022909.1|WP_041818600.1_985;	NZ_CP016400.1|WP_069168485.1_399;	NZ_CP021704.1|WP_087712963.1_1372;	NZ_CP029614.1|WP_044496742.1_213;	ZLJ010|gene1207;
ORTHOMCL1336	NC_005362.1|WP_044496745.1_981;	NC_013504.1|WP_041822449.1_955;	NC_017477.1|WP_044025994.1_1047;	NC_022909.1|WP_041818597.1_971;	NZ_CP016400.1|WP_069169049.1_386;	NZ_CP021704.1|WP_041822449.1_1362;	NZ_CP029614.1|WP_086874865.1_226;	ZLJ010|gene1194;
ORTHOMCL1337	NC_005362.1|WP_044496752.1_1162;	NC_013504.1|WP_004895108.1_786;	NC_017477.1|WP_014567399.1_875;	NC_022909.1|WP_004897194.1_803;	NZ_CP016400.1|WP_014567399.1_187;	NZ_CP021704.1|WP_087713058.1_1204;	NZ_CP029614.1|WP_004897194.1_395;	ZLJ010|gene0931;
ORTHOMCL1338	NC_005362.1|WP_044496769.1_1705;	NC_013504.1|WP_049760305.1_1557;	NC_017477.1|WP_014567880.1_1710;	NC_022909.1|WP_051356440.1_1601;	NZ_CP016400.1|WP_069169061.1_1049;	NZ_CP021704.1|WP_087713442.1_246;	NZ_CP029614.1|1333;	ZLJ010|gene1921;
ORTHOMCL1339	NC_005362.1|WP_044496770.1_1710;	NC_013504.1|WP_012846739.1_1562;	NC_017477.1|WP_014567888.1_1723;	NC_022909.1|WP_041818642.1_1606;	NZ_CP016400.1|WP_044496770.1_1054;	NZ_CP021704.1|WP_087713441.1_251;	NZ_CP029614.1|WP_043921384.1_1328;	ZLJ010|gene1928;
ORTHOMCL134	NC_005362.1|WP_004893441.1_1525;	NC_013504.1|WP_004893441.1_1397;	NC_017477.1|WP_004893441.1_1521;	NC_022909.1|WP_004893441.1_1421;	NZ_CP016400.1|WP_004893441.1_848;	NZ_CP021704.1|WP_004893441.1_67;	NZ_CP029614.1|WP_004893441.1_1504;	ZLJ010|gene1672;
ORTHOMCL1340	NC_005362.1|WP_048809696.1_1462;	NC_013504.1|WP_012846538.1_1337;	NC_017477.1|WP_052300805.1_1447;	NC_022909.1|WP_051356429.1_1374;	NZ_CP016400.1|WP_082224981.1_779;	NZ_CP021704.1|WP_087712755.1_1803;	NZ_CP029614.1|WP_086875091.1_1577;	ZLJ010|gene1600;
ORTHOMCL1341	NC_005362.1|WP_080502233.1_125;	NC_013504.1|WP_012845505.1_126;	NC_017477.1|WP_004896117.1_141;	NC_022909.1|WP_023599090.1_127;	NZ_CP016400.1|WP_004896117.1_1311;	NZ_CP021704.1|WP_004896117.1_534;	NZ_CP029614.1|WP_004896117.1_1082;	ZLJ010|gene0125;
ORTHOMCL1343	NC_005362.1|WP_080502237.1_428;	NC_013504.1|WP_080513801.1_362;	NC_017477.1|WP_080558338.1_403;	NC_022909.1|WP_080668796.1_379;	NZ_CP016400.1|WP_082225005.1_1591;	NZ_CP021704.1|WP_087713256.1_797;	NZ_CP029614.1|WP_086874650.1_811;	ZLJ010|gene0400;
ORTHOMCL1344	NC_005362.1|WP_080502238.1_431;	NC_013504.1|WP_012845688.1_365;	NC_017477.1|WP_014567131.1_406;	NC_022909.1|WP_041818442.1_382;	NZ_CP016400.1|WP_082225006.1_1594;	NZ_CP021704.1|WP_087713255.1_800;	NZ_CP029614.1|WP_086874651.1_808;	ZLJ010|gene0403;
ORTHOMCL1345	NC_005362.1|WP_080502239.1_516;	NC_013504.1|WP_012845753.1_444;	NC_017477.1|WP_004896832.1_508;	NC_022909.1|WP_080668797.1_476;	NZ_CP016400.1|WP_004896832.1_1694;	NZ_CP021704.1|WP_087713217.1_882;	NZ_CP029614.1|WP_080502239.1_722;	ZLJ010|gene0500;
ORTHOMCL1346	NC_005362.1|WP_080502240.1_518;	NC_013504.1|WP_012845755.1_446;	NC_017477.1|WP_080558340.1_512;	NC_022909.1|WP_080668818.1_480;	NZ_CP016400.1|WP_080563381.1_1698;	NZ_CP021704.1|WP_087713204.1_903;	NZ_CP029614.1|WP_080502240.1_720;	ZLJ010|gene0502;
ORTHOMCL1347	NC_005362.1|WP_080502241.1_542;	NC_013504.1|WP_080513804.1_475;	NC_017477.1|WP_080558341.1_534;	NC_022909.1|WP_023599346.1_511;	NZ_CP016400.1|WP_082225009.1_1728;	NZ_CP021704.1|WP_087713463.1_934;	NZ_CP029614.1|WP_080502241.1_689;	ZLJ010|gene0535;
ORTHOMCL1348	NC_005362.1|WP_080502242.1_630;	NC_013504.1|WP_080513807.1_544;	NC_017477.1|WP_014567260.1_608;	NC_022909.1|WP_080502242.1_583;	NZ_CP016400.1|WP_080502242.1_1798;	NZ_CP021704.1|WP_080513807.1_982;	NZ_CP029614.1|WP_086874738.1_606;	ZLJ010|gene0609;
ORTHOMCL1349	NC_005362.1|WP_080502243.1_689;	NC_013504.1|WP_080513814.1_1233;	NC_017477.1|WP_080558349.1_1334;	NC_022909.1|WP_080668812.1_1258;	NZ_CP016400.1|WP_080558349.1_674;	NZ_CP021704.1|WP_080513814.1_1698;	NZ_CP029614.1|WP_113886694.1_1693;	ZLJ010|gene1497;
ORTHOMCL135	NC_005362.1|WP_004893490.1_1503;	NC_013504.1|WP_012846568.1_1378;	NC_017477.1|WP_004893490.1_1500;	NC_022909.1|WP_004893490.1_1400;	NZ_CP016400.1|WP_004893490.1_829;	NZ_CP021704.1|WP_004893490.1_48;	NZ_CP029614.1|WP_004893490.1_1523;	ZLJ010|gene1651;
ORTHOMCL1350	NC_005362.1|WP_080502244.1_922;	NC_013504.1|WP_012846270.1_1011;	NC_017477.1|WP_080558346.1_1100;	NC_022909.1|WP_041818510.1_1026;	NZ_CP016400.1|WP_082224970.1_448;	NZ_CP021704.1|WP_080502244.1_1418;	NZ_CP029614.1|WP_086874840.1_172;	ZLJ010|gene1256;
ORTHOMCL1351	NC_005362.1|WP_080502248.1_1571;	NC_013504.1|WP_080513818.1_1438;	NC_017477.1|WP_014567811.1_1574;	NC_022909.1|WP_080668814.1_1474;	NZ_CP016400.1|WP_014567811.1_890;	NZ_CP021704.1|WP_080513818.1_108;	NZ_CP029614.1|WP_014567811.1_1461;	ZLJ010|gene1787;
ORTHOMCL1352	NC_005362.1|WP_080502249.1_1656;	NC_013504.1|WP_080513821.1_1511;	NC_017477.1|WP_014567851.1_1655;	NC_022909.1|WP_080668815.1_1555;	NZ_CP016400.1|WP_014567851.1_974;	NZ_CP021704.1|WP_087712619.1_199;	NZ_CP029614.1|WP_086875190.1_1382;	ZLJ010|gene1872;
ORTHOMCL1353	NC_005362.1|WP_080502250.1_472;	NC_013504.1|WP_068791220.1_399;	NC_017477.1|WP_014567165.1_454;	NC_022909.1|WP_041818446.1_427;	NZ_CP016400.1|WP_082225007.1_1640;	NZ_CP021704.1|WP_087713240.1_836;	NZ_CP029614.1|WP_086874674.1_771;	ZLJ010|gene0442;
ORTHOMCL1355	NC_005362.1|WP_080502252.1_1078;	NC_013504.1|WP_012846115.1_843;	NC_017477.1|WP_014567439.1_942;	NC_022909.1|WP_023599573.1_870;	NZ_CP016400.1|WP_023599573.1_254;	NZ_CP021704.1|WP_087713454.1_1262;	NZ_CP029614.1|WP_086874920.1_331;	ZLJ010|gene1012;
ORTHOMCL136	NC_005362.1|WP_004893602.1_1458;	NC_013504.1|WP_012846534.1_1333;	NC_017477.1|WP_014567721.1_1443;	NC_022909.1|WP_023599857.1_1370;	NZ_CP016400.1|WP_004893602.1_775;	NZ_CP021704.1|WP_012846534.1_1799;	NZ_CP029614.1|WP_004893602.1_1581;	ZLJ010|gene1596;
ORTHOMCL137	NC_005362.1|WP_004893676.1_1428;	NC_013504.1|WP_004893676.1_1312;	NC_017477.1|WP_004893676.1_1413;	NC_022909.1|WP_004893676.1_1338;	NZ_CP016400.1|WP_004893676.1_754;	NZ_CP021704.1|WP_087712779.1_1777;	NZ_CP029614.1|WP_004893676.1_1611;	ZLJ010|gene1576;
ORTHOMCL138	NC_005362.1|WP_004893755.1_1402;	NC_013504.1|WP_012846495.1_1286;	NC_017477.1|WP_004893755.1_1387;	NC_022909.1|WP_004893755.1_1311;	NZ_CP016400.1|WP_069168607.1_727;	NZ_CP021704.1|WP_004893755.1_1751;	NZ_CP029614.1|WP_004893755.1_1637;	ZLJ010|gene1550;
ORTHOMCL139	NC_005362.1|WP_004893811.1_657;	NC_013504.1|WP_012846478.1_1265;	NC_017477.1|WP_004893811.1_1366;	NC_022909.1|WP_004893811.1_1290;	NZ_CP016400.1|WP_004893811.1_706;	NZ_CP021704.1|WP_004893811.1_1730;	NZ_CP029614.1|WP_004893811.1_1658;	ZLJ010|gene1529;
ORTHOMCL14	NC_005362.1|WP_004898620.1_152;NC_005362.1|WP_011161368.1_151;	NC_013504.1|WP_012845525.1_152;NC_013504.1|WP_012845526.1_153;	NC_017477.1|WP_014566995.1_167;NC_017477.1|WP_014566996.1_168;	NC_022909.1|WP_004898619.1_157;NC_022909.1|WP_023599113.1_158;	NZ_CP016400.1|WP_004898619.1_1340;NZ_CP016400.1|WP_069168834.1_1341;	NZ_CP021704.1|563;NZ_CP021704.1|WP_012845525.1_560;	NZ_CP029614.1|WP_004898619.1_1056;NZ_CP029614.1|WP_004898620.1_1055;	ZLJ010|gene0154;ZLJ010|gene0155;
ORTHOMCL140	NC_005362.1|WP_004893814.1_658;	NC_013504.1|WP_004893814.1_1264;	NC_017477.1|WP_004893814.1_1365;	NC_022909.1|WP_004893814.1_1289;	NZ_CP016400.1|WP_004893814.1_705;	NZ_CP021704.1|WP_004893814.1_1729;	NZ_CP029614.1|WP_004893814.1_1659;	ZLJ010|gene1528;
ORTHOMCL141	NC_005362.1|WP_004893849.1_673;	NC_013504.1|WP_004893849.1_1249;	NC_017477.1|WP_004897737.1_1350;	NC_022909.1|WP_004893849.1_1274;	NZ_CP016400.1|WP_004897737.1_690;	NZ_CP021704.1|WP_004893849.1_1714;	NZ_CP029614.1|WP_004893849.1_1676;	ZLJ010|gene1513;
ORTHOMCL142	NC_005362.1|WP_004893923.1_707;	NC_013504.1|WP_004893923.1_1220;	NC_017477.1|WP_004893923.1_1314;	NC_022909.1|WP_023599794.1_1240;	NZ_CP016400.1|WP_004893923.1_661;	NZ_CP021704.1|WP_004893923.1_1668;	NZ_CP029614.1|WP_004893923.1_1711;	ZLJ010|gene1484;
ORTHOMCL143	NC_005362.1|WP_004893933.1_710;	NC_013504.1|WP_012846437.1_1217;	NC_017477.1|WP_004893933.1_1311;	NC_022909.1|WP_023599789.1_1234;	NZ_CP016400.1|WP_004893933.1_658;	NZ_CP021704.1|WP_012846437.1_1665;	NZ_CP029614.1|WP_004893933.1_1715;	ZLJ010|gene1481;
ORTHOMCL144	NC_005362.1|WP_004893957.1_716;	NC_013504.1|WP_012846434.1_1211;	NC_017477.1|WP_004893957.1_1305;	NC_022909.1|WP_023599787.1_1228;	NZ_CP016400.1|WP_004893957.1_652;	NZ_CP021704.1|WP_004893957.1_1652;	NZ_CP029614.1|WP_004893957.1_1721;	ZLJ010|gene1474;
ORTHOMCL145	NC_005362.1|WP_004893981.1_727;	NC_013504.1|WP_004893981.1_1200;	NC_017477.1|WP_004893981.1_1294;	NC_022909.1|WP_023599776.1_1216;	NZ_CP016400.1|WP_004893981.1_641;	NZ_CP021704.1|WP_004893981.1_1641;	NZ_CP029614.1|WP_004893981.1_1732;	ZLJ010|gene1463;
ORTHOMCL146	NC_005362.1|WP_004893994.1_731;	NC_013504.1|WP_012846424.1_1196;	NC_017477.1|WP_004893994.1_1290;	NC_022909.1|WP_023599773.1_1212;	NZ_CP016400.1|WP_004897688.1_637;	NZ_CP021704.1|WP_012846424.1_1637;	NZ_CP029614.1|WP_004893994.1_1736;	ZLJ010|gene1460;
ORTHOMCL147	NC_005362.1|WP_004893996.1_732;	NC_013504.1|WP_004893996.1_1195;	NC_017477.1|WP_004893996.1_1289;	NC_022909.1|WP_023599772.1_1211;	NZ_CP016400.1|WP_004893996.1_636;	NZ_CP021704.1|WP_004893996.1_1636;	NZ_CP029614.1|WP_086874764.1_1737;	ZLJ010|gene1459;
ORTHOMCL148	NC_005362.1|WP_004894009.1_737;	NC_013504.1|WP_004894009.1_1190;	NC_017477.1|WP_014567642.1_1284;	NC_022909.1|WP_023599769.1_1206;	NZ_CP016400.1|WP_069168577.1_631;	NZ_CP021704.1|WP_004894009.1_1631;	NZ_CP029614.1|WP_004897683.1_1742;	ZLJ010|gene1454;
ORTHOMCL149	NC_005362.1|WP_004894030.1_746;	NC_013504.1|WP_004894030.1_1181;	NC_017477.1|WP_004894030.1_1275;	NC_022909.1|WP_004894030.1_1197;	NZ_CP016400.1|WP_004894030.1_622;	NZ_CP021704.1|WP_004894030.1_1622;	NZ_CP029614.1|WP_004894030.1_1751;	ZLJ010|gene1444;
ORTHOMCL150	NC_005362.1|WP_004894040.1_749;	NC_013504.1|WP_012846411.1_1178;	NC_017477.1|WP_014567633.1_1272;	NC_022909.1|WP_004894040.1_1194;	NZ_CP016400.1|WP_014567633.1_619;	NZ_CP021704.1|WP_087712839.1_1619;	NZ_CP029614.1|WP_004894040.1_1754;	ZLJ010|gene1441;
ORTHOMCL151	NC_005362.1|WP_004894048.1_751;	NC_013504.1|WP_012846410.1_1176;	NC_017477.1|WP_004894048.1_1270;	NC_022909.1|WP_023599759.1_1192;	NZ_CP016400.1|WP_004894048.1_617;	NZ_CP021704.1|WP_087712841.1_1617;	NZ_CP029614.1|WP_004894048.1_1756;	ZLJ010|gene1439;
ORTHOMCL152	NC_005362.1|WP_004894139.1_770;	NC_013504.1|WP_004894139.1_1156;	NC_017477.1|WP_004894139.1_1250;	NC_022909.1|WP_004894139.1_1172;	NZ_CP016400.1|WP_069168570.1_596;	NZ_CP021704.1|WP_087712850.1_1596;	NZ_CP029614.1|WP_004894139.1_14;	ZLJ010|gene1416;
ORTHOMCL153	NC_005362.1|WP_004894150.1_774;	NC_013504.1|WP_004894150.1_1152;	NC_017477.1|WP_004894150.1_1246;	NC_022909.1|WP_004894150.1_1168;	NZ_CP016400.1|WP_004894150.1_592;	NZ_CP021704.1|WP_004894150.1_1592;	NZ_CP029614.1|WP_004894150.1_18;	ZLJ010|gene1412;
ORTHOMCL154	NC_005362.1|WP_004894153.1_775;	NC_013504.1|WP_004894153.1_1151;	NC_017477.1|WP_004894153.1_1245;	NC_022909.1|WP_004894153.1_1167;	NZ_CP016400.1|WP_004894153.1_591;	NZ_CP021704.1|WP_004894153.1_1591;	NZ_CP029614.1|WP_004894153.1_19;	ZLJ010|gene1411;
ORTHOMCL155	NC_005362.1|WP_004894154.1_776;	NC_013504.1|WP_004894154.1_1150;	NC_017477.1|WP_004894154.1_1244;	NC_022909.1|WP_004894154.1_1166;	NZ_CP016400.1|WP_004894154.1_590;	NZ_CP021704.1|WP_004894154.1_1590;	NZ_CP029614.1|WP_004894154.1_20;	ZLJ010|gene1410;
ORTHOMCL156	NC_005362.1|WP_004894172.1_783;	NC_013504.1|WP_004894172.1_1143;	NC_017477.1|WP_004894172.1_1237;	NC_022909.1|WP_004894172.1_1159;	NZ_CP016400.1|WP_004894172.1_583;	NZ_CP021704.1|WP_004894172.1_1583;	NZ_CP029614.1|WP_004894172.1_27;	ZLJ010|gene1403;
ORTHOMCL157	NC_005362.1|WP_004894174.1_784;	NC_013504.1|WP_004894174.1_1142;	NC_017477.1|WP_044025957.1_1236;	NC_022909.1|WP_004894174.1_1158;	NZ_CP016400.1|WP_044025957.1_582;	NZ_CP021704.1|WP_004894174.1_1582;	NZ_CP029614.1|WP_004894174.1_28;	ZLJ010|gene1402;
ORTHOMCL158	NC_005362.1|WP_004894179.1_786;	NC_013504.1|WP_004894179.1_1140;	NC_017477.1|WP_014567618.1_1234;	NC_022909.1|WP_004894179.1_1156;	NZ_CP016400.1|WP_014567618.1_580;	NZ_CP021704.1|WP_004894179.1_1580;	NZ_CP029614.1|WP_004894179.1_30;	ZLJ010|gene1400;
ORTHOMCL159	NC_005362.1|WP_004894222.1_805;	NC_013504.1|WP_012846369.1_1121;	NC_017477.1|WP_004894222.1_1216;	NC_022909.1|WP_004894222.1_1137;	NZ_CP016400.1|WP_004894222.1_561;	NZ_CP021704.1|WP_087284117.1_1561;	NZ_CP029614.1|WP_004894222.1_49;	ZLJ010|gene1382;
ORTHOMCL16	NC_005362.1|WP_011161516.1_338;NC_005362.1|WP_011161745.1_656;	NC_013504.1|WP_012845636.1_277;NC_013504.1|WP_012846479.1_1266;	NC_017477.1|WP_014567082.1_305;NC_017477.1|WP_014567685.1_1367;	NC_022909.1|WP_023599203.1_288;NC_022909.1|WP_023599819.1_1291;	NZ_CP016400.1|WP_069168599.1_707;	NZ_CP021704.1|WP_087283920.1_1731;NZ_CP021704.1|WP_087284784.1_711;	NZ_CP029614.1|WP_086875063.1_1657;NZ_CP029614.1|WP_113886615.1_909;	ZLJ010|gene0300;ZLJ010|gene1530;
ORTHOMCL160	NC_005362.1|WP_004894226.1_806;	NC_013504.1|WP_004894226.1_1120;	NC_017477.1|WP_004894226.1_1215;	NC_022909.1|WP_004894226.1_1136;	NZ_CP016400.1|WP_004894226.1_560;	NZ_CP021704.1|WP_087284121.1_1560;	NZ_CP029614.1|WP_004894226.1_50;	ZLJ010|gene1381;
ORTHOMCL161	NC_005362.1|WP_004894244.1_814;	NC_013504.1|WP_012846362.1_1112;	NC_017477.1|WP_014567608.1_1207;	NC_022909.1|WP_023599735.1_1128;	NZ_CP016400.1|WP_069168556.1_552;	NZ_CP021704.1|WP_087712862.1_1552;	NZ_CP029614.1|WP_004894244.1_58;	ZLJ010|gene1373;
ORTHOMCL162	NC_005362.1|WP_004894259.1_823;	NC_013504.1|WP_004894259.1_1103;	NC_017477.1|WP_004894259.1_1198;	NC_022909.1|WP_004894259.1_1119;	NZ_CP016400.1|WP_004894259.1_543;	NZ_CP021704.1|WP_004894259.1_1543;	NZ_CP029614.1|WP_004894259.1_67;	ZLJ010|gene1365;
ORTHOMCL163	NC_005362.1|WP_004894289.1_835;	NC_013504.1|WP_004894289.1_1091;	NC_017477.1|WP_004894289.1_1186;	NC_022909.1|WP_004894289.1_1107;	NZ_CP016400.1|531;	NZ_CP021704.1|WP_004894289.1_1531;	NZ_CP029614.1|WP_004894289.1_79;	ZLJ010|gene1352;
ORTHOMCL164	NC_005362.1|WP_004894291.1_836;	NC_013504.1|WP_004894291.1_1090;	NC_017477.1|WP_004894291.1_1185;	NC_022909.1|WP_004894291.1_1106;	NZ_CP016400.1|WP_004894291.1_530;	NZ_CP021704.1|WP_004894291.1_1530;	NZ_CP029614.1|WP_004894291.1_80;	ZLJ010|gene1351;
ORTHOMCL165	NC_005362.1|WP_004894315.1_848;	NC_013504.1|WP_012846336.1_1078;	NC_017477.1|WP_004894315.1_1173;	NC_022909.1|WP_004894315.1_1094;	NZ_CP016400.1|WP_004894315.1_518;	NZ_CP021704.1|WP_012846336.1_1518;	NZ_CP029614.1|WP_004894315.1_92;	ZLJ010|gene1340;
ORTHOMCL166	NC_005362.1|WP_004894320.1_851;	NC_013504.1|WP_004894320.1_1075;	NC_017477.1|WP_004894320.1_1170;	NC_022909.1|WP_004894320.1_1091;	NZ_CP016400.1|WP_004894320.1_515;	NZ_CP021704.1|WP_004894320.1_1515;	NZ_CP029614.1|WP_004894320.1_95;	ZLJ010|gene1337;
ORTHOMCL167	NC_005362.1|WP_004894451.1_909;	NC_013504.1|WP_012846281.1_1025;	NC_017477.1|WP_014567548.1_1113;	NC_022909.1|WP_014567548.1_1039;	NZ_CP016400.1|WP_014567548.1_461;	NZ_CP021704.1|WP_087285232.1_1431;	NZ_CP029614.1|WP_113886559.1_159;	ZLJ010|gene1268;
ORTHOMCL168	NC_005362.1|WP_004894461.1_914;	NC_013504.1|WP_004894461.1_1020;	NC_017477.1|WP_004894461.1_1108;	NC_022909.1|WP_004894461.1_1034;	NZ_CP016400.1|WP_004894461.1_456;	NZ_CP021704.1|WP_004894461.1_1426;	NZ_CP029614.1|WP_004894461.1_164;	ZLJ010|gene1263;
ORTHOMCL169	NC_005362.1|WP_004894498.1_929;	NC_013504.1|WP_004894498.1_1004;	NC_017477.1|WP_004894498.1_1093;	NC_022909.1|WP_004894498.1_1019;	NZ_CP016400.1|WP_004894498.1_441;	NZ_CP021704.1|WP_087712943.1_1411;	NZ_CP029614.1|WP_004894498.1_179;	ZLJ010|gene1249;
ORTHOMCL17	NC_005362.1|1182;NC_005362.1|WP_011162157.1_1183;	NC_013504.1|WP_012846046.1_765;NC_013504.1|WP_012846047.1_766;	NC_017477.1|WP_014567390.1_852;NC_017477.1|WP_014567391.1_853;	NC_022909.1|784;NC_022909.1|WP_023599421.1_632;NC_022909.1|WP_023599512.1_780;	NZ_CP016400.1|WP_069168396.1_166;	NZ_CP021704.1|WP_087713068.1_1183;	NZ_CP029614.1|WP_086874950.1_416;	ZLJ010|gene0908;ZLJ010|gene0909;
ORTHOMCL170	NC_005362.1|WP_004894502.1_931;	NC_013504.1|WP_004894502.1_1002;	NC_017477.1|WP_014567539.1_1091;	NC_022909.1|WP_004894502.1_1017;	NZ_CP016400.1|WP_004894502.1_439;	NZ_CP021704.1|WP_004897434.1_1409;	NZ_CP029614.1|WP_113886560.1_181;	ZLJ010|gene1247;
ORTHOMCL171	NC_005362.1|WP_004894504.1_932;	NC_013504.1|WP_004894504.1_1001;	NC_017477.1|WP_004894504.1_1090;	NC_022909.1|WP_004894504.1_1016;	NZ_CP016400.1|WP_069168505.1_438;	NZ_CP021704.1|WP_004894504.1_1408;	NZ_CP029614.1|WP_004894504.1_182;	ZLJ010|gene1246;
ORTHOMCL172	NC_005362.1|WP_004894543.1_939;	NC_013504.1|WP_012846253.1_990;	NC_017477.1|WP_004894543.1_1083;	NC_022909.1|WP_004894543.1_1010;	NZ_CP016400.1|422;	NZ_CP021704.1|WP_087712953.1_1397;	NZ_CP029614.1|WP_004894543.1_189;	ZLJ010|gene1232;
ORTHOMCL173	NC_005362.1|WP_004894551.1_943;	NC_013504.1|WP_004894551.1_986;	NC_017477.1|WP_004894551.1_1079;	NC_022909.1|WP_004894551.1_1006;	NZ_CP016400.1|WP_004894551.1_418;	NZ_CP021704.1|WP_004894551.1_1393;	NZ_CP029614.1|WP_004894551.1_193;	ZLJ010|gene1228;
ORTHOMCL174	NC_005362.1|WP_004894572.1_951;	NC_013504.1|WP_004894572.1_978;	NC_017477.1|WP_004894572.1_1071;	NC_022909.1|WP_004894572.1_998;	NZ_CP016400.1|WP_004894572.1_410;	NZ_CP021704.1|WP_004894572.1_1385;	NZ_CP029614.1|WP_004894572.1_201;	ZLJ010|gene1220;
ORTHOMCL175	NC_005362.1|WP_004894829.1_1017;	NC_013504.1|WP_012846169.1_902;	NC_017477.1|WP_004894829.1_1002;	NC_022909.1|WP_023599615.1_935;	NZ_CP016400.1|WP_069168451.1_314;	NZ_CP021704.1|WP_004894829.1_1329;	NZ_CP029614.1|WP_023599615.1_271;	ZLJ010|gene1132;
ORTHOMCL176	NC_005362.1|WP_004894833.1_1019;	NC_013504.1|WP_004894833.1_900;	NC_017477.1|WP_004894833.1_1000;	NC_022909.1|WP_004894833.1_933;	NZ_CP016400.1|WP_004894833.1_312;	NZ_CP021704.1|WP_004894833.1_1327;	NZ_CP029614.1|WP_086874888.1_273;	ZLJ010|gene1130;
ORTHOMCL177	NC_005362.1|WP_004894850.1_1025;	NC_013504.1|WP_012846161.1_893;	NC_017477.1|WP_004894850.1_994;	NC_022909.1|WP_004897327.1_927;	NZ_CP016400.1|WP_004897327.1_306;	NZ_CP021704.1|WP_012846161.1_1321;	NZ_CP029614.1|WP_004894850.1_279;	ZLJ010|gene1070;
ORTHOMCL178	NC_005362.1|WP_004894883.1_1039;	NC_013504.1|WP_012846147.1_879;	NC_017477.1|WP_004897306.1_980;	NC_022909.1|WP_004894883.1_912;	NZ_CP016400.1|WP_004897306.1_292;	NZ_CP021704.1|WP_087712995.1_1307;	NZ_CP029614.1|WP_004894883.1_293;	ZLJ010|gene1056;
ORTHOMCL179	NC_005362.1|WP_004895018.1_1113;	NC_013504.1|WP_012846095.1_823;	NC_017477.1|WP_004897235.1_917;	NC_022909.1|WP_004897235.1_846;	NZ_CP016400.1|WP_004897235.1_229;	NZ_CP021704.1|WP_087713035.1_1241;	NZ_CP029614.1|WP_004897235.1_349;	ZLJ010|gene0983;
ORTHOMCL18	NC_005362.1|WP_004893395.1_1548;NC_005362.1|WP_011161771.1_695;	NC_013504.1|WP_004893395.1_1414;	NC_017477.1|WP_004893395.1_1550;NC_017477.1|WP_014567662.1_1327;	NC_022909.1|WP_004893395.1_1449;NC_022909.1|WP_011161771.1_1252;	NZ_CP016400.1|WP_004893395.1_865;NZ_CP016400.1|WP_069168699.1_980;	NZ_CP021704.1|WP_004893395.1_84;NZ_CP021704.1|WP_014567662.1_1688;	NZ_CP029614.1|WP_011161771.1_1699;NZ_CP029614.1|WP_086875134.1_1487;	ZLJ010|gene1690;
ORTHOMCL180	NC_005362.1|WP_004895065.1_1131;	NC_013504.1|WP_004895065.1_805;	NC_017477.1|WP_004895065.1_899;	NC_022909.1|WP_041818489.1_822;	NZ_CP016400.1|WP_004895065.1_211;	NZ_CP021704.1|WP_004895065.1_1223;	NZ_CP029614.1|WP_004895065.1_368;	ZLJ010|gene0965;
ORTHOMCL181	NC_005362.1|WP_004895097.1_1158;	NC_013504.1|WP_004895097.1_790;	NC_017477.1|WP_004895097.1_879;	NC_022909.1|WP_004895097.1_807;	NZ_CP016400.1|WP_004895097.1_191;	NZ_CP021704.1|WP_004895097.1_1208;	NZ_CP029614.1|WP_004895097.1_391;	ZLJ010|gene0935;
ORTHOMCL182	NC_005362.1|WP_004895256.1_1269;	NC_013504.1|WP_004895256.1_683;	NC_017477.1|WP_004895256.1_756;	NC_022909.1|WP_004895256.1_741;	NZ_CP016400.1|WP_004895256.1_71;	NZ_CP021704.1|WP_004895256.1_1141;	NZ_CP029614.1|WP_004895256.1_464;	ZLJ010|gene0868;
ORTHOMCL183	NC_005362.1|WP_004895267.1_1280;	NC_013504.1|WP_004895267.1_672;	NC_017477.1|WP_004895267.1_745;	NC_022909.1|WP_023599480.1_730;	NZ_CP016400.1|WP_004895267.1_60;	NZ_CP021704.1|WP_004895267.1_1130;	NZ_CP029614.1|WP_004895267.1_475;	ZLJ010|gene0857;
ORTHOMCL184	NC_005362.1|WP_004895268.1_1281;	NC_013504.1|WP_012845957.1_671;	NC_017477.1|WP_004897122.1_744;	NC_022909.1|WP_004895268.1_729;	NZ_CP016400.1|WP_004895268.1_59;	NZ_CP021704.1|WP_087713094.1_1129;	NZ_CP029614.1|WP_004897122.1_476;	ZLJ010|gene0856;
ORTHOMCL185	NC_005362.1|WP_004895270.1_1283;	NC_013504.1|WP_012845955.1_669;	NC_017477.1|WP_004895270.1_742;	NC_022909.1|WP_004895270.1_727;	NZ_CP016400.1|WP_004895270.1_57;	NZ_CP021704.1|WP_012845955.1_1127;	NZ_CP029614.1|WP_004895270.1_478;	ZLJ010|gene0854;
ORTHOMCL186	NC_005362.1|WP_004895296.1_1296;	NC_013504.1|WP_012845946.1_656;	NC_017477.1|WP_004895296.1_724;	NC_022909.1|WP_004895296.1_712;	NZ_CP016400.1|WP_004895296.1_16;	NZ_CP021704.1|WP_012845946.1_1114;	NZ_CP029614.1|WP_004895296.1_491;	ZLJ010|gene0839;
ORTHOMCL187	NC_005362.1|WP_004895297.1_1297;	NC_013504.1|WP_012845945.1_655;	NC_017477.1|WP_004895297.1_723;	NC_022909.1|WP_023599470.1_711;	NZ_CP016400.1|WP_004895297.1_15;	NZ_CP021704.1|WP_004895297.1_1113;	NZ_CP029614.1|WP_004895297.1_492;	ZLJ010|gene0838;
ORTHOMCL188	NC_005362.1|WP_004895302.1_1300;	NC_013504.1|WP_012845944.1_652;	NC_017477.1|WP_004895302.1_720;	NC_022909.1|WP_004895302.1_708;	NZ_CP016400.1|WP_004895302.1_12;	NZ_CP021704.1|WP_004895302.1_1110;	NZ_CP029614.1|WP_004895302.1_495;	ZLJ010|gene0835;
ORTHOMCL189	NC_005362.1|WP_004895326.1_1311;	NC_013504.1|WP_004895326.1_641;	NC_017477.1|WP_004895326.1_707;	NC_022909.1|WP_004895326.1_697;	NZ_CP016400.1|WP_004895326.1_1902;	NZ_CP021704.1|WP_087713104.1_1099;	NZ_CP029614.1|WP_004895326.1_506;	ZLJ010|gene0797;
ORTHOMCL19	NC_005362.1|WP_011161296.1_59;NC_005362.1|WP_011161297.1_60;	NC_013504.1|56;	NC_017477.1|WP_014566938.1_75;NC_017477.1|WP_014566939.1_76;	NC_022909.1|WP_023599038.1_60;NC_022909.1|WP_023599039.1_61;	NZ_CP016400.1|1237;NZ_CP016400.1|WP_014566939.1_1238;	NZ_CP021704.1|460;	NZ_CP029614.1|WP_086874551.1_1150;NZ_CP029614.1|WP_086874552.1_1149;	ZLJ010|gene0056;ZLJ010|gene0057;
ORTHOMCL190	NC_005362.1|WP_004895337.1_1316;	NC_013504.1|WP_004895337.1_636;	NC_017477.1|WP_004895337.1_702;	NC_022909.1|WP_004895337.1_692;	NZ_CP016400.1|WP_004895337.1_1897;	NZ_CP021704.1|WP_004895337.1_1094;	NZ_CP029614.1|WP_004895337.1_511;	ZLJ010|gene0792;
ORTHOMCL191	NC_005362.1|WP_004895348.1_1321;	NC_013504.1|WP_004895348.1_631;	NC_017477.1|WP_004897076.1_697;	NC_022909.1|WP_004895348.1_687;	NZ_CP016400.1|WP_004897076.1_1892;	NZ_CP021704.1|WP_004895348.1_1089;	NZ_CP029614.1|WP_113886592.1_516;	ZLJ010|gene0787;
ORTHOMCL192	NC_005362.1|WP_004895366.1_1334;	NC_013504.1|WP_004895366.1_616;	NC_017477.1|WP_004895366.1_684;	NC_022909.1|WP_023599449.1_672;	NZ_CP016400.1|WP_004895366.1_1879;	NZ_CP021704.1|WP_004895366.1_1074;	NZ_CP029614.1|WP_004895366.1_529;	ZLJ010|gene0774;
ORTHOMCL193	NC_005362.1|WP_004895367.1_1335;	NC_013504.1|WP_004895367.1_615;	NC_017477.1|WP_004895367.1_683;	NC_022909.1|WP_004895367.1_671;	NZ_CP016400.1|WP_004895367.1_1878;	NZ_CP021704.1|WP_004895367.1_1073;	NZ_CP029614.1|WP_086875044.1_530;	ZLJ010|gene0773;
ORTHOMCL194	NC_005362.1|WP_004895368.1_1336;	NC_013504.1|WP_004895368.1_614;	NC_017477.1|WP_004895368.1_682;	NC_022909.1|WP_004895368.1_670;	NZ_CP016400.1|WP_004895368.1_1877;	NZ_CP021704.1|WP_087284725.1_1072;	NZ_CP029614.1|WP_004895368.1_531;	ZLJ010|gene0772;
ORTHOMCL195	NC_005362.1|WP_004895383.1_1356;	NC_013504.1|WP_004895383.1_597;	NC_017477.1|WP_004895383.1_663;	NC_022909.1|WP_004895383.1_649;	NZ_CP016400.1|WP_004895383.1_1858;	NZ_CP021704.1|WP_004895383.1_1043;	NZ_CP029614.1|WP_086875053.1_552;	ZLJ010|gene0746;
ORTHOMCL196	NC_005362.1|WP_004895417.1_649;	NC_013504.1|WP_004895417.1_567;	NC_017477.1|WP_004895417.1_632;	NC_022909.1|WP_004895417.1_606;	NZ_CP016400.1|WP_004895417.1_1825;	NZ_CP021704.1|WP_087713150.1_1010;	NZ_CP029614.1|WP_004895417.1_585;	ZLJ010|gene0635;
ORTHOMCL197	NC_005362.1|WP_004895429.1_638;	NC_013504.1|553;	NC_017477.1|WP_004895429.1_617;	NC_022909.1|WP_023599393.1_592;	NZ_CP016400.1|WP_004895429.1_1808;	NZ_CP021704.1|WP_087713159.1_991;	NZ_CP029614.1|WP_004895429.1_596;	ZLJ010|gene0619;
ORTHOMCL198	NC_005362.1|WP_004895615.1_526;	NC_013504.1|WP_004895615.1_454;	NC_017477.1|WP_004895615.1_520;	NC_022909.1|WP_004895615.1_488;	NZ_CP016400.1|WP_004896844.1_1706;	NZ_CP021704.1|WP_004895615.1_911;	NZ_CP029614.1|WP_004895615.1_712;	ZLJ010|gene0510;
ORTHOMCL199	NC_005362.1|WP_004895648.1_515;	NC_013504.1|WP_012845752.1_443;	NC_017477.1|WP_014567191.1_507;	NC_022909.1|WP_004895648.1_475;	NZ_CP016400.1|WP_004895648.1_1693;	NZ_CP021704.1|WP_087713218.1_881;	NZ_CP029614.1|WP_004895648.1_723;	ZLJ010|gene0486;
ORTHOMCL20	NC_005362.1|WP_011161961.1_965;NC_005362.1|WP_011162234.1_1266;	NC_013504.1|WP_012845967.1_686;NC_013504.1|WP_012846240.1_968;	NC_017477.1|WP_004897134.1_759;NC_017477.1|WP_014567521.1_1063;	NC_022909.1|WP_023599487.1_744;NC_022909.1|WP_023599650.1_988;	NZ_CP016400.1|WP_069168338.1_74;NZ_CP016400.1|WP_069168486.1_402;	NZ_CP021704.1|WP_087713089.1_1144;	NZ_CP029614.1|210;NZ_CP029614.1|WP_086875023.1_461;	ZLJ010|gene0871;
ORTHOMCL200	NC_005362.1|WP_004895650.1_513;	NC_013504.1|WP_004895650.1_441;	NC_017477.1|WP_014567189.1_505;	NC_022909.1|WP_004895650.1_473;	NZ_CP016400.1|WP_004895650.1_1691;	NZ_CP021704.1|WP_004895650.1_879;	NZ_CP029614.1|WP_004895650.1_725;	ZLJ010|gene0484;
ORTHOMCL201	NC_005362.1|WP_004895661.1_502;	NC_013504.1|WP_012845741.1_430;	NC_017477.1|WP_004895661.1_484;	NC_022909.1|WP_004895661.1_462;	NZ_CP016400.1|WP_004895661.1_1670;	NZ_CP021704.1|WP_004895661.1_868;	NZ_CP029614.1|WP_004895661.1_736;	ZLJ010|gene0473;
ORTHOMCL202	NC_005362.1|WP_004895662.1_501;	NC_013504.1|WP_004895662.1_429;	NC_017477.1|WP_004895662.1_483;	NC_022909.1|WP_004895662.1_461;	NZ_CP016400.1|WP_004895662.1_1669;	NZ_CP021704.1|WP_004895662.1_867;	NZ_CP029614.1|WP_004895662.1_737;	ZLJ010|gene0472;
ORTHOMCL203	NC_005362.1|WP_004895668.1_494;	NC_013504.1|WP_012845733.1_420;	NC_017477.1|WP_004895668.1_476;	NC_022909.1|WP_004895668.1_454;	NZ_CP016400.1|WP_004895668.1_1663;	NZ_CP021704.1|WP_004895668.1_861;	NZ_CP029614.1|WP_004895668.1_748;	ZLJ010|gene0466;
ORTHOMCL204	NC_005362.1|WP_004895671.1_491;	NC_013504.1|WP_004895671.1_417;	NC_017477.1|WP_004895671.1_473;	NC_022909.1|WP_004895671.1_451;	NZ_CP016400.1|WP_004895671.1_1660;	NZ_CP021704.1|WP_087713231.1_858;	NZ_CP029614.1|WP_004895671.1_751;	ZLJ010|gene0463;
ORTHOMCL205	NC_005362.1|WP_004895679.1_482;	NC_013504.1|WP_004895679.1_408;	NC_017477.1|WP_004895679.1_464;	NC_022909.1|WP_023599296.1_442;	NZ_CP016400.1|WP_004895679.1_1651;	NZ_CP021704.1|WP_004895679.1_849;	NZ_CP029614.1|WP_086874679.1_761;	ZLJ010|gene0454;
ORTHOMCL206	NC_005362.1|WP_004895701.1_473;	NC_013504.1|WP_012845717.1_400;	NC_017477.1|WP_004895701.1_455;	NC_022909.1|WP_004895701.1_428;	NZ_CP016400.1|WP_004895701.1_1641;	NZ_CP021704.1|WP_087713239.1_837;	NZ_CP029614.1|WP_004895701.1_770;	ZLJ010|gene0443;
ORTHOMCL207	NC_005362.1|WP_004895726.1_450;	NC_013504.1|WP_012845703.1_384;	NC_017477.1|WP_014567141.1_425;	NC_022909.1|WP_012845703.1_399;	NZ_CP016400.1|WP_014567141.1_1611;	NZ_CP021704.1|WP_004895726.1_819;	NZ_CP029614.1|WP_086874663.1_788;	ZLJ010|gene0420;
ORTHOMCL208	NC_005362.1|WP_004895731.1_445;	NC_013504.1|WP_004895731.1_379;	NC_017477.1|WP_004895731.1_420;	NC_022909.1|WP_004895731.1_394;	NZ_CP016400.1|WP_004895731.1_1606;	NZ_CP021704.1|WP_004895731.1_814;	NZ_CP029614.1|WP_004895731.1_793;	ZLJ010|gene0415;
ORTHOMCL209	NC_005362.1|WP_004895747.1_429;	NC_013504.1|WP_004895747.1_363;	NC_017477.1|WP_004895747.1_404;	NC_022909.1|WP_004895747.1_380;	NZ_CP016400.1|WP_004895747.1_1592;	NZ_CP021704.1|WP_004895747.1_798;	NZ_CP029614.1|WP_004895747.1_810;	ZLJ010|gene0401;
ORTHOMCL21	NC_005362.1|WP_011162387.1_1495;NC_005362.1|WP_044496711.1_1496;	NC_013504.1|WP_012846565.1_1374;	NC_017477.1|WP_014567757.1_1490;NC_017477.1|WP_044025968.1_1491;	NC_022909.1|WP_023599877.1_1392;NC_022909.1|WP_023599878.1_1393;	NZ_CP016400.1|WP_069168638.1_820;NZ_CP016400.1|WP_069168639.1_821;	NZ_CP021704.1|44;	NZ_CP029614.1|1533;NZ_CP029614.1|WP_086875106.1_1532;	ZLJ010|gene1641;ZLJ010|gene1642;
ORTHOMCL210	NC_005362.1|WP_004895749.1_427;	NC_013504.1|WP_012845685.1_361;	NC_017477.1|WP_014567129.1_402;	NC_022909.1|WP_004895749.1_378;	NZ_CP016400.1|1590;	NZ_CP021704.1|WP_012845685.1_796;	NZ_CP029614.1|WP_086874649.1_812;	ZLJ010|gene0399;
ORTHOMCL211	NC_005362.1|WP_004895752.1_424;	NC_013504.1|WP_004895752.1_357;	NC_017477.1|WP_004895752.1_399;	NC_022909.1|WP_004895752.1_375;	NZ_CP016400.1|WP_004895752.1_1587;	NZ_CP021704.1|WP_004895752.1_792;	NZ_CP029614.1|WP_004895752.1_815;	ZLJ010|gene0396;
ORTHOMCL212	NC_005362.1|WP_004895753.1_423;	NC_013504.1|WP_004895753.1_356;	NC_017477.1|WP_004895753.1_398;	NC_022909.1|WP_004895753.1_374;	NZ_CP016400.1|WP_004895753.1_1586;	NZ_CP021704.1|WP_004895753.1_791;	NZ_CP029614.1|WP_004895753.1_816;	ZLJ010|gene0395;
ORTHOMCL213	NC_005362.1|WP_004895754.1_422;	NC_013504.1|WP_004895754.1_355;	NC_017477.1|WP_004895754.1_397;	NC_022909.1|WP_004895754.1_373;	NZ_CP016400.1|WP_004895754.1_1585;	NZ_CP021704.1|WP_004895754.1_790;	NZ_CP029614.1|WP_004895754.1_817;	ZLJ010|gene0394;
ORTHOMCL214	NC_005362.1|WP_004895769.1_414;	NC_013504.1|WP_004895769.1_347;	NC_017477.1|WP_004895769.1_389;	NC_022909.1|WP_004895769.1_365;	NZ_CP016400.1|WP_004895769.1_1577;	NZ_CP021704.1|WP_004895769.1_782;	NZ_CP029614.1|WP_086874645.1_825;	ZLJ010|gene0386;
ORTHOMCL215	NC_005362.1|WP_004895772.1_413;	NC_013504.1|WP_012845677.1_346;	NC_017477.1|WP_004895772.1_388;	NC_022909.1|WP_004895772.1_364;	NZ_CP016400.1|WP_004895772.1_1576;	NZ_CP021704.1|WP_087713263.1_781;	NZ_CP029614.1|WP_004895772.1_826;	ZLJ010|gene0385;
ORTHOMCL216	NC_005362.1|WP_004895777.1_411;	NC_013504.1|WP_004895777.1_344;	NC_017477.1|WP_004895777.1_386;	NC_022909.1|WP_023599242.1_362;	NZ_CP016400.1|WP_004895777.1_1574;	NZ_CP021704.1|WP_004895777.1_779;	NZ_CP029614.1|WP_086874643.1_828;	ZLJ010|gene0383;
ORTHOMCL217	NC_005362.1|WP_004895781.1_409;	NC_013504.1|WP_012845674.1_342;	NC_017477.1|WP_014567124.1_384;	NC_022909.1|WP_004896724.1_360;	NZ_CP016400.1|WP_004896724.1_1572;	NZ_CP021704.1|WP_087713265.1_777;	NZ_CP029614.1|WP_004895781.1_830;	ZLJ010|gene0381;
ORTHOMCL218	NC_005362.1|WP_004895822.1_379;	NC_013504.1|WP_004895822.1_318;	NC_017477.1|WP_004895822.1_346;	NC_022909.1|WP_004895822.1_329;	NZ_CP016400.1|WP_004895822.1_1527;	NZ_CP021704.1|WP_004895822.1_753;	NZ_CP029614.1|WP_004895822.1_865;	ZLJ010|gene0339;
ORTHOMCL219	NC_005362.1|WP_004895837.1_372;	NC_013504.1|WP_012845646.1_311;	NC_017477.1|WP_004895837.1_339;	NC_022909.1|WP_004895837.1_322;	NZ_CP016400.1|WP_004895837.1_1520;	NZ_CP021704.1|WP_012845646.1_745;	NZ_CP029614.1|WP_004895837.1_873;	ZLJ010|gene0332;
ORTHOMCL220	NC_005362.1|WP_004895847.1_367;	NC_013504.1|WP_012845645.1_306;	NC_017477.1|WP_004895847.1_334;	NC_022909.1|WP_004895847.1_317;	NZ_CP016400.1|WP_004895847.1_1515;	NZ_CP021704.1|WP_087713279.1_740;	NZ_CP029614.1|WP_004895847.1_878;	ZLJ010|gene0328;
ORTHOMCL221	NC_005362.1|WP_004895849.1_366;	NC_013504.1|WP_004895849.1_305;	NC_017477.1|WP_004895849.1_333;	NC_022909.1|WP_004895849.1_316;	NZ_CP016400.1|WP_004895849.1_1514;	NZ_CP021704.1|WP_004895849.1_739;	NZ_CP029614.1|WP_004895849.1_879;	ZLJ010|gene0327;
ORTHOMCL222	NC_005362.1|WP_004895852.1_362;	NC_013504.1|WP_004895852.1_301;	NC_017477.1|WP_004895852.1_329;	NC_022909.1|WP_004895852.1_312;	NZ_CP016400.1|WP_004895852.1_1510;	NZ_CP021704.1|WP_004895852.1_735;	NZ_CP029614.1|WP_004895852.1_883;	ZLJ010|gene0323;
ORTHOMCL223	NC_005362.1|WP_004895856.1_360;	NC_013504.1|WP_004895856.1_299;	NC_017477.1|WP_004895856.1_327;	NC_022909.1|WP_004895856.1_310;	NZ_CP016400.1|WP_004895856.1_1508;	NZ_CP021704.1|WP_004895856.1_733;	NZ_CP029614.1|WP_004895856.1_885;	ZLJ010|gene0321;
ORTHOMCL224	NC_005362.1|WP_004895859.1_358;	NC_013504.1|WP_004895859.1_297;	NC_017477.1|WP_004895859.1_325;	NC_022909.1|WP_004895859.1_308;	NZ_CP016400.1|WP_004895859.1_1506;	NZ_CP021704.1|WP_004895859.1_731;	NZ_CP029614.1|WP_004895859.1_887;	ZLJ010|gene0320;
ORTHOMCL225	NC_005362.1|WP_004895861.1_357;	NC_013504.1|WP_004895861.1_296;	NC_017477.1|WP_004895861.1_324;	NC_022909.1|WP_004895861.1_307;	NZ_CP016400.1|WP_004895861.1_1505;	NZ_CP021704.1|WP_004895861.1_730;	NZ_CP029614.1|WP_004895861.1_888;	ZLJ010|gene0319;
ORTHOMCL226	NC_005362.1|WP_004895865.1_353;	NC_013504.1|WP_004895865.1_292;	NC_017477.1|WP_004895865.1_320;	NC_022909.1|WP_004895865.1_303;	NZ_CP016400.1|WP_004895865.1_1501;	NZ_CP021704.1|WP_004895865.1_726;	NZ_CP029614.1|WP_004895865.1_892;	ZLJ010|gene0315;
ORTHOMCL227	NC_005362.1|WP_004895870.1_349;	NC_013504.1|WP_004895870.1_288;	NC_017477.1|WP_044025909.1_316;	NC_022909.1|WP_004895870.1_299;	NZ_CP016400.1|WP_044025909.1_1497;	NZ_CP021704.1|WP_004895870.1_722;	NZ_CP029614.1|WP_004895870.1_896;	ZLJ010|gene0311;
ORTHOMCL228	NC_005362.1|WP_004895873.1_348;	NC_013504.1|WP_012845641.1_287;	NC_017477.1|WP_004895873.1_315;	NC_022909.1|WP_004895873.1_298;	NZ_CP016400.1|WP_069168886.1_1496;	NZ_CP021704.1|WP_004895873.1_721;	NZ_CP029614.1|WP_004895873.1_897;	ZLJ010|gene0310;
ORTHOMCL229	NC_005362.1|WP_004895875.1_347;	NC_013504.1|WP_004895875.1_286;	NC_017477.1|WP_004895875.1_314;	NC_022909.1|WP_004895875.1_297;	NZ_CP016400.1|WP_004895875.1_1495;	NZ_CP021704.1|WP_004895875.1_720;	NZ_CP029614.1|WP_004895875.1_898;	ZLJ010|gene0309;
ORTHOMCL23	NC_005362.1|WP_011161467.1_287;NC_005362.1|WP_011161468.1_288;	NC_013504.1|WP_012845634.1_273;	NC_017477.1|WP_004898914.1_300;NC_017477.1|WP_014567080.1_301;	NC_022909.1|WP_023599199.1_283;NC_022909.1|WP_023599200.1_284;	NZ_CP016400.1|WP_069168883.1_1479;	NZ_CP021704.1|WP_012845634.1_707;	NZ_CP029614.1|WP_086874605.1_923;NZ_CP029614.1|WP_113886619.1_924;	ZLJ010|gene0293;ZLJ010|gene0294;
ORTHOMCL230	NC_005362.1|WP_004895884.1_343;	NC_013504.1|WP_004895884.1_282;	NC_017477.1|WP_004895884.1_310;	NC_022909.1|WP_023599206.1_293;	NZ_CP016400.1|WP_004895884.1_1490;	NZ_CP021704.1|WP_004895884.1_716;	NZ_CP029614.1|WP_004895884.1_903;	ZLJ010|gene0305;
ORTHOMCL231	NC_005362.1|WP_004895915.1_283;	NC_013504.1|WP_004895915.1_269;	NC_017477.1|WP_004895915.1_296;	NC_022909.1|WP_004895915.1_279;	NZ_CP016400.1|WP_004895915.1_1474;	NZ_CP021704.1|WP_004895915.1_703;	NZ_CP029614.1|WP_004895915.1_928;	ZLJ010|gene0289;
ORTHOMCL232	NC_005362.1|WP_004895990.1_207;	NC_013504.1|WP_012845579.1_212;	NC_017477.1|WP_004895990.1_223;	NC_022909.1|WP_004895990.1_215;	NZ_CP016400.1|WP_004895990.1_1399;	NZ_CP021704.1|WP_012845579.1_632;	NZ_CP029614.1|WP_004895990.1_1000;	ZLJ010|gene0215;
ORTHOMCL233	NC_005362.1|WP_004895997.1_200;	NC_013504.1|WP_003649538.1_205;	NC_017477.1|WP_004895997.1_216;	NC_022909.1|WP_004895997.1_208;	NZ_CP016400.1|WP_004895997.1_1391;	NZ_CP021704.1|WP_003649538.1_625;	NZ_CP029614.1|WP_004895997.1_1008;	ZLJ010|gene0208;
ORTHOMCL234	NC_005362.1|WP_004895998.1_199;	NC_013504.1|WP_012845572.1_204;	NC_017477.1|WP_004895998.1_215;	NC_022909.1|WP_004895998.1_207;	NZ_CP016400.1|WP_004895998.1_1390;	NZ_CP021704.1|WP_012845572.1_624;	NZ_CP029614.1|WP_004895998.1_1009;	ZLJ010|gene0207;
ORTHOMCL235	NC_005362.1|WP_004896037.1_168;	NC_013504.1|WP_004896037.1_172;	NC_017477.1|WP_004896037.1_184;	NC_022909.1|WP_004896037.1_177;	NZ_CP016400.1|WP_004896037.1_1358;	NZ_CP021704.1|WP_087713346.1_584;	NZ_CP029614.1|WP_004896037.1_1039;	ZLJ010|gene0173;
ORTHOMCL236	NC_005362.1|WP_004896047.1_165;	NC_013504.1|WP_004896047.1_166;	NC_017477.1|WP_014567005.1_181;	NC_022909.1|WP_004896047.1_170;	NZ_CP016400.1|WP_004896047.1_1355;	NZ_CP021704.1|WP_004896047.1_577;	NZ_CP029614.1|WP_004896047.1_1042;	ZLJ010|gene0169;
ORTHOMCL237	NC_005362.1|WP_004896111.1_129;	NC_013504.1|WP_004896111.1_130;	NC_017477.1|WP_004896111.1_145;	NC_022909.1|WP_004896111.1_131;	NZ_CP016400.1|WP_004896111.1_1315;	NZ_CP021704.1|WP_004896111.1_538;	NZ_CP029614.1|WP_004896111.1_1078;	ZLJ010|gene0129;
ORTHOMCL238	NC_005362.1|WP_004896112.1_128;	NC_013504.1|WP_012845508.1_129;	NC_017477.1|WP_014566982.1_144;	NC_022909.1|WP_023599093.1_130;	NZ_CP016400.1|WP_014566982.1_1314;	NZ_CP021704.1|WP_012845508.1_537;	NZ_CP029614.1|WP_004896112.1_1079;	ZLJ010|gene0128;
ORTHOMCL239	NC_005362.1|WP_004896120.1_122;	NC_013504.1|WP_004896120.1_121;	NC_017477.1|WP_044025896.1_138;	NC_022909.1|WP_023599088.1_124;	NZ_CP016400.1|WP_004896120.1_1308;	NZ_CP021704.1|WP_004896120.1_526;	NZ_CP029614.1|WP_004896120.1_1085;	ZLJ010|gene0122;
ORTHOMCL240	NC_005362.1|WP_004896187.1_85;	NC_013504.1|77;	NC_017477.1|WP_004896187.1_100;	NC_022909.1|WP_004896187.1_86;	NZ_CP016400.1|WP_004896187.1_1265;	NZ_CP021704.1|WP_004896187.1_482;	NZ_CP029614.1|WP_004896187.1_1123;	ZLJ010|gene0085;
ORTHOMCL241	NC_005362.1|WP_004896279.1_42;	NC_013504.1|WP_004896279.1_42;	NC_017477.1|WP_014566925.1_56;	NC_022909.1|WP_023599023.1_43;	NZ_CP016400.1|WP_014566925.1_1218;	NZ_CP021704.1|WP_004896279.1_446;	NZ_CP029614.1|WP_113886638.1_1170;	ZLJ010|gene0041;
ORTHOMCL242	NC_005362.1|WP_004896293.1_37;	NC_013504.1|WP_004896293.1_37;	NC_017477.1|WP_004896293.1_48;	NC_022909.1|WP_004896293.1_34;	NZ_CP016400.1|WP_069168787.1_1213;	NZ_CP021704.1|WP_069168787.1_441;	NZ_CP029614.1|WP_004896293.1_1175;	ZLJ010|gene0036;
ORTHOMCL243	NC_005362.1|WP_004896308.1_27;	NC_013504.1|WP_004896308.1_31;	NC_017477.1|WP_004896308.1_35;	NC_022909.1|WP_004896308.1_24;	NZ_CP016400.1|WP_004896308.1_1195;	NZ_CP021704.1|WP_004896308.1_423;	NZ_CP029614.1|WP_004896308.1_1185;	ZLJ010|gene0026;
ORTHOMCL244	NC_005362.1|WP_004896331.1_7;	NC_013504.1|WP_004896331.1_7;	NC_017477.1|WP_004896331.1_7;	NC_022909.1|WP_004896331.1_7;	NZ_CP016400.1|WP_004896331.1_1175;	NZ_CP021704.1|WP_004896331.1_374;	NZ_CP029614.1|WP_004896331.1_1205;	ZLJ010|gene0007;
ORTHOMCL245	NC_005362.1|WP_004896344.1_1813;	NC_013504.1|WP_012846837.1_1668;	NC_017477.1|WP_004896344.1_1828;	NC_022909.1|WP_004896344.1_1717;	NZ_CP016400.1|WP_004896344.1_1166;	NZ_CP021704.1|WP_087712532.1_365;	NZ_CP029614.1|WP_004896344.1_1214;	ZLJ010|gene2052;
ORTHOMCL246	NC_005362.1|WP_004896464.1_1740;	NC_013504.1|WP_012846765.1_1592;	NC_017477.1|WP_004896464.1_1753;	NC_022909.1|WP_004896464.1_1646;	NZ_CP016400.1|WP_004896464.1_1090;	NZ_CP021704.1|WP_004896464.1_282;	NZ_CP029614.1|WP_004896464.1_1292;	ZLJ010|gene1987;
ORTHOMCL247	NC_005362.1|WP_004896521.1_1682;	NC_013504.1|WP_004896521.1_1537;	NC_017477.1|WP_004896521.1_1687;	NC_022909.1|WP_004896521.1_1581;	NZ_CP016400.1|WP_004896521.1_1026;	NZ_CP021704.1|WP_087284164.1_225;	NZ_CP029614.1|WP_004896521.1_1356;	ZLJ010|gene1898;
ORTHOMCL248	NC_005362.1|WP_004896525.1_1678;	NC_013504.1|WP_012846708.1_1533;	NC_017477.1|WP_004896525.1_1683;	NC_022909.1|WP_023599998.1_1577;	NZ_CP016400.1|WP_004896525.1_1022;	NZ_CP021704.1|WP_012846708.1_221;	NZ_CP029614.1|WP_004896525.1_1360;	ZLJ010|gene1894;
ORTHOMCL249	NC_005362.1|WP_004896526.1_1677;	NC_013504.1|WP_012846707.1_1532;	NC_017477.1|WP_014567863.1_1682;	NC_022909.1|WP_014567863.1_1576;	NZ_CP016400.1|WP_004896526.1_1021;	NZ_CP021704.1|WP_012846707.1_220;	NZ_CP029614.1|WP_004896526.1_1361;	ZLJ010|gene1893;
ORTHOMCL250	NC_005362.1|WP_004896558.1_1646;	NC_013504.1|WP_004896558.1_1501;	NC_017477.1|WP_004897999.1_1645;	NC_022909.1|WP_004896558.1_1545;	NZ_CP016400.1|WP_004897999.1_964;	NZ_CP021704.1|WP_004896558.1_189;	NZ_CP029614.1|WP_086875184.1_1392;	ZLJ010|gene1862;
ORTHOMCL251	NC_005362.1|WP_004896564.1_1641;	NC_013504.1|WP_004896564.1_1496;	NC_017477.1|WP_004897994.1_1639;	NC_022909.1|WP_004896564.1_1540;	NZ_CP016400.1|WP_004897994.1_959;	NZ_CP021704.1|WP_004896564.1_184;	NZ_CP029614.1|WP_004896564.1_1397;	ZLJ010|gene1856;
ORTHOMCL252	NC_005362.1|WP_004896580.1_1625;	NC_013504.1|1485;	NC_017477.1|WP_014567838.1_1626;	NC_022909.1|WP_004896580.1_1523;	NZ_CP016400.1|WP_069168689.1_942;	NZ_CP021704.1|WP_004896580.1_168;	NZ_CP029614.1|WP_113886661.1_1410;	ZLJ010|gene1842;
ORTHOMCL253	NC_005362.1|WP_004896621.1_1580;	NC_013504.1|WP_012846628.1_1447;	NC_017477.1|WP_004896621.1_1583;	NC_022909.1|WP_004896621.1_1483;	NZ_CP016400.1|WP_004896621.1_899;	NZ_CP021704.1|WP_012846628.1_117;	NZ_CP029614.1|WP_004896621.1_1452;	ZLJ010|gene1796;
ORTHOMCL254	NC_005362.1|WP_004896640.1_1563;	NC_013504.1|WP_004896640.1_1430;	NC_017477.1|WP_004896640.1_1566;	NC_022909.1|WP_004896640.1_1465;	NZ_CP016400.1|WP_004896640.1_882;	NZ_CP021704.1|WP_004896640.1_100;	NZ_CP029614.1|WP_113886675.1_1469;	ZLJ010|gene1778;
ORTHOMCL255	NC_005362.1|WP_004896642.1_1561;	NC_013504.1|WP_012846611.1_1428;	NC_017477.1|WP_014567803.1_1564;	NC_022909.1|WP_004896642.1_1463;	NZ_CP016400.1|WP_014567803.1_880;	NZ_CP021704.1|WP_087712679.1_98;	NZ_CP029614.1|WP_004896642.1_1471;	ZLJ010|gene1776;
ORTHOMCL256	NC_005362.1|WP_004896722.1_407;	NC_013504.1|WP_012845672.1_340;	NC_017477.1|WP_014567122.1_382;	NC_022909.1|WP_023599239.1_358;	NZ_CP016400.1|WP_069168907.1_1570;	NZ_CP021704.1|WP_087713266.1_775;	NZ_CP029614.1|WP_086874640.1_832;	ZLJ010|gene0379;
ORTHOMCL257	NC_005362.1|WP_004896725.1_410;	NC_013504.1|WP_012845675.1_343;	NC_017477.1|WP_004896725.1_385;	NC_022909.1|WP_023599241.1_361;	NZ_CP016400.1|WP_069168908.1_1573;	NZ_CP021704.1|WP_012845675.1_778;	NZ_CP029614.1|WP_086874642.1_829;	ZLJ010|gene0382;
ORTHOMCL258	NC_005362.1|WP_004896736.1_432;	NC_013504.1|WP_012845689.1_366;	NC_017477.1|WP_004896736.1_407;	NC_022909.1|WP_004896736.1_383;	NZ_CP016400.1|WP_069168912.1_1595;	NZ_CP021704.1|WP_087285082.1_801;	NZ_CP029614.1|WP_113886608.1_806;	ZLJ010|gene0404;
ORTHOMCL259	NC_005362.1|WP_004896740.1_439;	NC_013504.1|WP_012845695.1_373;	NC_017477.1|WP_004896740.1_414;	NC_022909.1|WP_023599254.1_388;	NZ_CP016400.1|WP_004896740.1_1600;	NZ_CP021704.1|WP_061400186.1_808;	NZ_CP029614.1|WP_023599254.1_799;	ZLJ010|gene0409;
ORTHOMCL26	NC_005362.1|WP_011161675.1_570;NC_005362.1|WP_011161677.1_572;	NC_013504.1|WP_012845834.1_518;	NC_017477.1|WP_011161675.1_557;NC_017477.1|WP_014567228.1_559;	NC_022909.1|WP_011161675.1_537;NC_022909.1|WP_023599363.1_539;	NZ_CP016400.1|WP_069168986.1_1759;	NZ_CP021704.1|WP_087713177.1_957;	NZ_CP029614.1|WP_011161677.1_656;NZ_CP029614.1|WP_086874717.1_658;	ZLJ010|gene0569;
ORTHOMCL260	NC_005362.1|WP_004896741.1_440;	NC_013504.1|WP_012845696.1_374;	NC_017477.1|WP_014567135.1_415;	NC_022909.1|WP_023599255.1_389;	NZ_CP016400.1|WP_069168914.1_1601;	NZ_CP021704.1|WP_012845696.1_809;	NZ_CP029614.1|WP_113886606.1_798;	ZLJ010|gene0410;
ORTHOMCL261	NC_005362.1|WP_004896777.1_474;	NC_013504.1|WP_012845718.1_401;	NC_017477.1|WP_004896777.1_456;	NC_022909.1|WP_004896777.1_429;	NZ_CP016400.1|WP_004896777.1_1642;	NZ_CP021704.1|WP_087713238.1_838;	NZ_CP029614.1|WP_004896777.1_769;	ZLJ010|gene0444;
ORTHOMCL262	NC_005362.1|WP_004896780.1_476;	NC_013504.1|WP_012845719.1_403;	NC_017477.1|WP_004896780.1_458;	NC_022909.1|WP_004896780.1_431;	NZ_CP016400.1|WP_004896780.1_1644;	NZ_CP021704.1|WP_004895687.1_840;	NZ_CP029614.1|WP_004896780.1_767;	ZLJ010|gene0447;
ORTHOMCL263	NC_005362.1|WP_004896790.1_486;	NC_013504.1|WP_004896790.1_412;	NC_017477.1|WP_014567172.1_468;	NC_022909.1|WP_004896790.1_446;	NZ_CP016400.1|WP_004896790.1_1655;	NZ_CP021704.1|WP_004895675.1_853;	NZ_CP029614.1|WP_004896790.1_756;	ZLJ010|gene0458;
ORTHOMCL264	NC_005362.1|WP_004896794.1_492;	NC_013504.1|WP_012845731.1_418;	NC_017477.1|WP_004896794.1_474;	NC_022909.1|WP_023599302.1_452;	NZ_CP016400.1|WP_004896794.1_1661;	NZ_CP021704.1|WP_087285107.1_859;	NZ_CP029614.1|WP_004896794.1_750;	ZLJ010|gene0464;
ORTHOMCL265	NC_005362.1|WP_004896796.1_495;	NC_013504.1|WP_012845734.1_421;	NC_017477.1|WP_004896796.1_478;	NC_022909.1|WP_004896796.1_455;	NZ_CP016400.1|WP_004896796.1_1664;	NZ_CP021704.1|WP_004896796.1_862;	NZ_CP029614.1|WP_113886605.1_746;	ZLJ010|gene0467;
ORTHOMCL266	NC_005362.1|WP_004896797.1_496;	NC_013504.1|WP_012845735.1_422;	NC_017477.1|WP_014567175.1_479;	NC_022909.1|WP_023599304.1_456;	NZ_CP016400.1|WP_069168938.1_1665;	NZ_CP021704.1|WP_087713229.1_863;	NZ_CP029614.1|WP_004896797.1_745;	ZLJ010|gene0468;
ORTHOMCL267	NC_005362.1|WP_004896798.1_497;	NC_013504.1|WP_012845736.1_423;	NC_017477.1|WP_014567176.1_480;	NC_022909.1|WP_023599305.1_457;	NZ_CP016400.1|WP_014567176.1_1666;	NZ_CP021704.1|WP_087713228.1_864;	NZ_CP029614.1|WP_004896798.1_744;	ZLJ010|gene0469;
ORTHOMCL268	NC_005362.1|WP_004896823.1_506;	NC_013504.1|WP_012845745.1_434;	NC_017477.1|WP_004896823.1_498;	NC_022909.1|WP_023599311.1_466;	NZ_CP016400.1|WP_069168944.1_1684;	NZ_CP021704.1|WP_087713223.1_872;	NZ_CP029614.1|WP_004896823.1_732;	ZLJ010|gene0477;
ORTHOMCL269	NC_005362.1|WP_004896827.1_511;	NC_013504.1|WP_012845749.1_439;	NC_017477.1|WP_014567187.1_503;	NC_022909.1|WP_014567187.1_471;	NZ_CP016400.1|WP_004896827.1_1689;	NZ_CP021704.1|WP_087713220.1_877;	NZ_CP029614.1|WP_004896827.1_727;	ZLJ010|gene0482;
ORTHOMCL270	NC_005362.1|WP_004896866.1_539;	NC_013504.1|WP_004895578.1_472;	NC_017477.1|WP_004896866.1_531;	NC_022909.1|WP_023599338.1_501;	NZ_CP016400.1|WP_004896866.1_1725;	NZ_CP021704.1|WP_004896866.1_927;	NZ_CP029614.1|WP_004896866.1_692;	ZLJ010|gene0532;
ORTHOMCL271	NC_005362.1|WP_004896879.1_552;	NC_013504.1|WP_012845806.1_499;	NC_017477.1|WP_014567213.1_539;	NC_022909.1|WP_023599349.1_519;	NZ_CP016400.1|WP_069168974.1_1741;	NZ_CP021704.1|WP_087713184.1_943;	NZ_CP029614.1|WP_004896879.1_675;	ZLJ010|gene0549;
ORTHOMCL272	NC_005362.1|WP_004896903.1_593;	NC_013504.1|WP_012845847.1_528;	NC_017477.1|WP_014567236.1_569;	NC_022909.1|WP_023599372.1_549;	NZ_CP016400.1|WP_004896903.1_1769;	NZ_CP021704.1|WP_087713168.1_967;	NZ_CP029614.1|WP_086874723.1_646;	ZLJ010|gene0580;
ORTHOMCL273	NC_005362.1|WP_004896905.1_595;	NC_013504.1|WP_012845848.1_530;	NC_017477.1|WP_004896905.1_571;	NC_022909.1|WP_023599374.1_551;	NZ_CP016400.1|WP_004896905.1_1771;	NZ_CP021704.1|WP_004896905.1_969;	NZ_CP029614.1|WP_023599374.1_644;	ZLJ010|gene0582;
ORTHOMCL274	NC_005362.1|WP_004896940.1_631;	NC_013504.1|WP_012845861.1_545;	NC_017477.1|WP_004896940.1_609;	NC_022909.1|WP_004896940.1_584;	NZ_CP016400.1|WP_004896940.1_1799;	NZ_CP021704.1|WP_087713163.1_983;	NZ_CP029614.1|WP_086874739.1_605;	ZLJ010|gene0610;
ORTHOMCL275	NC_005362.1|WP_004896943.1_634;	NC_013504.1|WP_012845864.1_548;	NC_017477.1|WP_004896943.1_612;	NC_022909.1|WP_004896943.1_587;	NZ_CP016400.1|WP_004896943.1_1802;	NZ_CP021704.1|WP_087713162.1_986;	NZ_CP029614.1|WP_086874740.1_602;	ZLJ010|gene0613;
ORTHOMCL276	NC_005362.1|WP_004896955.1_647;	NC_013504.1|WP_041822244.1_565;	NC_017477.1|WP_014567270.1_630;	NC_022909.1|WP_041818568.1_604;	NZ_CP016400.1|WP_014567270.1_1823;	NZ_CP021704.1|WP_041822244.1_1008;	NZ_CP029614.1|WP_041818568.1_587;	ZLJ010|gene0633;
ORTHOMCL277	NC_005362.1|WP_004896958.1_651;	NC_013504.1|WP_004895415.1_569;	NC_017477.1|WP_014567272.1_634;	NC_022909.1|WP_023599404.1_608;	NZ_CP016400.1|WP_004896958.1_1827;	NZ_CP021704.1|WP_004895415.1_1012;	NZ_CP029614.1|WP_004896958.1_583;	ZLJ010|gene0637;
ORTHOMCL278	NC_005362.1|WP_004897023.1_1377;	NC_013504.1|WP_004897023.1_577;	NC_017477.1|WP_004897023.1_642;	NC_022909.1|WP_004897023.1_617;	NZ_CP016400.1|WP_004897023.1_1835;	NZ_CP021704.1|WP_004897023.1_1020;	NZ_CP029614.1|WP_086875058.1_574;	ZLJ010|gene0719;
ORTHOMCL279	NC_005362.1|WP_004897025.1_1375;	NC_013504.1|WP_012845887.1_579;	NC_017477.1|WP_004897025.1_644;	NC_022909.1|WP_023599409.1_619;	NZ_CP016400.1|WP_004897025.1_1837;	NZ_CP021704.1|WP_012845887.1_1022;	NZ_CP029614.1|WP_004897025.1_572;	ZLJ010|gene0721;
ORTHOMCL28	NC_005362.1|WP_011161286.1_48;NC_005362.1|WP_044496538.1_50;	NC_013504.1|WP_012845436.1_48;	NC_017477.1|WP_014566931.1_66;	NC_022909.1|WP_023599029.1_49;NC_022909.1|WP_041818406.1_51;	NZ_CP016400.1|WP_069168793.1_1228;	NZ_CP021704.1|WP_087713410.1_452;	NZ_CP029614.1|1162;NZ_CP029614.1|WP_113886637.1_1164;	ZLJ010|gene0047;
ORTHOMCL280	NC_005362.1|WP_004897026.1_1374;	NC_013504.1|WP_012845888.1_580;	NC_017477.1|WP_004897026.1_645;	NC_022909.1|WP_023599410.1_620;	NZ_CP016400.1|WP_004897026.1_1838;	NZ_CP021704.1|WP_087713145.1_1023;	NZ_CP029614.1|WP_004897026.1_571;	ZLJ010|gene0722;
ORTHOMCL281	NC_005362.1|WP_004897031.1_1370;	NC_013504.1|WP_012845892.1_584;	NC_017477.1|WP_004897031.1_649;	NC_022909.1|WP_023599412.1_623;	NZ_CP016400.1|WP_069169007.1_1842;	NZ_CP021704.1|WP_087713143.1_1027;	NZ_CP029614.1|WP_004897031.1_566;	ZLJ010|gene0727;
ORTHOMCL282	NC_005362.1|WP_004897043.1_1362;	NC_013504.1|WP_012845898.1_591;	NC_017477.1|WP_004897043.1_657;	NC_022909.1|WP_004897043.1_642;	NZ_CP016400.1|WP_069169017.1_1852;	NZ_CP021704.1|WP_087713137.1_1035;	NZ_CP029614.1|WP_004897043.1_558;	ZLJ010|gene0737;
ORTHOMCL283	NC_005362.1|WP_004897047.1_1358;	NC_013504.1|WP_012845902.1_595;	NC_017477.1|WP_004897047.1_661;	NC_022909.1|WP_004897047.1_646;	NZ_CP016400.1|WP_004897047.1_1856;	NZ_CP021704.1|WP_087284749.1_1040;	NZ_CP029614.1|WP_004897047.1_554;	ZLJ010|gene0741;
ORTHOMCL284	NC_005362.1|WP_004897058.1_1343;	NC_013504.1|WP_041822249.1_607;	NC_017477.1|WP_004897058.1_675;	NC_022909.1|WP_023599445.1_663;	NZ_CP016400.1|WP_004897058.1_1870;	NZ_CP021704.1|WP_087713115.1_1064;	NZ_CP029614.1|WP_023599445.1_539;	ZLJ010|gene0764;
ORTHOMCL285	NC_005362.1|WP_004897061.1_1341;	NC_013504.1|WP_012845914.1_609;	NC_017477.1|WP_004897061.1_677;	NC_022909.1|WP_004897061.1_665;	NZ_CP016400.1|WP_004897061.1_1872;	NZ_CP021704.1|WP_087713113.1_1067;	NZ_CP029614.1|WP_086875047.1_536;	ZLJ010|gene0767;
ORTHOMCL286	NC_005362.1|WP_004897063.1_1337;	NC_013504.1|WP_012845916.1_613;	NC_017477.1|WP_014567289.1_681;	NC_022909.1|WP_023599448.1_669;	NZ_CP016400.1|WP_069169021.1_1876;	NZ_CP021704.1|WP_087713112.1_1071;	NZ_CP029614.1|WP_004897063.1_532;	ZLJ010|gene0771;
ORTHOMCL287	NC_005362.1|WP_004897065.1_1333;	NC_013504.1|WP_012845917.1_617;	NC_017477.1|WP_004897065.1_685;	NC_022909.1|WP_023599450.1_673;	NZ_CP016400.1|WP_004897065.1_1880;	NZ_CP021704.1|WP_012845917.1_1075;	NZ_CP029614.1|WP_086875043.1_528;	ZLJ010|gene0775;
ORTHOMCL288	NC_005362.1|WP_004897067.1_1331;	NC_013504.1|WP_012845919.1_619;	NC_017477.1|WP_004897067.1_687;	NC_022909.1|WP_004897067.1_675;	NZ_CP016400.1|WP_004897067.1_1882;	NZ_CP021704.1|WP_004897067.1_1077;	NZ_CP029614.1|WP_086875042.1_526;	ZLJ010|gene0777;
ORTHOMCL289	NC_005362.1|WP_004897069.1_1329;	NC_013504.1|WP_012845921.1_621;	NC_017477.1|WP_014567292.1_689;	NC_022909.1|WP_004897069.1_677;	NZ_CP016400.1|WP_069169022.1_1884;	NZ_CP021704.1|WP_087713111.1_1079;	NZ_CP029614.1|WP_004897069.1_524;	ZLJ010|gene0779;
ORTHOMCL29	NC_005362.1|WP_011161541.1_394;	NC_013504.1|WP_012846226.1_953;	NC_017477.1|WP_014567107.1_362;NC_017477.1|WP_014567108.1_363;	NC_022909.1|WP_023599225.1_343;	NZ_CP016400.1|WP_069168895.1_1541;	NZ_CP021704.1|18;NZ_CP021704.1|WP_087730865.1_1820;	NZ_CP029614.1|WP_113886704.1_849;	ZLJ010|gene0355;ZLJ010|gene0357;
ORTHOMCL290	NC_005362.1|WP_004897071.1_1326;	NC_013504.1|WP_004895355.1_626;	NC_017477.1|WP_004897071.1_692;	NC_022909.1|WP_004897071.1_682;	NZ_CP016400.1|WP_004897071.1_1887;	NZ_CP021704.1|WP_087284716.1_1084;	NZ_CP029614.1|WP_113886593.1_521;	ZLJ010|gene0782;
ORTHOMCL291	NC_005362.1|WP_004897072.1_1325;	NC_013504.1|WP_004897072.1_627;	NC_017477.1|WP_004897072.1_693;	NC_022909.1|WP_004897072.1_683;	NZ_CP016400.1|WP_004897072.1_1888;	NZ_CP021704.1|WP_004897072.1_1085;	NZ_CP029614.1|WP_004897072.1_520;	ZLJ010|gene0783;
ORTHOMCL292	NC_005362.1|WP_004897080.1_1317;	NC_013504.1|WP_012845930.1_635;	NC_017477.1|WP_004897080.1_701;	NC_022909.1|WP_023599457.1_691;	NZ_CP016400.1|WP_004897080.1_1896;	NZ_CP021704.1|WP_087284704.1_1093;	NZ_CP029614.1|WP_086875037.1_512;	ZLJ010|gene0791;
ORTHOMCL293	NC_005362.1|WP_004897081.1_1314;	NC_013504.1|WP_012845931.1_638;	NC_017477.1|WP_004897081.1_704;	NC_022909.1|WP_023599459.1_694;	NZ_CP016400.1|WP_004897081.1_1899;	NZ_CP021704.1|WP_012845931.1_1096;	NZ_CP029614.1|WP_004897081.1_509;	ZLJ010|gene0794;
ORTHOMCL294	NC_005362.1|WP_004897084.1_1310;	NC_013504.1|WP_012845934.1_642;	NC_017477.1|WP_004897084.1_708;	NC_022909.1|WP_023599461.1_698;	NZ_CP016400.1|WP_004897084.1_1903;	NZ_CP021704.1|WP_012845934.1_1100;	NZ_CP029614.1|WP_023599461.1_505;	ZLJ010|gene0798;
ORTHOMCL295	NC_005362.1|WP_004897094.1_1304;	NC_013504.1|WP_012845940.1_648;	NC_017477.1|WP_004897094.1_714;	NC_022909.1|WP_004897094.1_704;	NZ_CP016400.1|WP_004897094.1_1909;	NZ_CP021704.1|WP_087713100.1_1106;	NZ_CP029614.1|WP_004897094.1_499;	ZLJ010|gene0804;
ORTHOMCL296	NC_005362.1|WP_004897118.1_1286;	NC_013504.1|WP_012845953.1_666;	NC_017477.1|WP_004897118.1_739;	NC_022909.1|WP_023599477.1_724;	NZ_CP016400.1|WP_004897118.1_54;	NZ_CP021704.1|WP_087713096.1_1124;	NZ_CP029614.1|WP_086875029.1_481;	ZLJ010|gene0851;
ORTHOMCL297	NC_005362.1|WP_004897119.1_1285;	NC_013504.1|WP_004897119.1_667;	NC_017477.1|WP_004897119.1_740;	NC_022909.1|WP_041818479.1_725;	NZ_CP016400.1|WP_004897119.1_55;	NZ_CP021704.1|WP_004897119.1_1125;	NZ_CP029614.1|WP_086875028.1_480;	ZLJ010|gene0852;
ORTHOMCL298	NC_005362.1|WP_004897121.1_1282;	NC_013504.1|WP_012845956.1_670;	NC_017477.1|WP_004897121.1_743;	NC_022909.1|WP_004897121.1_728;	NZ_CP016400.1|WP_004897121.1_58;	NZ_CP021704.1|WP_087713095.1_1128;	NZ_CP029614.1|WP_004897121.1_477;	ZLJ010|gene0855;
ORTHOMCL299	NC_005362.1|WP_004897123.1_1279;	NC_013504.1|WP_004897123.1_673;	NC_017477.1|WP_004897123.1_746;	NC_022909.1|WP_004897123.1_731;	NZ_CP016400.1|WP_004897123.1_61;	NZ_CP021704.1|WP_004897123.1_1131;	NZ_CP029614.1|WP_113886588.1_474;	ZLJ010|gene0858;
ORTHOMCL3	NC_005362.1|WP_004897048.1_1357;NC_005362.1|WP_004897092.1_1305;NC_005362.1|WP_011162253.1_1306;NC_005362.1|WP_011162476.1_1610;	NC_013504.1|596;NC_013504.1|WP_012845938.1_646;NC_013504.1|WP_012845939.1_647;NC_013504.1|WP_012846650.1_1471;	NC_017477.1|WP_004897048.1_662;NC_017477.1|WP_014567300.1_712;NC_017477.1|WP_014567301.1_713;NC_017477.1|WP_014567829.1_1613;	NC_022909.1|WP_004897048.1_647;NC_022909.1|WP_023599466.1_703;NC_022909.1|WP_023599952.1_1507;NC_022909.1|WP_041818475.1_702;	NZ_CP016400.1|1857;NZ_CP016400.1|WP_004897091.1_1907;NZ_CP016400.1|WP_069168682.1_927;NZ_CP016400.1|WP_069169026.1_1908;	NZ_CP021704.1|1041;NZ_CP021704.1|1105;NZ_CP021704.1|WP_087712654.1_141;NZ_CP021704.1|WP_087713101.1_1104;	NZ_CP029614.1|WP_004897048.1_553;NZ_CP029614.1|WP_004897092.1_500;NZ_CP029614.1|WP_113886591.1_501;NZ_CP029614.1|WP_113886667.1_1423;	ZLJ010|gene0802;ZLJ010|gene0803;ZLJ010|gene1828;
ORTHOMCL30	NC_005362.1|WP_011162051.1_1065;NC_005362.1|WP_044496704.1_1066;	NC_013504.1|WP_041822439.1_851;	NC_017477.1|WP_014567449.1_953;	NC_022909.1|WP_080668804.1_881;	NZ_CP016400.1|WP_082224960.1_265;	NZ_CP021704.1|1273;NZ_CP021704.1|1274;	NZ_CP029614.1|320;NZ_CP029614.1|WP_113886575.1_319;	ZLJ010|gene1023;
ORTHOMCL300	NC_005362.1|WP_004897124.1_1278;	NC_013504.1|WP_012845958.1_674;	NC_017477.1|WP_004897124.1_747;	NC_022909.1|WP_023599481.1_732;	NZ_CP016400.1|WP_004897124.1_62;	NZ_CP021704.1|WP_004897124.1_1132;	NZ_CP029614.1|WP_004897124.1_473;	ZLJ010|gene0859;
ORTHOMCL301	NC_005362.1|WP_004897128.1_1274;	NC_013504.1|WP_012845962.1_678;	NC_017477.1|WP_014567313.1_751;	NC_022909.1|WP_004897128.1_736;	NZ_CP016400.1|WP_004897128.1_66;	NZ_CP021704.1|WP_087284674.1_1136;	NZ_CP029614.1|WP_004897128.1_469;	ZLJ010|gene0863;
ORTHOMCL302	NC_005362.1|WP_004897130.1_1271;	NC_013504.1|WP_004897130.1_681;	NC_017477.1|WP_004897130.1_754;	NC_022909.1|WP_004897130.1_739;	NZ_CP016400.1|WP_004897130.1_69;	NZ_CP021704.1|WP_004897130.1_1139;	NZ_CP029614.1|WP_004897130.1_466;	ZLJ010|gene0866;
ORTHOMCL303	NC_005362.1|WP_004897131.1_1270;	NC_013504.1|WP_012845964.1_682;	NC_017477.1|WP_004897131.1_755;	NC_022909.1|WP_023599484.1_740;	NZ_CP016400.1|WP_004897131.1_70;	NZ_CP021704.1|WP_012845964.1_1140;	NZ_CP029614.1|WP_004897131.1_465;	ZLJ010|gene0867;
ORTHOMCL304	NC_005362.1|WP_004897147.1_1262;	NC_013504.1|WP_004895247.1_690;	NC_017477.1|WP_004897147.1_763;	NC_022909.1|WP_004897147.1_750;	NZ_CP016400.1|WP_004897147.1_78;	NZ_CP021704.1|WP_087713087.1_1148;	NZ_CP029614.1|WP_004897147.1_446;	ZLJ010|gene0876;
ORTHOMCL305	NC_005362.1|WP_004897149.1_1260;	NC_013504.1|WP_012845973.1_692;	NC_017477.1|WP_014567315.1_765;	NC_022909.1|WP_004897149.1_752;	NZ_CP016400.1|WP_014567315.1_80;	NZ_CP021704.1|WP_087713086.1_1150;	NZ_CP029614.1|WP_086875011.1_444;	ZLJ010|gene0878;
ORTHOMCL306	NC_005362.1|WP_004897152.1_1257;	NC_013504.1|WP_012845976.1_695;	NC_017477.1|WP_014567318.1_768;	NC_022909.1|WP_004897152.1_755;	NZ_CP016400.1|WP_004897152.1_83;	NZ_CP021704.1|WP_087284661.1_1153;	NZ_CP029614.1|WP_004895242.1_441;	ZLJ010|gene0881;
ORTHOMCL307	NC_005362.1|WP_004897160.1_1199;	NC_013504.1|WP_004897160.1_749;	NC_017477.1|WP_004897160.1_833;	NC_022909.1|WP_004897160.1_764;	NZ_CP016400.1|WP_004897160.1_149;	NZ_CP021704.1|WP_004897160.1_1164;	NZ_CP029614.1|WP_004897160.1_432;	ZLJ010|gene0891;
ORTHOMCL308	NC_005362.1|WP_004897179.1_1179;	NC_013504.1|WP_004895134.1_769;	NC_017477.1|WP_004897179.1_858;	NC_022909.1|WP_004897179.1_787;	NZ_CP016400.1|WP_004895134.1_169;	NZ_CP021704.1|WP_004895134.1_1186;	NZ_CP029614.1|WP_004897179.1_413;	ZLJ010|gene0914;
ORTHOMCL309	NC_005362.1|WP_004897182.1_1176;	NC_013504.1|WP_012846052.1_772;	NC_017477.1|WP_004897182.1_861;	NC_022909.1|WP_023599519.1_790;	NZ_CP016400.1|WP_069168400.1_172;	NZ_CP021704.1|WP_087713065.1_1189;	NZ_CP029614.1|WP_004897182.1_410;	ZLJ010|gene0917;
ORTHOMCL31	NC_005362.1|WP_080502232.1_40;	NC_013504.1|WP_012845430.1_40;	NC_017477.1|WP_014566923.1_51;	NC_022909.1|WP_080668791.1_37;	NZ_CP016400.1|WP_082224997.1_1216;	NZ_CP021704.1|WP_087712951.1_1399;NZ_CP021704.1|WP_087713416.1_444;	NZ_CP029614.1|WP_080502232.1_1172;	ZLJ010|gene0039;ZLJ010|gene1234;
ORTHOMCL310	NC_005362.1|WP_004897185.1_1173;	NC_013504.1|WP_012846055.1_775;	NC_017477.1|WP_014567394.1_864;	NC_022909.1|WP_014567394.1_793;	NZ_CP016400.1|WP_069168403.1_176;	NZ_CP021704.1|WP_087713063.1_1192;	NZ_CP029614.1|WP_014567394.1_407;	ZLJ010|gene0920;
ORTHOMCL311	NC_005362.1|WP_004897192.1_1166;	NC_013504.1|WP_041822426.1_782;	NC_017477.1|WP_004897192.1_871;	NC_022909.1|WP_023599526.1_799;	NZ_CP016400.1|WP_069169044.1_183;	NZ_CP021704.1|WP_087713457.1_1200;	NZ_CP029614.1|WP_004897192.1_399;	ZLJ010|gene0927;
ORTHOMCL312	NC_005362.1|WP_004897196.1_1160;	NC_013504.1|WP_004895100.1_788;	NC_017477.1|WP_004897196.1_877;	NC_022909.1|WP_004897196.1_805;	NZ_CP016400.1|WP_082224957.1_189;	NZ_CP021704.1|WP_004895100.1_1206;	NZ_CP029614.1|WP_004897196.1_393;	ZLJ010|gene0933;
ORTHOMCL313	NC_005362.1|WP_004897198.1_1157;	NC_013504.1|WP_012846064.1_791;	NC_017477.1|WP_014567402.1_880;	NC_022909.1|WP_023599529.1_808;	NZ_CP016400.1|WP_069168408.1_192;	NZ_CP021704.1|WP_087713056.1_1209;	NZ_CP029614.1|WP_113886583.1_390;	ZLJ010|gene0936;
ORTHOMCL314	NC_005362.1|WP_004897200.1_1155;	NC_013504.1|WP_012846066.1_793;	NC_017477.1|WP_004897200.1_882;	NC_022909.1|WP_004897200.1_810;	NZ_CP016400.1|WP_004897200.1_194;	NZ_CP021704.1|WP_012846066.1_1211;	NZ_CP029614.1|WP_004897200.1_388;	ZLJ010|gene0938;
ORTHOMCL315	NC_005362.1|WP_004897208.1_1148;	NC_013504.1|WP_012846068.1_795;	NC_017477.1|WP_004897208.1_889;	NC_022909.1|WP_004897208.1_812;	NZ_CP016400.1|WP_004897208.1_201;	NZ_CP021704.1|WP_004897208.1_1213;	NZ_CP029614.1|WP_004897208.1_385;	ZLJ010|gene0955;
ORTHOMCL316	NC_005362.1|WP_004897209.1_1147;	NC_013504.1|WP_012846069.1_796;	NC_017477.1|WP_014567409.1_890;	NC_022909.1|WP_023599531.1_813;	NZ_CP016400.1|WP_069168412.1_202;	NZ_CP021704.1|WP_087713054.1_1214;	NZ_CP029614.1|WP_023599531.1_384;	ZLJ010|gene0956;
ORTHOMCL317	NC_005362.1|WP_004897214.1_1140;	NC_013504.1|WP_012846075.1_802;	NC_017477.1|WP_014567413.1_896;	NC_022909.1|WP_023599537.1_819;	NZ_CP016400.1|WP_004897214.1_208;	NZ_CP021704.1|WP_087284994.1_1220;	NZ_CP029614.1|WP_086874936.1_378;	ZLJ010|gene0962;
ORTHOMCL318	NC_005362.1|WP_004897218.1_1129;	NC_013504.1|WP_012846079.1_807;	NC_017477.1|WP_014567417.1_901;	NC_022909.1|WP_023599548.1_830;	NZ_CP016400.1|WP_069168416.1_213;	NZ_CP021704.1|WP_012846079.1_1225;	NZ_CP029614.1|WP_086874930.1_366;	ZLJ010|gene0967;
ORTHOMCL319	NC_005362.1|WP_004897298.1_1044;	NC_013504.1|WP_012846142.1_872;	NC_017477.1|WP_004897298.1_975;	NC_022909.1|WP_004897298.1_905;	NZ_CP016400.1|287;	NZ_CP021704.1|WP_087712999.1_1302;	NZ_CP029614.1|WP_086874898.1_298;	ZLJ010|gene1046;
ORTHOMCL320	NC_005362.1|WP_004897299.1_1043;	NC_013504.1|WP_012846143.1_873;	NC_017477.1|WP_004897299.1_976;	NC_022909.1|WP_004897299.1_906;	NZ_CP016400.1|WP_004897299.1_288;	NZ_CP021704.1|WP_087712998.1_1303;	NZ_CP029614.1|WP_004897299.1_297;	ZLJ010|gene1047;
ORTHOMCL321	NC_005362.1|WP_004897310.1_1037;	NC_013504.1|WP_012846149.1_881;	NC_017477.1|WP_004897310.1_982;	NC_022909.1|WP_004897310.1_914;	NZ_CP016400.1|WP_004897310.1_294;	NZ_CP021704.1|WP_012846149.1_1309;	NZ_CP029614.1|WP_004897310.1_291;	ZLJ010|gene1058;
ORTHOMCL322	NC_005362.1|WP_004897336.1_1014;	NC_013504.1|WP_004897336.1_905;	NC_017477.1|WP_004897336.1_1005;	NC_022909.1|WP_004897336.1_938;	NZ_CP016400.1|WP_004897336.1_317;	NZ_CP021704.1|WP_087712980.1_1332;	NZ_CP029614.1|WP_004897336.1_268;	ZLJ010|gene1135;
ORTHOMCL323	NC_005362.1|WP_004897353.1_997;	NC_013504.1|WP_012846202.1_930;	NC_017477.1|WP_004897353.1_1020;	NC_022909.1|WP_023599626.1_953;	NZ_CP016400.1|WP_069168473.1_358;	NZ_CP021704.1|WP_087285066.1_1344;	NZ_CP029614.1|WP_004897353.1_254;	ZLJ010|gene1154;
ORTHOMCL324	NC_005362.1|WP_004897403.1_954;	NC_013504.1|WP_012846245.1_975;	NC_017477.1|WP_014567525.1_1068;	NC_022909.1|WP_041818504.1_995;	NZ_CP016400.1|WP_069168488.1_407;	NZ_CP021704.1|WP_087713449.1_1382;	NZ_CP029614.1|WP_086874864.1_204;	ZLJ010|gene1217;
ORTHOMCL325	NC_005362.1|WP_004897443.1_925;	NC_013504.1|WP_004897443.1_1008;	NC_017477.1|WP_004897443.1_1097;	NC_022909.1|WP_004894489.1_1023;	NZ_CP016400.1|WP_004897443.1_445;	NZ_CP021704.1|WP_087712941.1_1415;	NZ_CP029614.1|WP_004897443.1_175;	ZLJ010|gene1253;
ORTHOMCL326	NC_005362.1|WP_004897447.1_923;	NC_013504.1|WP_012846269.1_1010;	NC_017477.1|WP_004897447.1_1099;	NC_022909.1|WP_004897447.1_1025;	NZ_CP016400.1|WP_004897447.1_447;	NZ_CP021704.1|WP_087712940.1_1417;	NZ_CP029614.1|WP_004897447.1_173;	ZLJ010|gene1255;
ORTHOMCL327	NC_005362.1|WP_004897452.1_920;	NC_013504.1|WP_012846272.1_1013;	NC_017477.1|WP_004897452.1_1102;	NC_022909.1|WP_004897452.1_1028;	NZ_CP016400.1|WP_004897452.1_450;	NZ_CP021704.1|WP_087712938.1_1420;	NZ_CP029614.1|WP_004897452.1_170;	ZLJ010|gene1258;
ORTHOMCL328	NC_005362.1|WP_004897460.1_913;	NC_013504.1|WP_004897460.1_1021;	NC_017477.1|WP_004897460.1_1109;	NC_022909.1|WP_004897460.1_1035;	NZ_CP016400.1|WP_004897460.1_457;	NZ_CP021704.1|WP_004897460.1_1427;	NZ_CP029614.1|WP_004897460.1_163;	ZLJ010|gene1264;
ORTHOMCL329	NC_005362.1|WP_004897546.1_855;	NC_013504.1|WP_012846330.1_1071;	NC_017477.1|WP_004897546.1_1166;	NC_022909.1|WP_023599714.1_1087;	NZ_CP016400.1|WP_069168538.1_511;	NZ_CP021704.1|WP_087712877.1_1511;	NZ_CP029614.1|WP_004897546.1_99;	ZLJ010|gene1333;
ORTHOMCL330	NC_005362.1|WP_004897549.1_852;	NC_013504.1|WP_012846333.1_1074;	NC_017477.1|WP_004897549.1_1169;	NC_022909.1|WP_023599717.1_1090;	NZ_CP016400.1|WP_004897549.1_514;	NZ_CP021704.1|WP_012846333.1_1514;	NZ_CP029614.1|WP_086874798.1_96;	ZLJ010|gene1336;
ORTHOMCL331	NC_005362.1|WP_004897566.1_829;	NC_013504.1|WP_012846350.1_1097;	NC_017477.1|WP_014567600.1_1192;	NC_022909.1|WP_041818517.1_1113;	NZ_CP016400.1|WP_014567600.1_537;	NZ_CP021704.1|WP_014567600.1_1537;	NZ_CP029614.1|WP_004897566.1_73;	ZLJ010|gene1359;
ORTHOMCL332	NC_005362.1|WP_004897569.1_826;	NC_013504.1|WP_012846353.1_1100;	NC_017477.1|WP_014567602.1_1195;	NC_022909.1|WP_004897569.1_1116;	NZ_CP016400.1|WP_014567602.1_540;	NZ_CP021704.1|WP_087712866.1_1540;	NZ_CP029614.1|WP_113886546.1_70;	ZLJ010|gene1362;
ORTHOMCL333	NC_005362.1|WP_004897574.1_820;	NC_013504.1|WP_012846358.1_1106;	NC_017477.1|WP_014567606.1_1201;	NC_022909.1|WP_004897574.1_1122;	NZ_CP016400.1|WP_069168554.1_546;	NZ_CP021704.1|WP_087712864.1_1546;	NZ_CP029614.1|WP_004897574.1_64;	ZLJ010|gene1368;
ORTHOMCL334	NC_005362.1|WP_004897575.1_818;	NC_013504.1|WP_004897575.1_1108;	NC_017477.1|WP_004897575.1_1203;	NC_022909.1|WP_004897575.1_1124;	NZ_CP016400.1|WP_004897575.1_548;	NZ_CP021704.1|WP_004897575.1_1548;	NZ_CP029614.1|WP_004897575.1_62;	ZLJ010|gene1369;
ORTHOMCL335	NC_005362.1|WP_004897577.1_816;	NC_013504.1|WP_012846360.1_1110;	NC_017477.1|WP_004897577.1_1205;	NC_022909.1|WP_023599733.1_1126;	NZ_CP016400.1|WP_004897577.1_550;	NZ_CP021704.1|WP_004897577.1_1550;	NZ_CP029614.1|WP_004897577.1_60;	ZLJ010|gene1371;
ORTHOMCL336	NC_005362.1|WP_004897582.1_810;	NC_013504.1|WP_012846366.1_1116;	NC_017477.1|WP_004897582.1_1211;	NC_022909.1|WP_004897582.1_1132;	NZ_CP016400.1|WP_004897582.1_556;	NZ_CP021704.1|WP_004897582.1_1556;	NZ_CP029614.1|WP_004897582.1_54;	ZLJ010|gene1377;
ORTHOMCL337	NC_005362.1|WP_004897585.1_807;	NC_013504.1|WP_012846368.1_1119;	NC_017477.1|WP_004897585.1_1214;	NC_022909.1|WP_004897585.1_1135;	NZ_CP016400.1|WP_004897585.1_559;	NZ_CP021704.1|WP_087712860.1_1559;	NZ_CP029614.1|WP_004897585.1_51;	ZLJ010|gene1380;
ORTHOMCL338	NC_005362.1|WP_004897587.1_803;	NC_013504.1|WP_004897587.1_1123;	NC_017477.1|WP_004897587.1_1218;	NC_022909.1|WP_004897587.1_1139;	NZ_CP016400.1|WP_004897587.1_563;	NZ_CP021704.1|WP_004897587.1_1563;	NZ_CP029614.1|WP_004897587.1_47;	ZLJ010|gene1384;
ORTHOMCL339	NC_005362.1|WP_004897590.1_800;	NC_013504.1|WP_012846373.1_1126;	NC_017477.1|WP_004897590.1_1221;	NC_022909.1|WP_023599739.1_1142;	NZ_CP016400.1|WP_069168561.1_566;	NZ_CP021704.1|WP_087284107.1_1566;	NZ_CP029614.1|WP_086874787.1_44;	ZLJ010|gene1387;
ORTHOMCL340	NC_005362.1|WP_004897595.1_794;	NC_013504.1|WP_004894202.1_1132;	NC_017477.1|WP_004897595.1_1226;	NC_022909.1|WP_004897595.1_1148;	NZ_CP016400.1|WP_004897595.1_572;	NZ_CP021704.1|WP_087712856.1_1572;	NZ_CP029614.1|WP_004897595.1_38;	ZLJ010|gene1392;
ORTHOMCL341	NC_005362.1|WP_004897600.1_788;	NC_013504.1|WP_012846383.1_1138;	NC_017477.1|WP_004897600.1_1232;	NC_022909.1|WP_004897600.1_1154;	NZ_CP016400.1|WP_004897600.1_578;	NZ_CP021704.1|WP_004897600.1_1578;	NZ_CP029614.1|WP_004897600.1_32;	ZLJ010|gene1398;
ORTHOMCL342	NC_005362.1|WP_004897606.1_781;	NC_013504.1|WP_004897606.1_1145;	NC_017477.1|WP_004897606.1_1239;	NC_022909.1|WP_004897606.1_1161;	NZ_CP016400.1|WP_004897606.1_585;	NZ_CP021704.1|WP_004897606.1_1585;	NZ_CP029614.1|WP_004897606.1_25;	ZLJ010|gene1405;
ORTHOMCL343	NC_005362.1|WP_004897608.1_779;	NC_013504.1|WP_004894163.1_1147;	NC_017477.1|WP_044025958.1_1241;	NC_022909.1|WP_004897608.1_1163;	NZ_CP016400.1|WP_044025958.1_587;	NZ_CP021704.1|WP_004894163.1_1587;	NZ_CP029614.1|WP_004897608.1_23;	ZLJ010|gene1407;
ORTHOMCL344	NC_005362.1|WP_004897612.1_777;	NC_013504.1|WP_012846388.1_1149;	NC_017477.1|WP_004897612.1_1243;	NC_022909.1|WP_004897612.1_1165;	NZ_CP016400.1|WP_069168569.1_589;	NZ_CP021704.1|WP_012846388.1_1589;	NZ_CP029614.1|WP_004897612.1_21;	ZLJ010|gene1409;
ORTHOMCL345	NC_005362.1|WP_004897620.1_769;	NC_013504.1|WP_012846391.1_1157;	NC_017477.1|WP_004897620.1_1251;	NC_022909.1|WP_004897620.1_1173;	NZ_CP016400.1|WP_004897620.1_597;	NZ_CP021704.1|WP_061400771.1_1597;	NZ_CP029614.1|WP_004897620.1_13;	ZLJ010|gene1417;
ORTHOMCL346	NC_005362.1|WP_004897623.1_768;	NC_013504.1|WP_012846392.1_1158;	NC_017477.1|WP_004897623.1_1252;	NC_022909.1|WP_004897623.1_1174;	NZ_CP016400.1|WP_069168571.1_598;	NZ_CP021704.1|WP_087712849.1_1598;	NZ_CP029614.1|WP_086874779.1_12;	ZLJ010|gene1418;
ORTHOMCL347	NC_005362.1|WP_004897655.1_764;	NC_013504.1|WP_004897655.1_1162;	NC_017477.1|WP_004897655.1_1256;	NC_022909.1|WP_004897655.1_1178;	NZ_CP016400.1|WP_069168572.1_602;	NZ_CP021704.1|WP_004897655.1_1602;	NZ_CP029614.1|WP_004897655.1_8;	ZLJ010|gene1424;
ORTHOMCL348	NC_005362.1|WP_004897674.1_747;	NC_013504.1|WP_012846413.1_1180;	NC_017477.1|WP_044025961.1_1274;	NC_022909.1|WP_004897674.1_1196;	NZ_CP016400.1|WP_069168574.1_621;	NZ_CP021704.1|WP_087712838.1_1621;	NZ_CP029614.1|WP_086874770.1_1752;	ZLJ010|gene1443;
ORTHOMCL349	NC_005362.1|WP_004897676.1_744;	NC_013504.1|WP_012846414.1_1183;	NC_017477.1|WP_004897676.1_1277;	NC_022909.1|WP_023599763.1_1199;	NZ_CP016400.1|WP_004897676.1_624;	NZ_CP021704.1|WP_087712836.1_1624;	NZ_CP029614.1|WP_086874768.1_1749;	ZLJ010|gene1446;
ORTHOMCL35	NC_005362.1|WP_004897829.1_1464;	NC_013504.1|WP_004893585.1_1339;	NC_017477.1|WP_004897829.1_1449;	NC_022909.1|WP_023599863.1_1376;	NZ_CP016400.1|WP_004897829.1_781;	NZ_CP021704.1|WP_004893585.1_1805;NZ_CP021704.1|WP_004893585.1_3;	NZ_CP029614.1|WP_004897829.1_1575;	ZLJ010|gene1602;
ORTHOMCL350	NC_005362.1|WP_004897677.1_743;	NC_013504.1|WP_012846415.1_1184;	NC_017477.1|WP_004897677.1_1278;	NC_022909.1|WP_023599764.1_1200;	NZ_CP016400.1|WP_004897677.1_625;	NZ_CP021704.1|WP_087712835.1_1625;	NZ_CP029614.1|WP_004897677.1_1748;	ZLJ010|gene1447;
ORTHOMCL351	NC_005362.1|WP_004897682.1_738;	NC_013504.1|WP_004897682.1_1189;	NC_017477.1|WP_014567641.1_1283;	NC_022909.1|WP_004897682.1_1205;	NZ_CP016400.1|WP_004897682.1_630;	NZ_CP021704.1|WP_004897682.1_1630;	NZ_CP029614.1|WP_004897682.1_1743;	ZLJ010|gene1453;
ORTHOMCL352	NC_005362.1|WP_004897685.1_735;	NC_013504.1|WP_012846421.1_1192;	NC_017477.1|WP_014567643.1_1286;	NC_022909.1|WP_023599770.1_1208;	NZ_CP016400.1|WP_004897685.1_633;	NZ_CP021704.1|WP_012846421.1_1633;	NZ_CP029614.1|WP_004897685.1_1740;	ZLJ010|gene1456;
ORTHOMCL353	NC_005362.1|WP_004897687.1_733;	NC_013504.1|WP_012846423.1_1194;	NC_017477.1|WP_014567644.1_1288;	NC_022909.1|WP_023599771.1_1210;	NZ_CP016400.1|WP_069168579.1_635;	NZ_CP021704.1|WP_087712832.1_1635;	NZ_CP029614.1|WP_086874765.1_1738;	ZLJ010|gene1458;
ORTHOMCL354	NC_005362.1|WP_004897693.1_725;	NC_013504.1|WP_012846428.1_1202;	NC_017477.1|WP_004897693.1_1296;	NC_022909.1|WP_041818522.1_1218;	NZ_CP016400.1|WP_004897693.1_643;	NZ_CP021704.1|WP_087712831.1_1643;	NZ_CP029614.1|WP_004897693.1_1730;	ZLJ010|gene1465;
ORTHOMCL355	NC_005362.1|WP_004897696.1_722;	NC_013504.1|WP_012846430.1_1205;	NC_017477.1|WP_014567649.1_1299;	NC_022909.1|WP_023599781.1_1221;	NZ_CP016400.1|WP_069168580.1_646;	NZ_CP021704.1|WP_087712828.1_1646;	NZ_CP029614.1|WP_086874762.1_1727;	ZLJ010|gene1468;
ORTHOMCL356	NC_005362.1|WP_004897700.1_718;	NC_013504.1|WP_004897700.1_1209;	NC_017477.1|WP_004897700.1_1303;	NC_022909.1|WP_004897700.1_1226;	NZ_CP016400.1|WP_004897700.1_650;	NZ_CP021704.1|WP_004897700.1_1650;	NZ_CP029614.1|WP_004897700.1_1723;	ZLJ010|gene1472;
ORTHOMCL357	NC_005362.1|WP_004897701.1_717;	NC_013504.1|WP_004897701.1_1210;	NC_017477.1|WP_004897701.1_1304;	NC_022909.1|WP_023599786.1_1227;	NZ_CP016400.1|WP_069168582.1_651;	NZ_CP021704.1|WP_087712826.1_1651;	NZ_CP029614.1|WP_004897701.1_1722;	ZLJ010|gene1473;
ORTHOMCL358	NC_005362.1|WP_004897703.1_713;	NC_013504.1|WP_012846435.1_1214;	NC_017477.1|WP_014567651.1_1308;	NC_022909.1|WP_004897703.1_1231;	NZ_CP016400.1|WP_004897703.1_655;	NZ_CP021704.1|WP_004897703.1_1655;	NZ_CP029614.1|WP_004897703.1_1718;	ZLJ010|gene1477;
ORTHOMCL359	NC_005362.1|WP_004897706.1_709;	NC_013504.1|WP_012846438.1_1218;	NC_017477.1|WP_004897706.1_1312;	NC_022909.1|WP_023599790.1_1235;	NZ_CP016400.1|WP_004897706.1_659;	NZ_CP021704.1|WP_087712819.1_1666;	NZ_CP029614.1|WP_086874761.1_1714;	ZLJ010|gene1482;
ORTHOMCL36	NC_005362.1|WP_011161437.1_252;	NC_013504.1|WP_012846193.1_921;	NC_017477.1|WP_014567050.1_264;	NC_022909.1|WP_023599184.1_256;	NZ_CP016400.1|WP_004898818.1_1441;	NZ_CP021704.1|WP_087712975.1_1340;NZ_CP021704.1|WP_087713301.1_661;	NZ_CP029614.1|WP_023599184.1_957;	ZLJ010|gene0252;
ORTHOMCL360	NC_005362.1|WP_004897707.1_708;	NC_013504.1|WP_012846439.1_1219;	NC_017477.1|WP_004897707.1_1313;	NC_022909.1|WP_004897707.1_1236;	NZ_CP016400.1|WP_004897707.1_660;	NZ_CP021704.1|WP_012846439.1_1667;	NZ_CP029614.1|WP_004897707.1_1713;	ZLJ010|gene1483;
ORTHOMCL361	NC_005362.1|WP_004897724.1_687;	NC_013504.1|WP_012846453.1_1235;	NC_017477.1|WP_004897724.1_1336;	NC_022909.1|WP_004897724.1_1260;	NZ_CP016400.1|WP_004897724.1_676;	NZ_CP021704.1|WP_004897724.1_1700;	NZ_CP029614.1|WP_004897724.1_1691;	ZLJ010|gene1499;
ORTHOMCL362	NC_005362.1|WP_004897729.1_682;	NC_013504.1|WP_012846458.1_1240;	NC_017477.1|WP_004897729.1_1341;	NC_022909.1|WP_004897729.1_1265;	NZ_CP016400.1|WP_004897729.1_681;	NZ_CP021704.1|WP_012846458.1_1705;	NZ_CP029614.1|WP_004897729.1_1685;	ZLJ010|gene1504;
ORTHOMCL363	NC_005362.1|WP_004897730.1_681;	NC_013504.1|WP_012846459.1_1241;	NC_017477.1|WP_004897730.1_1342;	NC_022909.1|WP_004897730.1_1266;	NZ_CP016400.1|WP_069168592.1_682;	NZ_CP021704.1|WP_087283951.1_1706;	NZ_CP029614.1|WP_004897730.1_1684;	ZLJ010|gene1505;
ORTHOMCL364	NC_005362.1|WP_004897733.1_677;	NC_013504.1|WP_012846463.1_1245;	NC_017477.1|WP_014567674.1_1346;	NC_022909.1|WP_023599808.1_1270;	NZ_CP016400.1|WP_014567674.1_686;	NZ_CP021704.1|WP_087283942.1_1710;	NZ_CP029614.1|WP_004897733.1_1680;	ZLJ010|gene1509;
ORTHOMCL365	NC_005362.1|WP_004897736.1_674;	NC_013504.1|WP_004893852.1_1248;	NC_017477.1|WP_004897736.1_1349;	NC_022909.1|WP_004897736.1_1273;	NZ_CP016400.1|WP_004897736.1_689;	NZ_CP021704.1|WP_087283936.1_1713;	NZ_CP029614.1|WP_086874752.1_1677;	ZLJ010|gene1512;
ORTHOMCL366	NC_005362.1|WP_004897744.1_666;	NC_013504.1|WP_012846472.1_1256;	NC_017477.1|WP_014567681.1_1357;	NC_022909.1|WP_004897744.1_1281;	NZ_CP016400.1|WP_069168595.1_697;	NZ_CP021704.1|WP_087712798.1_1721;	NZ_CP029614.1|WP_004897744.1_1669;	ZLJ010|gene1520;
ORTHOMCL367	NC_005362.1|WP_004897745.1_665;	NC_013504.1|WP_004897745.1_1257;	NC_017477.1|WP_004897745.1_1358;	NC_022909.1|WP_004897745.1_1282;	NZ_CP016400.1|WP_004897745.1_698;	NZ_CP021704.1|WP_004897745.1_1722;	NZ_CP029614.1|WP_004897745.1_1668;	ZLJ010|gene1521;
ORTHOMCL368	NC_005362.1|WP_004897746.1_664;	NC_013504.1|WP_012846473.1_1258;	NC_017477.1|WP_014567682.1_1359;	NC_022909.1|WP_004897746.1_1283;	NZ_CP016400.1|WP_069168596.1_699;	NZ_CP021704.1|WP_012846473.1_1723;	NZ_CP029614.1|WP_004897746.1_1667;	ZLJ010|gene1522;
ORTHOMCL369	NC_005362.1|WP_004897749.1_661;	NC_013504.1|WP_012846476.1_1261;	NC_017477.1|WP_004897749.1_1362;	NC_022909.1|WP_004897749.1_1286;	NZ_CP016400.1|702;	NZ_CP021704.1|WP_087712797.1_1726;	NZ_CP029614.1|WP_004897749.1_1664;	ZLJ010|gene1525;
ORTHOMCL37	NC_005362.1|WP_011161551.1_405;	NC_013504.1|WP_012846313.1_1057;	NC_017477.1|WP_014567120.1_378;	NC_022909.1|WP_023599237.1_356;NC_022909.1|WP_080668808.1_1070;	NZ_CP016400.1|WP_014567120.1_1566;	NZ_CP021704.1|WP_087712889.1_1496;	NZ_CP029614.1|WP_011161551.1_834;	ZLJ010|gene0377;
ORTHOMCL370	NC_005362.1|WP_004897751.1_659;	NC_013504.1|WP_004897751.1_1263;	NC_017477.1|WP_004897751.1_1364;	NC_022909.1|WP_004897751.1_1288;	NZ_CP016400.1|WP_004897751.1_704;	NZ_CP021704.1|WP_004897751.1_1728;	NZ_CP029614.1|WP_004897751.1_1660;	ZLJ010|gene1527;
ORTHOMCL371	NC_005362.1|WP_004897753.1_1384;	NC_013504.1|WP_004897753.1_1268;	NC_017477.1|WP_014567686.1_1369;	NC_022909.1|WP_023599820.1_1293;	NZ_CP016400.1|WP_069168600.1_709;	NZ_CP021704.1|WP_004897753.1_1733;	NZ_CP029614.1|WP_086875064.1_1655;	ZLJ010|gene1532;
ORTHOMCL372	NC_005362.1|WP_004897754.1_1385;	NC_013504.1|WP_012846480.1_1269;	NC_017477.1|WP_014567687.1_1370;	NC_022909.1|WP_004897754.1_1294;	NZ_CP016400.1|WP_014567687.1_710;	NZ_CP021704.1|WP_004897754.1_1734;	NZ_CP029614.1|WP_113886688.1_1654;	ZLJ010|gene1533;
ORTHOMCL373	NC_005362.1|WP_004897763.1_1395;	NC_013504.1|WP_012846489.1_1279;	NC_017477.1|WP_004897763.1_1380;	NC_022909.1|WP_023599829.1_1304;	NZ_CP016400.1|WP_004897763.1_720;	NZ_CP021704.1|WP_087712792.1_1744;	NZ_CP029614.1|WP_086875072.1_1644;	ZLJ010|gene1543;
ORTHOMCL374	NC_005362.1|WP_004897769.1_1400;	NC_013504.1|WP_012846494.1_1284;	NC_017477.1|WP_014567695.1_1385;	NC_022909.1|WP_004897769.1_1309;	NZ_CP016400.1|WP_069168606.1_725;	NZ_CP021704.1|WP_012846494.1_1749;	NZ_CP029614.1|WP_004897769.1_1639;	ZLJ010|gene1548;
ORTHOMCL375	NC_005362.1|WP_004897770.1_1401;	NC_013504.1|WP_004893756.1_1285;	NC_017477.1|WP_014567696.1_1386;	NC_022909.1|WP_004897770.1_1310;	NZ_CP016400.1|WP_004897770.1_726;	NZ_CP021704.1|WP_004893756.1_1750;	NZ_CP029614.1|WP_004897770.1_1638;	ZLJ010|gene1549;
ORTHOMCL376	NC_005362.1|WP_004897771.1_1403;	NC_013504.1|WP_012846496.1_1287;	NC_017477.1|WP_004897771.1_1388;	NC_022909.1|WP_004897771.1_1312;	NZ_CP016400.1|WP_069168608.1_728;	NZ_CP021704.1|WP_087712789.1_1752;	NZ_CP029614.1|WP_004897771.1_1636;	ZLJ010|gene1551;
ORTHOMCL377	NC_005362.1|WP_004897782.1_1417;	NC_013504.1|WP_012846509.1_1301;	NC_017477.1|WP_004897782.1_1402;	NC_022909.1|WP_004897782.1_1327;	NZ_CP016400.1|WP_004897782.1_743;	NZ_CP021704.1|WP_012846509.1_1766;	NZ_CP029614.1|WP_004897782.1_1622;	ZLJ010|gene1565;
ORTHOMCL378	NC_005362.1|WP_004897785.1_1420;	NC_013504.1|WP_004897785.1_1304;	NC_017477.1|WP_004897785.1_1405;	NC_022909.1|WP_004897785.1_1330;	NZ_CP016400.1|WP_004897785.1_746;	NZ_CP021704.1|WP_004897785.1_1769;	NZ_CP029614.1|WP_004897785.1_1619;	ZLJ010|gene1568;
ORTHOMCL379	NC_005362.1|WP_004897786.1_1421;	NC_013504.1|WP_004893709.1_1305;	NC_017477.1|WP_014567705.1_1406;	NC_022909.1|WP_004897786.1_1331;	NZ_CP016400.1|WP_004897786.1_747;	NZ_CP021704.1|WP_004893709.1_1770;	NZ_CP029614.1|WP_004897786.1_1618;	ZLJ010|gene1569;
ORTHOMCL380	NC_005362.1|WP_004897821.1_1455;	NC_013504.1|WP_012846533.1_1330;	NC_017477.1|WP_014567720.1_1440;	NC_022909.1|WP_023599854.1_1367;	NZ_CP016400.1|WP_069168623.1_772;	NZ_CP021704.1|WP_087712759.1_1796;	NZ_CP029614.1|WP_113886685.1_1584;	ZLJ010|gene1593;
ORTHOMCL381	NC_005362.1|WP_004897822.1_1456;	NC_013504.1|WP_004893604.1_1331;	NC_017477.1|WP_004897822.1_1441;	NC_022909.1|WP_023599855.1_1368;	NZ_CP016400.1|WP_069168624.1_773;	NZ_CP021704.1|WP_004893604.1_1797;	NZ_CP029614.1|WP_004897822.1_1583;	ZLJ010|gene1594;
ORTHOMCL382	NC_005362.1|WP_004897825.1_1460;	NC_013504.1|WP_012846536.1_1335;	NC_017477.1|WP_004897825.1_1445;	NC_022909.1|WP_023599859.1_1372;	NZ_CP016400.1|WP_004897825.1_777;	NZ_CP021704.1|WP_087712757.1_1801;	NZ_CP029614.1|WP_004897825.1_1579;	ZLJ010|gene1598;
ORTHOMCL383	NC_005362.1|WP_004897863.1_1505;	NC_013504.1|WP_004897863.1_1380;	NC_017477.1|WP_004897863.1_1502;	NC_022909.1|WP_004897863.1_1402;	NZ_CP016400.1|WP_004897863.1_831;	NZ_CP021704.1|WP_004897863.1_50;	NZ_CP029614.1|WP_086875114.1_1521;	ZLJ010|gene1653;
ORTHOMCL384	NC_005362.1|WP_004897881.1_1528;	NC_013504.1|WP_004893433.1_1400;	NC_017477.1|WP_014567775.1_1524;	NC_022909.1|WP_004897881.1_1424;	NZ_CP016400.1|WP_004897881.1_851;	NZ_CP021704.1|WP_087283693.1_70;	NZ_CP029614.1|WP_004897881.1_1501;	ZLJ010|gene1675;
ORTHOMCL385	NC_005362.1|WP_004897883.1_1531;	NC_013504.1|WP_012846590.1_1405;	NC_017477.1|WP_004897883.1_1527;	NC_022909.1|WP_004897883.1_1429;	NZ_CP016400.1|WP_069169055.1_856;	NZ_CP021704.1|WP_087712695.1_75;	NZ_CP029614.1|1498;	ZLJ010|gene1679;
ORTHOMCL386	NC_005362.1|WP_004897884.1_1532;	NC_013504.1|WP_012846591.1_1406;	NC_017477.1|WP_004897884.1_1528;	NC_022909.1|WP_023599904.1_1430;	NZ_CP016400.1|WP_069168652.1_857;	NZ_CP021704.1|WP_087712693.1_76;	NZ_CP029614.1|WP_086875129.1_1497;	ZLJ010|gene1681;
ORTHOMCL387	NC_005362.1|WP_004897907.1_1550;	NC_013504.1|WP_080513826.1_1416;	NC_017477.1|WP_004897907.1_1552;	NC_022909.1|WP_023599921.1_1451;	NZ_CP016400.1|WP_004897907.1_867;	NZ_CP021704.1|WP_087713443.1_86;	NZ_CP029614.1|1485;	ZLJ010|gene1692;
ORTHOMCL388	NC_005362.1|WP_004897911.1_1553;	NC_013504.1|WP_012846602.1_1419;	NC_017477.1|WP_004897911.1_1555;	NC_022909.1|WP_023599923.1_1454;	NZ_CP016400.1|WP_023599923.1_870;	NZ_CP021704.1|WP_087712686.1_89;	NZ_CP029614.1|WP_004897911.1_1482;	ZLJ010|gene1696;
ORTHOMCL389	NC_005362.1|WP_004897918.1_1564;	NC_013504.1|WP_012846613.1_1431;	NC_017477.1|WP_004897918.1_1567;	NC_022909.1|WP_023599930.1_1466;	NZ_CP016400.1|WP_069168662.1_883;	NZ_CP021704.1|WP_087712678.1_101;	NZ_CP029614.1|WP_086875142.1_1468;	ZLJ010|gene1779;
ORTHOMCL39	NC_005362.1|WP_011161650.1_543;	NC_013504.1|WP_080513811.1_935;	NC_017477.1|WP_014567499.1_1024;	NC_022909.1|WP_080668800.1_514;	NZ_CP016400.1|WP_069168474.1_362;	NZ_CP021704.1|WP_087712971.1_1349;NZ_CP021704.1|WP_087713186.1_938;	NZ_CP029614.1|WP_011161650.1_688;	ZLJ010|gene1171;
ORTHOMCL390	NC_005362.1|WP_004897931.1_1577;	NC_013504.1|WP_012846625.1_1444;	NC_017477.1|WP_004897931.1_1580;	NC_022909.1|WP_004897931.1_1480;	NZ_CP016400.1|WP_004897931.1_896;	NZ_CP021704.1|WP_087712670.1_114;	NZ_CP029614.1|WP_004897931.1_1455;	ZLJ010|gene1793;
ORTHOMCL391	NC_005362.1|WP_004897934.1_1581;	NC_013504.1|WP_004897934.1_1448;	NC_017477.1|WP_004897934.1_1584;	NC_022909.1|WP_004897934.1_1484;	NZ_CP016400.1|WP_004897934.1_900;	NZ_CP021704.1|WP_004897934.1_118;	NZ_CP029614.1|WP_004897934.1_1451;	ZLJ010|gene1797;
ORTHOMCL392	NC_005362.1|WP_004897935.1_1582;	NC_013504.1|WP_012846629.1_1449;	NC_017477.1|WP_004897935.1_1585;	NC_022909.1|WP_004897935.1_1485;	NZ_CP016400.1|WP_004897935.1_901;	NZ_CP021704.1|WP_087712667.1_119;	NZ_CP029614.1|WP_004897935.1_1450;	ZLJ010|gene1798;
ORTHOMCL393	NC_005362.1|WP_004897944.1_1590;	NC_013504.1|WP_012846638.1_1457;	NC_017477.1|WP_004897944.1_1594;	NC_022909.1|WP_004897944.1_1493;	NZ_CP016400.1|WP_069168673.1_910;	NZ_CP021704.1|WP_012846638.1_127;	NZ_CP029614.1|WP_086875153.1_1442;	ZLJ010|gene1806;
ORTHOMCL394	NC_005362.1|WP_004897950.1_1596;	NC_013504.1|WP_012846642.1_1462;	NC_017477.1|WP_014567819.1_1599;	NC_022909.1|WP_023599947.1_1498;	NZ_CP016400.1|WP_004897950.1_915;	NZ_CP021704.1|WP_012846642.1_132;	NZ_CP029614.1|WP_004897950.1_1437;	ZLJ010|gene1812;
ORTHOMCL395	NC_005362.1|WP_004897958.1_1604;	NC_013504.1|1465;	NC_017477.1|WP_014567824.1_1607;	NC_022909.1|WP_023599950.1_1501;	NZ_CP016400.1|WP_069168677.1_918;	NZ_CP021704.1|WP_087712657.1_135;	NZ_CP029614.1|WP_086875163.1_1429;	ZLJ010|gene1821;
ORTHOMCL396	NC_005362.1|WP_004897959.1_1605;	NC_013504.1|WP_012846647.1_1466;	NC_017477.1|WP_014567825.1_1608;	NC_022909.1|WP_004897959.1_1502;	NZ_CP016400.1|WP_069168678.1_919;	NZ_CP021704.1|136;	NZ_CP029614.1|WP_113886668.1_1428;	ZLJ010|gene1822;
ORTHOMCL397	NC_005362.1|WP_004897961.1_1607;	NC_013504.1|WP_004897961.1_1468;	NC_017477.1|WP_014567827.1_1610;	NC_022909.1|WP_004897961.1_1504;	NZ_CP016400.1|WP_069168680.1_924;	NZ_CP021704.1|WP_004897961.1_138;	NZ_CP029614.1|WP_086875166.1_1426;	ZLJ010|gene1825;
ORTHOMCL398	NC_005362.1|WP_004897962.1_1608;	NC_013504.1|WP_004896597.1_1469;	NC_017477.1|WP_004897962.1_1611;	NC_022909.1|WP_023599951.1_1505;	NZ_CP016400.1|WP_069168681.1_925;	NZ_CP021704.1|WP_004896597.1_139;	NZ_CP029614.1|WP_086875167.1_1425;	ZLJ010|gene1826;
ORTHOMCL399	NC_005362.1|WP_004897970.1_1616;	NC_013504.1|WP_012846655.1_1476;	NC_017477.1|WP_012846655.1_1617;	NC_022909.1|WP_012846655.1_1514;	NZ_CP016400.1|WP_004897970.1_933;	NZ_CP021704.1|WP_012846655.1_146;	NZ_CP029614.1|WP_086875171.1_1419;	ZLJ010|gene1833;
ORTHOMCL40	NC_005362.1|WP_011161660.1_554;	NC_013504.1|506;NC_013504.1|507;	NC_017477.1|WP_014567215.1_541;	NC_022909.1|WP_014567215.1_521;	NZ_CP016400.1|WP_069168976.1_1743;	NZ_CP021704.1|946;	NZ_CP029614.1|WP_086874710.1_673;	ZLJ010|gene0551;
ORTHOMCL400	NC_005362.1|WP_004897971.1_1617;	NC_013504.1|WP_012846656.1_1477;	NC_017477.1|WP_014567832.1_1618;	NC_022909.1|WP_023599956.1_1515;	NZ_CP016400.1|WP_004897971.1_934;	NZ_CP021704.1|WP_004897971.1_147;	NZ_CP029614.1|WP_004897971.1_1418;	ZLJ010|gene1834;
ORTHOMCL401	NC_005362.1|WP_004897974.1_1620;	NC_013504.1|WP_012846659.1_1480;	NC_017477.1|WP_080558351.1_1621;	NC_022909.1|WP_023599958.1_1518;	NZ_CP016400.1|WP_004897974.1_937;	NZ_CP021704.1|WP_087712641.1_162;	NZ_CP029614.1|WP_113886663.1_1415;	ZLJ010|gene1837;
ORTHOMCL402	NC_005362.1|WP_004897981.1_1624;	NC_013504.1|WP_012846663.1_1484;	NC_017477.1|WP_004897981.1_1625;	NC_022909.1|WP_023599961.1_1522;	NZ_CP016400.1|WP_069168688.1_941;	NZ_CP021704.1|WP_004896581.1_167;	NZ_CP029614.1|WP_004897981.1_1411;	ZLJ010|gene1841;
ORTHOMCL403	NC_005362.1|WP_004897985.1_1629;	NC_013504.1|WP_012846669.1_1487;	NC_017477.1|WP_004897985.1_1630;	NC_022909.1|WP_012846669.1_1528;	NZ_CP016400.1|WP_069168695.1_950;	NZ_CP021704.1|WP_012846669.1_171;	NZ_CP029614.1|WP_004897985.1_1406;	ZLJ010|gene1847;
ORTHOMCL404	NC_005362.1|WP_004897997.1_1644;	NC_013504.1|WP_012846678.1_1499;	NC_017477.1|WP_004897997.1_1642;	NC_022909.1|WP_004897997.1_1543;	NZ_CP016400.1|WP_004897997.1_962;	NZ_CP021704.1|WP_087712627.1_187;	NZ_CP029614.1|WP_004897997.1_1394;	ZLJ010|gene1859;
ORTHOMCL405	NC_005362.1|WP_004898000.1_1647;	NC_013504.1|1502;	NC_017477.1|WP_004898000.1_1646;	NC_022909.1|WP_004898000.1_1546;	NZ_CP016400.1|WP_004898000.1_965;	NZ_CP021704.1|WP_087712625.1_190;	NZ_CP029614.1|WP_004898000.1_1391;	ZLJ010|gene1863;
ORTHOMCL406	NC_005362.1|WP_004898001.1_1648;	NC_013504.1|WP_012846681.1_1503;	NC_017477.1|WP_004898001.1_1647;	NC_022909.1|WP_004898001.1_1547;	NZ_CP016400.1|WP_004898001.1_966;	NZ_CP021704.1|WP_012846681.1_191;	NZ_CP029614.1|WP_004898001.1_1390;	ZLJ010|gene1864;
ORTHOMCL407	NC_005362.1|WP_004898011.1_1658;	NC_013504.1|WP_012846691.1_1513;	NC_017477.1|WP_004898011.1_1657;	NC_022909.1|WP_023599986.1_1557;	NZ_CP016400.1|WP_004898011.1_976;	NZ_CP021704.1|WP_087712618.1_201;	NZ_CP029614.1|WP_004898011.1_1380;	ZLJ010|gene1874;
ORTHOMCL408	NC_005362.1|WP_004898016.1_1661;	NC_013504.1|WP_012846693.1_1516;	NC_017477.1|WP_014567855.1_1666;	NC_022909.1|WP_023599987.1_1560;	NZ_CP016400.1|WP_004898016.1_1004;	NZ_CP021704.1|WP_087712616.1_204;	NZ_CP029614.1|WP_014567855.1_1377;	ZLJ010|gene1877;
ORTHOMCL409	NC_005362.1|WP_004898025.1_1670;	NC_013504.1|WP_012846703.1_1525;	NC_017477.1|WP_004898025.1_1675;	NC_022909.1|WP_004898025.1_1569;	NZ_CP016400.1|WP_069168723.1_1014;	NZ_CP021704.1|WP_012846703.1_213;	NZ_CP029614.1|WP_004898025.1_1368;	ZLJ010|gene1886;
ORTHOMCL410	NC_005362.1|WP_004898030.1_1676;	NC_013504.1|WP_004898030.1_1531;	NC_017477.1|WP_014567862.1_1681;	NC_022909.1|WP_004898030.1_1575;	NZ_CP016400.1|WP_069168726.1_1020;	NZ_CP021704.1|WP_004898030.1_219;	NZ_CP029614.1|WP_004898030.1_1362;	ZLJ010|gene1892;
ORTHOMCL411	NC_005362.1|WP_004898031.1_1680;	NC_013504.1|WP_012846710.1_1535;	NC_017477.1|WP_004898031.1_1685;	NC_022909.1|WP_023599999.1_1579;	NZ_CP016400.1|WP_069168727.1_1024;	NZ_CP021704.1|WP_012846710.1_223;	NZ_CP029614.1|WP_113886657.1_1358;	ZLJ010|gene1896;
ORTHOMCL412	NC_005362.1|WP_004898034.1_1684;	NC_013504.1|WP_012846712.1_1539;	NC_017477.1|WP_014567866.1_1689;	NC_022909.1|WP_023600002.1_1583;	NZ_CP016400.1|WP_004898034.1_1028;	NZ_CP021704.1|WP_087284161.1_227;	NZ_CP029614.1|WP_004898034.1_1354;	ZLJ010|gene1900;
ORTHOMCL413	NC_005362.1|WP_004898036.1_1686;	NC_013504.1|WP_012846714.1_1541;	NC_017477.1|WP_004898036.1_1691;	NC_022909.1|WP_004898036.1_1585;	NZ_CP016400.1|WP_004898036.1_1030;	NZ_CP021704.1|WP_004896517.1_229;	NZ_CP029614.1|WP_004898036.1_1352;	ZLJ010|gene1902;
ORTHOMCL414	NC_005362.1|WP_004898045.1_1694;	NC_013504.1|WP_012846723.1_1547;	NC_017477.1|WP_004898045.1_1700;	NC_022909.1|WP_023600005.1_1591;	NZ_CP016400.1|WP_069168731.1_1038;	NZ_CP021704.1|WP_087712603.1_236;	NZ_CP029614.1|WP_086875202.1_1344;	ZLJ010|gene1910;
ORTHOMCL415	NC_005362.1|WP_004898046.1_1695;	NC_013504.1|WP_012846724.1_1548;	NC_017477.1|WP_014567872.1_1701;	NC_022909.1|WP_023600006.1_1592;	NZ_CP016400.1|WP_053107355.1_1039;	NZ_CP021704.1|WP_012846724.1_237;	NZ_CP029614.1|WP_086875203.1_1343;	ZLJ010|gene1911;
ORTHOMCL416	NC_005362.1|WP_004898048.1_1697;	NC_013504.1|WP_012846726.1_1550;	NC_017477.1|WP_014567874.1_1703;	NC_022909.1|WP_004898048.1_1594;	NZ_CP016400.1|1041;	NZ_CP021704.1|WP_012846726.1_239;	NZ_CP029614.1|WP_004898048.1_1341;	ZLJ010|gene1913;
ORTHOMCL417	NC_005362.1|WP_004898049.1_1698;	NC_013504.1|WP_012846727.1_1551;	NC_017477.1|WP_004898049.1_1704;	NC_022909.1|WP_004898049.1_1595;	NZ_CP016400.1|WP_004898049.1_1042;	NZ_CP021704.1|WP_012846727.1_240;	NZ_CP029614.1|WP_004898049.1_1340;	ZLJ010|gene1914;
ORTHOMCL418	NC_005362.1|WP_004898050.1_1699;	NC_013504.1|1552;	NC_017477.1|WP_014567875.1_1705;	NC_022909.1|WP_023600008.1_1596;	NZ_CP016400.1|WP_004898050.1_1043;	NZ_CP021704.1|241;	NZ_CP029614.1|WP_004898050.1_1339;	ZLJ010|gene1915;
ORTHOMCL419	NC_005362.1|WP_004898052.1_1701;	NC_013504.1|WP_012846731.1_1554;	NC_017477.1|WP_014567877.1_1707;	NC_022909.1|WP_004898052.1_1598;	NZ_CP016400.1|WP_004898052.1_1045;	NZ_CP021704.1|WP_087712600.1_243;	NZ_CP029614.1|WP_004898052.1_1337;	ZLJ010|gene1917;
ORTHOMCL42	NC_005362.1|WP_011161737.1_644;	NC_013504.1|559;	NC_017477.1|WP_014567267.1_627;	NC_022909.1|600;	NZ_CP016400.1|WP_014567267.1_1820;	NZ_CP021704.1|1005;NZ_CP021704.1|WP_087713154.1_1002;	NZ_CP029614.1|WP_011161737.1_590;	ZLJ010|gene0630;
ORTHOMCL420	NC_005362.1|WP_004898054.1_1702;	NC_013504.1|WP_012846732.1_1555;	NC_017477.1|WP_014567878.1_1708;	NC_022909.1|WP_023600011.1_1599;	NZ_CP016400.1|WP_004898054.1_1046;	NZ_CP021704.1|WP_087712599.1_244;	NZ_CP029614.1|WP_004898054.1_1336;	ZLJ010|gene1918;
ORTHOMCL421	NC_005362.1|WP_004898055.1_1703;	NC_013504.1|WP_012846733.1_1556;	NC_017477.1|WP_014567879.1_1709;	NC_022909.1|WP_023600012.1_1600;	NZ_CP016400.1|WP_069168733.1_1047;	NZ_CP021704.1|WP_087712598.1_245;	NZ_CP029614.1|WP_004898055.1_1335;	ZLJ010|gene1919;
ORTHOMCL422	NC_005362.1|WP_004898065.1_1707;	NC_013504.1|WP_012846736.1_1559;	NC_017477.1|WP_014567882.1_1712;	NC_022909.1|WP_023600015.1_1603;	NZ_CP016400.1|WP_069168735.1_1051;	NZ_CP021704.1|WP_012846736.1_248;	NZ_CP029614.1|WP_086875205.1_1331;	ZLJ010|gene1925;
ORTHOMCL423	NC_005362.1|WP_004898075.1_1712;	NC_013504.1|WP_012846741.1_1564;	NC_017477.1|WP_012846741.1_1725;	NC_022909.1|WP_023600020.1_1608;	NZ_CP016400.1|WP_069168737.1_1056;	NZ_CP021704.1|WP_012846741.1_253;	NZ_CP029614.1|WP_004898075.1_1326;	ZLJ010|gene1930;
ORTHOMCL424	NC_005362.1|WP_004898090.1_1720;	NC_013504.1|WP_004898090.1_1572;	NC_017477.1|WP_004898090.1_1733;	NC_022909.1|WP_004898090.1_1623;	NZ_CP016400.1|WP_004898090.1_1068;	NZ_CP021704.1|WP_004898090.1_262;	NZ_CP029614.1|WP_004898090.1_1315;	ZLJ010|gene1942;
ORTHOMCL425	NC_005362.1|WP_004898106.1_1728;	NC_013504.1|WP_012846755.1_1580;	NC_017477.1|WP_004898106.1_1741;	NC_022909.1|WP_004898106.1_1634;	NZ_CP016400.1|WP_004898106.1_1076;	NZ_CP021704.1|WP_012846755.1_270;	NZ_CP029614.1|WP_086875215.1_1306;	ZLJ010|gene1950;
ORTHOMCL426	NC_005362.1|WP_004898109.1_1730;	NC_013504.1|WP_004896474.1_1582;	NC_017477.1|WP_004898109.1_1743;	NC_022909.1|WP_004898109.1_1636;	NZ_CP016400.1|WP_004898109.1_1078;	NZ_CP021704.1|WP_004896474.1_272;	NZ_CP029614.1|WP_004898109.1_1304;	ZLJ010|gene1952;
ORTHOMCL427	NC_005362.1|WP_004898124.1_1736;	NC_013504.1|WP_012846761.1_1588;	NC_017477.1|WP_014567901.1_1749;	NC_022909.1|WP_041818538.1_1642;	NZ_CP016400.1|WP_004898124.1_1085;	NZ_CP021704.1|WP_087712583.1_278;	NZ_CP029614.1|WP_004898124.1_1297;	ZLJ010|gene1983;
ORTHOMCL428	NC_005362.1|WP_004898164.1_1761;	NC_013504.1|WP_041822353.1_1614;	NC_017477.1|WP_014567917.1_1770;	NC_022909.1|WP_023600061.1_1668;	NZ_CP016400.1|WP_014567917.1_1111;	NZ_CP021704.1|WP_087712570.1_305;	NZ_CP029614.1|WP_004898164.1_1271;	ZLJ010|gene2003;
ORTHOMCL429	NC_005362.1|WP_004898178.1_1768;	NC_013504.1|WP_012846791.1_1622;	NC_017477.1|WP_014567924.1_1777;	NC_022909.1|WP_023600066.1_1675;	NZ_CP016400.1|WP_053106824.1_1118;	NZ_CP021704.1|WP_087284560.1_312;	NZ_CP029614.1|WP_004898178.1_1264;	ZLJ010|gene2010;
ORTHOMCL43	NC_005362.1|WP_011161774.1_698;	NC_013504.1|WP_012846446.1_1227;	NC_017477.1|WP_014567659.1_1324;	NC_022909.1|WP_011161774.1_1249;	NZ_CP016400.1|WP_069168588.1_668;NZ_CP016400.1|WP_069168701.1_983;	NZ_CP021704.1|WP_087235793.1_1685;	NZ_CP029614.1|WP_011161774.1_1702;	ZLJ010|gene1491;
ORTHOMCL430	NC_005362.1|WP_004898180.1_1769;	NC_013504.1|WP_012846792.1_1623;	NC_017477.1|WP_004898180.1_1778;	NC_022909.1|WP_004898180.1_1676;	NZ_CP016400.1|WP_069168755.1_1119;	NZ_CP021704.1|WP_087712566.1_313;	NZ_CP029614.1|WP_004898180.1_1263;	ZLJ010|gene2011;
ORTHOMCL431	NC_005362.1|WP_004898209.1_1781;	NC_013504.1|WP_012846808.1_1639;	NC_017477.1|WP_004898209.1_1797;	NC_022909.1|WP_023600077.1_1688;	NZ_CP016400.1|WP_061400327.1_1137;	NZ_CP021704.1|WP_087712555.1_330;	NZ_CP029614.1|WP_004898209.1_1249;	ZLJ010|gene2023;
ORTHOMCL432	NC_005362.1|WP_004898217.1_1785;	NC_013504.1|WP_012846811.1_1643;	NC_017477.1|WP_004898217.1_1801;	NC_022909.1|WP_004898217.1_1692;	NZ_CP016400.1|WP_069168768.1_1141;	NZ_CP021704.1|WP_003650577.1_334;	NZ_CP029614.1|WP_004898217.1_1245;	ZLJ010|gene2027;
ORTHOMCL433	NC_005362.1|WP_004898223.1_1788;	NC_013504.1|WP_012846816.1_1647;	NC_017477.1|WP_014567946.1_1806;	NC_022909.1|WP_004898223.1_1695;	NZ_CP016400.1|WP_069168770.1_1144;	NZ_CP021704.1|WP_035430138.1_338;	NZ_CP029614.1|WP_113886646.1_1242;	ZLJ010|gene2030;
ORTHOMCL434	NC_005362.1|WP_004898239.1_1795;	NC_013504.1|WP_012846823.1_1654;	NC_017477.1|WP_004898239.1_1813;	NC_022909.1|WP_004898239.1_1702;	NZ_CP016400.1|WP_004898239.1_1151;	NZ_CP021704.1|WP_004898239.1_346;	NZ_CP029614.1|WP_086874519.1_1235;	ZLJ010|gene2037;
ORTHOMCL435	NC_005362.1|WP_004898250.1_1803;	NC_013504.1|WP_041822364.1_1659;	NC_017477.1|WP_004898250.1_1818;	NC_022909.1|WP_023600090.1_1707;	NZ_CP016400.1|WP_069168774.1_1156;	NZ_CP021704.1|WP_087712542.1_354;	NZ_CP029614.1|WP_004898250.1_1227;	ZLJ010|gene2042;
ORTHOMCL436	NC_005362.1|WP_004898266.1_1811;	NC_013504.1|WP_012846835.1_1666;	NC_017477.1|WP_004898266.1_1826;	NC_022909.1|WP_023600097.1_1715;	NZ_CP016400.1|WP_004898266.1_1164;	NZ_CP021704.1|WP_087712533.1_363;	NZ_CP029614.1|WP_086874533.1_1216;	ZLJ010|gene2050;
ORTHOMCL437	NC_005362.1|WP_004898268.1_1812;	NC_013504.1|WP_012846836.1_1667;	NC_017477.1|WP_014567962.1_1827;	NC_022909.1|WP_023600098.1_1716;	NZ_CP016400.1|WP_014567962.1_1165;	NZ_CP021704.1|WP_012846836.1_364;	NZ_CP029614.1|WP_014567962.1_1215;	ZLJ010|gene2051;
ORTHOMCL438	NC_005362.1|WP_004898271.1_1814;	NC_013504.1|WP_012846838.1_1669;	NC_017477.1|WP_004898271.1_1829;	NC_022909.1|WP_023600099.1_1718;	NZ_CP016400.1|WP_004898271.1_1167;	NZ_CP021704.1|WP_004898271.1_366;	NZ_CP029614.1|WP_004898271.1_1213;	ZLJ010|gene2053;
ORTHOMCL439	NC_005362.1|WP_004898273.1_1;	NC_013504.1|WP_012845401.1_1;	NC_017477.1|WP_004898273.1_1;	NC_022909.1|WP_004898273.1_1;	NZ_CP016400.1|WP_004898273.1_1169;	NZ_CP021704.1|WP_087712531.1_368;	NZ_CP029614.1|WP_086874534.1_1211;	ZLJ010|gene0001;
ORTHOMCL44	NC_005362.1|WP_011161777.1_701;	NC_013504.1|WP_012846445.1_1226;	NC_017477.1|WP_014567656.1_1320;	NC_022909.1|WP_023599799.1_1246;	NZ_CP016400.1|WP_069168587.1_667;NZ_CP016400.1|WP_069168706.1_990;	NZ_CP021704.1|WP_025005364.1_1674;	NZ_CP029614.1|WP_011161777.1_1705;	ZLJ010|gene1490;
ORTHOMCL440	NC_005362.1|WP_004898281.1_4;	NC_013504.1|WP_012845403.1_4;	NC_017477.1|WP_004898281.1_4;	NC_022909.1|WP_023598994.1_4;	NZ_CP016400.1|WP_004898281.1_1172;	NZ_CP021704.1|WP_087284637.1_371;	NZ_CP029614.1|WP_004898281.1_1208;	ZLJ010|gene0004;
ORTHOMCL441	NC_005362.1|WP_004898285.1_6;	NC_013504.1|WP_012845404.1_6;	NC_017477.1|WP_004898285.1_6;	NC_022909.1|WP_023598996.1_6;	NZ_CP016400.1|WP_069168776.1_1174;	NZ_CP021704.1|WP_087712528.1_373;	NZ_CP029614.1|WP_004898285.1_1206;	ZLJ010|gene0006;
ORTHOMCL442	NC_005362.1|WP_004898354.1_38;	NC_013504.1|WP_004898354.1_38;	NC_017477.1|WP_004898354.1_49;	NC_022909.1|WP_004898354.1_35;	NZ_CP016400.1|WP_004898354.1_1214;	NZ_CP021704.1|WP_004898354.1_442;	NZ_CP029614.1|WP_113886639.1_1174;	ZLJ010|gene0037;
ORTHOMCL443	NC_005362.1|WP_004898444.1_58;	NC_013504.1|WP_012845443.1_55;	NC_017477.1|WP_004898444.1_74;	NC_022909.1|WP_023599037.1_59;	NZ_CP016400.1|1236;	NZ_CP021704.1|WP_087713406.1_459;	NZ_CP029614.1|WP_004898444.1_1151;	ZLJ010|gene0055;
ORTHOMCL444	NC_005362.1|WP_004898463.1_67;	NC_013504.1|WP_004896231.1_59;	NC_017477.1|WP_004898463.1_82;	NC_022909.1|WP_004896231.1_68;	NZ_CP016400.1|WP_004896231.1_1245;	NZ_CP021704.1|WP_004896231.1_463;	NZ_CP029614.1|WP_004898463.1_1142;	ZLJ010|gene0065;
ORTHOMCL445	NC_005362.1|WP_004898506.1_87;	NC_013504.1|79;	NC_017477.1|WP_004898506.1_102;	NC_022909.1|WP_004898506.1_88;	NZ_CP016400.1|WP_004898506.1_1267;	NZ_CP021704.1|484;	NZ_CP029614.1|WP_004898506.1_1121;	ZLJ010|gene0087;
ORTHOMCL446	NC_005362.1|WP_004898508.1_88;	NC_013504.1|WP_012845466.1_80;	NC_017477.1|WP_014566955.1_103;	NC_022909.1|WP_023599061.1_89;	NZ_CP016400.1|WP_014566955.1_1268;	NZ_CP021704.1|WP_012845466.1_485;	NZ_CP029614.1|WP_113886634.1_1120;	ZLJ010|gene0088;
ORTHOMCL447	NC_005362.1|WP_004898515.1_91;	NC_013504.1|WP_012845469.1_83;	NC_017477.1|WP_004898515.1_106;	NC_022909.1|WP_004898515.1_92;	NZ_CP016400.1|WP_069168813.1_1271;	NZ_CP021704.1|WP_087713394.1_488;	NZ_CP029614.1|WP_004898515.1_1117;	ZLJ010|gene0091;
ORTHOMCL448	NC_005362.1|WP_004898530.1_98;	NC_013504.1|WP_012845475.1_90;	NC_017477.1|WP_014566961.1_113;	NC_022909.1|WP_023599065.1_99;	NZ_CP016400.1|WP_014566961.1_1278;	NZ_CP021704.1|WP_087713389.1_495;	NZ_CP029614.1|WP_086874567.1_1109;	ZLJ010|gene0098;
ORTHOMCL449	NC_005362.1|WP_004898543.1_107;	NC_013504.1|WP_012845482.1_100;	NC_017477.1|WP_004898543.1_122;	NC_022909.1|WP_023599073.1_109;	NZ_CP016400.1|WP_004898543.1_1292;	NZ_CP021704.1|WP_087284390.1_505;	NZ_CP029614.1|WP_004898543.1_1100;	ZLJ010|gene0107;
ORTHOMCL45	NC_005362.1|WP_011161778.1_702;	NC_013504.1|WP_012846444.1_1225;	NC_017477.1|WP_014567655.1_1319;	NC_022909.1|WP_023599798.1_1245;	NZ_CP016400.1|WP_069168586.1_666;NZ_CP016400.1|WP_069168707.1_991;	NZ_CP021704.1|WP_014567655.1_1673;	NZ_CP029614.1|WP_011161778.1_1706;	ZLJ010|gene1489;
ORTHOMCL450	NC_005362.1|WP_004898549.1_109;	NC_013504.1|WP_012845489.1_108;	NC_017477.1|WP_014566967.1_124;	NC_022909.1|WP_023599075.1_111;	NZ_CP016400.1|WP_014566967.1_1294;	NZ_CP021704.1|WP_087713384.1_513;	NZ_CP029614.1|WP_004898549.1_1098;	ZLJ010|gene0109;
ORTHOMCL451	NC_005362.1|WP_004898551.1_110;	NC_013504.1|WP_012845490.1_109;	NC_017477.1|WP_014566968.1_125;	NC_022909.1|WP_023599076.1_112;	NZ_CP016400.1|WP_014566968.1_1295;	NZ_CP021704.1|WP_012845490.1_514;	NZ_CP029614.1|WP_113886631.1_1097;	ZLJ010|gene0110;
ORTHOMCL452	NC_005362.1|WP_004898559.1_114;	NC_013504.1|WP_012845494.1_113;	NC_017477.1|WP_014566972.1_130;	NC_022909.1|WP_023599080.1_116;	NZ_CP016400.1|WP_069168824.1_1300;	NZ_CP021704.1|WP_087713381.1_518;	NZ_CP029614.1|WP_113886629.1_1093;	ZLJ010|gene0114;
ORTHOMCL453	NC_005362.1|WP_004898561.1_115;	NC_013504.1|WP_012845495.1_114;	NC_017477.1|WP_014566973.1_131;	NC_022909.1|WP_023599081.1_117;	NZ_CP016400.1|WP_069168825.1_1301;	NZ_CP021704.1|WP_087713380.1_519;	NZ_CP029614.1|WP_004898561.1_1092;	ZLJ010|gene0115;
ORTHOMCL454	NC_005362.1|WP_004898570.1_121;	NC_013504.1|WP_012845501.1_120;	NC_017477.1|WP_004896121.1_137;	NC_022909.1|WP_023599087.1_123;	NZ_CP016400.1|WP_004896121.1_1307;	NZ_CP021704.1|WP_087284416.1_525;	NZ_CP029614.1|WP_004898570.1_1086;	ZLJ010|gene0121;
ORTHOMCL455	NC_005362.1|WP_004898577.1_126;	NC_013504.1|WP_012845506.1_127;	NC_017477.1|WP_014566981.1_142;	NC_022909.1|WP_051356431.1_128;	NZ_CP016400.1|WP_014566981.1_1312;	NZ_CP021704.1|WP_087713374.1_535;	NZ_CP029614.1|WP_004898577.1_1081;	ZLJ010|gene0126;
ORTHOMCL456	NC_005362.1|WP_004898578.1_127;	NC_013504.1|WP_012845507.1_128;	NC_017477.1|WP_004898578.1_143;	NC_022909.1|WP_023599092.1_129;	NZ_CP016400.1|WP_004898578.1_1313;	NZ_CP021704.1|WP_087713373.1_536;	NZ_CP029614.1|WP_004898578.1_1080;	ZLJ010|gene0127;
ORTHOMCL457	NC_005362.1|WP_004898580.1_130;	NC_013504.1|WP_003649610.1_131;	NC_017477.1|WP_004898580.1_146;	NC_022909.1|WP_004898580.1_132;	NZ_CP016400.1|WP_004898580.1_1316;	NZ_CP021704.1|WP_003649610.1_539;	NZ_CP029614.1|WP_004898580.1_1077;	ZLJ010|gene0131;
ORTHOMCL458	NC_005362.1|WP_004898587.1_137;	NC_013504.1|WP_012845513.1_138;	NC_017477.1|WP_014566985.1_153;	NC_022909.1|WP_023599097.1_139;	NZ_CP016400.1|WP_014566985.1_1323;	NZ_CP021704.1|WP_087284446.1_546;	NZ_CP029614.1|WP_004898587.1_1070;	ZLJ010|gene0138;
ORTHOMCL459	NC_005362.1|WP_004898590.1_139;	NC_013504.1|WP_004898590.1_140;	NC_017477.1|WP_004898590.1_155;	NC_022909.1|WP_023599102.1_145;	NZ_CP016400.1|WP_004898590.1_1325;	NZ_CP021704.1|WP_004898590.1_548;	NZ_CP029614.1|WP_004898590.1_1068;	ZLJ010|gene0140;
ORTHOMCL46	NC_005362.1|WP_011162012.1_1022;	NC_013504.1|WP_012846163.1_896;NC_013504.1|WP_012846165.1_897;	NC_017477.1|997;	NC_022909.1|WP_023599612.1_930;	NZ_CP016400.1|WP_004897330.1_309;	NZ_CP021704.1|WP_087712984.1_1324;	NZ_CP029614.1|276;	ZLJ010|gene1073;
ORTHOMCL460	NC_005362.1|WP_004898622.1_153;	NC_013504.1|WP_012845527.1_154;	NC_017477.1|WP_004898622.1_169;	NC_022909.1|WP_004898622.1_159;	NZ_CP016400.1|WP_004898622.1_1342;	NZ_CP021704.1|WP_012845527.1_565;	NZ_CP029614.1|WP_004898622.1_1054;	ZLJ010|gene0156;
ORTHOMCL461	NC_005362.1|WP_004898627.1_156;	NC_013504.1|WP_012845531.1_157;	NC_017477.1|WP_004898627.1_172;	NC_022909.1|WP_023599115.1_161;	NZ_CP016400.1|WP_004898627.1_1345;	NZ_CP021704.1|WP_087284484.1_568;	NZ_CP029614.1|WP_004898627.1_1051;	ZLJ010|gene0160;
ORTHOMCL462	NC_005362.1|WP_004898649.1_171;	NC_013504.1|WP_012845550.1_177;	NC_017477.1|WP_014567010.1_188;	NC_022909.1|WP_023599130.1_180;	NZ_CP016400.1|WP_069168841.1_1361;	NZ_CP021704.1|WP_012845550.1_588;	NZ_CP029614.1|WP_004898649.1_1036;	ZLJ010|gene0176;
ORTHOMCL463	NC_005362.1|WP_004898664.1_179;	NC_013504.1|WP_012845558.1_185;	NC_017477.1|WP_014567016.1_196;	NC_022909.1|WP_023599136.1_188;	NZ_CP016400.1|WP_004898664.1_1370;	NZ_CP021704.1|WP_087284913.1_604;	NZ_CP029614.1|WP_004898664.1_1028;	ZLJ010|gene0185;
ORTHOMCL464	NC_005362.1|WP_004898674.1_184;	NC_013504.1|WP_012845562.1_190;	NC_017477.1|WP_004898674.1_201;	NC_022909.1|WP_041818424.1_193;	NZ_CP016400.1|WP_069168847.1_1376;	NZ_CP021704.1|WP_012845562.1_610;	NZ_CP029614.1|WP_004898674.1_1023;	ZLJ010|gene0192;
ORTHOMCL465	NC_005362.1|WP_004898682.1_190;	NC_013504.1|WP_012845567.1_195;	NC_017477.1|WP_004898682.1_206;	NC_022909.1|WP_023599145.1_198;	NZ_CP016400.1|WP_004898682.1_1381;	NZ_CP021704.1|WP_004898682.1_615;	NZ_CP029614.1|WP_004898682.1_1018;	ZLJ010|gene0197;
ORTHOMCL466	NC_005362.1|WP_004898685.1_191;	NC_013504.1|WP_003647909.1_196;	NC_017477.1|WP_004898685.1_207;	NC_022909.1|WP_004898685.1_199;	NZ_CP016400.1|WP_004898685.1_1382;	NZ_CP021704.1|WP_003647909.1_616;	NZ_CP029614.1|WP_004898685.1_1017;	ZLJ010|gene0198;
ORTHOMCL467	NC_005362.1|WP_004898688.1_193;	NC_013504.1|WP_004898688.1_198;	NC_017477.1|WP_004898688.1_209;	NC_022909.1|WP_023599147.1_201;	NZ_CP016400.1|WP_004898688.1_1384;	NZ_CP021704.1|WP_004896007.1_618;	NZ_CP029614.1|WP_004898688.1_1015;	ZLJ010|gene0200;
ORTHOMCL468	NC_005362.1|WP_004898690.1_194;	NC_013504.1|WP_012845568.1_199;	NC_017477.1|WP_004898690.1_210;	NC_022909.1|WP_023599148.1_202;	NZ_CP016400.1|WP_004898690.1_1385;	NZ_CP021704.1|WP_087713328.1_619;	NZ_CP029614.1|WP_004898690.1_1014;	ZLJ010|gene0201;
ORTHOMCL469	NC_005362.1|WP_004898691.1_195;	NC_013504.1|WP_012845569.1_200;	NC_017477.1|WP_004898691.1_211;	NC_022909.1|WP_023599149.1_203;	NZ_CP016400.1|WP_004898691.1_1386;	NZ_CP021704.1|WP_087713466.1_620;	NZ_CP029614.1|WP_113886705.1_1013;	ZLJ010|gene0202;
ORTHOMCL47	NC_005362.1|WP_011162250.1_1301;	NC_013504.1|WP_012845943.1_651;	NC_017477.1|WP_014567304.1_717;	NC_022909.1|WP_023599469.1_707;	NZ_CP016400.1|WP_069168325.1_1912;NZ_CP016400.1|WP_069168325.1_6;	NZ_CP021704.1|WP_012845943.1_1109;	NZ_CP029614.1|WP_011162250.1_496;	ZLJ010|gene0807;
ORTHOMCL470	NC_005362.1|WP_004898694.1_196;	NC_013504.1|WP_012845570.1_201;	NC_017477.1|WP_004898694.1_212;	NC_022909.1|WP_023599150.1_204;	NZ_CP016400.1|1387;	NZ_CP021704.1|WP_087713327.1_621;	NZ_CP029614.1|WP_004898694.1_1012;	ZLJ010|gene0203;
ORTHOMCL471	NC_005362.1|WP_004898696.1_197;	NC_013504.1|WP_004898696.1_202;	NC_017477.1|WP_004898696.1_213;	NC_022909.1|WP_023599151.1_205;	NZ_CP016400.1|WP_004898696.1_1388;	NZ_CP021704.1|WP_087713326.1_622;	NZ_CP029614.1|WP_004898696.1_1011;	ZLJ010|gene0204;
ORTHOMCL472	NC_005362.1|WP_004898697.1_198;	NC_013504.1|WP_012845571.1_203;	NC_017477.1|WP_004898697.1_214;	NC_022909.1|WP_004898697.1_206;	NZ_CP016400.1|WP_069168851.1_1389;	NZ_CP021704.1|WP_087713325.1_623;	NZ_CP029614.1|WP_004898697.1_1010;	ZLJ010|gene0206;
ORTHOMCL473	NC_005362.1|WP_004898712.1_208;	NC_013504.1|WP_012845580.1_213;	NC_017477.1|WP_014567021.1_224;	NC_022909.1|WP_004898712.1_216;	NZ_CP016400.1|WP_014567021.1_1400;	NZ_CP021704.1|WP_087284887.1_633;	NZ_CP029614.1|WP_004898712.1_999;	ZLJ010|gene0216;
ORTHOMCL474	NC_005362.1|WP_004898713.1_209;	NC_013504.1|WP_012845581.1_214;	NC_017477.1|WP_014567022.1_225;	NC_022909.1|WP_023599157.1_217;	NZ_CP016400.1|WP_014567022.1_1401;	NZ_CP021704.1|WP_087713320.1_634;	NZ_CP029614.1|WP_113886622.1_998;	ZLJ010|gene0217;
ORTHOMCL475	NC_005362.1|WP_004898735.1_217;	NC_013504.1|WP_004898735.1_222;	NC_017477.1|WP_014567028.1_233;	NC_022909.1|WP_004898735.1_225;	NZ_CP016400.1|WP_014567028.1_1409;	NZ_CP021704.1|WP_087713314.1_642;	NZ_CP029614.1|WP_004898735.1_990;	ZLJ010|gene0225;
ORTHOMCL476	NC_005362.1|WP_004898754.1_221;	NC_013504.1|WP_012845592.1_226;	NC_017477.1|WP_014567031.1_237;	NC_022909.1|WP_004898754.1_229;	NZ_CP016400.1|WP_069168856.1_1413;	NZ_CP021704.1|WP_087713312.1_646;	NZ_CP029614.1|WP_004898754.1_986;	ZLJ010|gene0229;
ORTHOMCL477	NC_005362.1|WP_004898757.1_222;	NC_013504.1|WP_012845593.1_227;	NC_017477.1|WP_014567032.1_238;	NC_022909.1|WP_041818430.1_230;	NZ_CP016400.1|WP_069168857.1_1414;	NZ_CP021704.1|WP_087713311.1_647;	NZ_CP029614.1|WP_004898757.1_985;	ZLJ010|gene0230;
ORTHOMCL478	NC_005362.1|WP_004898762.1_224;	NC_013504.1|WP_012845595.1_229;	NC_017477.1|WP_014567034.1_240;	NC_022909.1|WP_023599165.1_232;	NZ_CP016400.1|WP_014567034.1_1416;	NZ_CP021704.1|WP_087713310.1_649;	NZ_CP029614.1|WP_086874582.1_983;	ZLJ010|gene0232;
ORTHOMCL479	NC_005362.1|WP_004898779.1_238;	NC_013504.1|WP_012845605.1_240;	NC_017477.1|WP_004898779.1_246;	NC_022909.1|WP_023599171.1_240;	NZ_CP016400.1|1424;	NZ_CP021704.1|WP_087713304.1_655;	NZ_CP029614.1|WP_023599171.1_973;	ZLJ010|gene0238;
ORTHOMCL48	NC_005362.1|WP_011162252.1_1303;	NC_013504.1|WP_012845941.1_649;	NC_017477.1|WP_014567302.1_715;	NC_022909.1|WP_023599467.1_705;	NZ_CP016400.1|4;NZ_CP016400.1|WP_069169027.1_1910;	NZ_CP021704.1|WP_087713099.1_1107;	NZ_CP029614.1|WP_113886590.1_498;	ZLJ010|gene0805;
ORTHOMCL480	NC_005362.1|WP_004898842.1_258;	NC_013504.1|WP_012845611.1_245;	NC_017477.1|WP_014567058.1_272;	NC_022909.1|WP_004898842.1_259;	NZ_CP016400.1|WP_014567058.1_1449;	NZ_CP021704.1|WP_087713295.1_677;	NZ_CP029614.1|WP_086874593.1_951;	ZLJ010|gene0263;
ORTHOMCL481	NC_005362.1|WP_004898881.1_272;	NC_013504.1|WP_004895935.1_259;	NC_017477.1|WP_004898881.1_286;	NC_022909.1|WP_004898881.1_269;	NZ_CP016400.1|WP_004898881.1_1464;	NZ_CP021704.1|WP_004895935.1_693;	NZ_CP029614.1|WP_004898881.1_938;	ZLJ010|gene0279;
ORTHOMCL482	NC_005362.1|WP_004898900.1_278;	NC_013504.1|WP_004895924.1_265;	NC_017477.1|WP_004895924.1_292;	NC_022909.1|WP_004898900.1_275;	NZ_CP016400.1|WP_004898900.1_1470;	NZ_CP021704.1|WP_004895924.1_699;	NZ_CP029614.1|WP_004898900.1_932;	ZLJ010|gene0285;
ORTHOMCL483	NC_005362.1|WP_004898910.1_285;	NC_013504.1|WP_012845632.1_271;	NC_017477.1|WP_014567078.1_298;	NC_022909.1|WP_023599198.1_281;	NZ_CP016400.1|WP_069168882.1_1476;	NZ_CP021704.1|WP_087713282.1_705;	NZ_CP029614.1|WP_086874602.1_926;	ZLJ010|gene0291;
ORTHOMCL484	NC_005362.1|WP_011161249.1_2;	NC_013504.1|WP_012845402.1_2;	NC_017477.1|WP_004898276.1_2;	NC_022909.1|WP_023598993.1_2;	NZ_CP016400.1|WP_004898276.1_1170;	NZ_CP021704.1|WP_087712530.1_369;	NZ_CP029614.1|WP_004898276.1_1210;	ZLJ010|gene0002;
ORTHOMCL485	NC_005362.1|WP_011161250.1_5;	NC_013504.1|WP_004896334.1_5;	NC_017477.1|WP_004898283.1_5;	NC_022909.1|WP_023598995.1_5;	NZ_CP016400.1|WP_004898283.1_1173;	NZ_CP021704.1|WP_087712529.1_372;	NZ_CP029614.1|WP_086874536.1_1207;	ZLJ010|gene0005;
ORTHOMCL486	NC_005362.1|WP_011161251.1_8;	NC_013504.1|WP_012845405.1_8;	NC_017477.1|WP_012845405.1_8;	NC_022909.1|WP_023598997.1_8;	NZ_CP016400.1|WP_069168777.1_1176;	NZ_CP021704.1|WP_012845405.1_375;	NZ_CP029614.1|WP_004896330.1_1204;	ZLJ010|gene0008;
ORTHOMCL487	NC_005362.1|WP_011161252.1_10;	NC_013504.1|WP_012845406.1_10;	NC_017477.1|WP_014566898.1_10;	NC_022909.1|WP_011161252.1_10;	NZ_CP016400.1|WP_011161252.1_1178;	NZ_CP021704.1|WP_012845406.1_377;	NZ_CP029614.1|WP_011161252.1_1202;	ZLJ010|gene0010;
ORTHOMCL488	NC_005362.1|WP_011161253.1_11;	NC_013504.1|WP_012845407.1_11;	NC_017477.1|WP_014566899.1_11;	NC_022909.1|WP_023598998.1_11;	NZ_CP016400.1|WP_069168778.1_1179;	NZ_CP021704.1|WP_087712527.1_378;	NZ_CP029614.1|WP_004898294.1_1201;	ZLJ010|gene0011;
ORTHOMCL489	NC_005362.1|WP_011161254.1_13;	NC_013504.1|WP_004896324.1_13;	NC_017477.1|WP_014566900.1_13;	NC_022909.1|WP_004896324.1_13;	NZ_CP016400.1|1181;	NZ_CP021704.1|WP_004896324.1_380;	NZ_CP029614.1|WP_004896324.1_1199;	ZLJ010|gene0013;
ORTHOMCL49	NC_005362.1|WP_011162361.1_1466;	NC_013504.1|WP_012846541.1_1341;	NC_017477.1|WP_014567725.1_1451;	NC_022909.1|WP_023599865.1_1378;	NZ_CP016400.1|WP_069168627.1_783;	NZ_CP021704.1|WP_087283781.1_1807;NZ_CP021704.1|WP_087283781.1_5;	NZ_CP029614.1|WP_011162361.1_1573;	ZLJ010|gene1604;
ORTHOMCL490	NC_005362.1|WP_011161255.1_14;	NC_013504.1|WP_012845408.1_14;	NC_017477.1|WP_014566901.1_14;	NC_022909.1|WP_004898296.1_14;	NZ_CP016400.1|WP_004898296.1_1182;	NZ_CP021704.1|WP_087712526.1_381;	NZ_CP029614.1|WP_004898296.1_1198;	ZLJ010|gene0014;
ORTHOMCL491	NC_005362.1|WP_011161256.1_15;	NC_013504.1|WP_012845409.1_15;	NC_017477.1|WP_014566902.1_15;	NC_022909.1|WP_023598999.1_15;	NZ_CP016400.1|WP_069168779.1_1183;	NZ_CP021704.1|WP_087712525.1_382;	NZ_CP029614.1|WP_113886643.1_1197;	ZLJ010|gene0015;
ORTHOMCL492	NC_005362.1|WP_011161257.1_16;	NC_013504.1|WP_012845410.1_16;	NC_017477.1|WP_014566903.1_16;	NC_022909.1|WP_023599000.1_16;	NZ_CP016400.1|WP_069168780.1_1184;	NZ_CP021704.1|WP_087712524.1_383;	NZ_CP029614.1|WP_069168780.1_1196;	ZLJ010|gene0016;
ORTHOMCL493	NC_005362.1|WP_011161258.1_17;	NC_013504.1|17;	NC_017477.1|WP_014566904.1_17;	NC_022909.1|WP_023599001.1_17;	NZ_CP016400.1|WP_014566904.1_1185;	NZ_CP021704.1|400;	NZ_CP029614.1|WP_086874537.1_1195;	ZLJ010|gene0018;
ORTHOMCL494	NC_005362.1|WP_011161259.1_18;	NC_013504.1|25;	NC_017477.1|WP_014566905.1_18;	NC_022909.1|WP_023599003.1_18;	NZ_CP016400.1|1186;	NZ_CP021704.1|413;	NZ_CP029614.1|WP_011161259.1_1194;	ZLJ010|gene0020;
ORTHOMCL495	NC_005362.1|WP_011161260.1_19;	NC_013504.1|26;	NC_017477.1|WP_014566906.1_19;	NC_022909.1|WP_023599004.1_19;	NZ_CP016400.1|WP_014566906.1_1187;	NZ_CP021704.1|414;	NZ_CP029614.1|WP_113886642.1_1193;	ZLJ010|gene0021;
ORTHOMCL496	NC_005362.1|WP_011161261.1_20;	NC_013504.1|WP_012845422.1_27;	NC_017477.1|WP_012845422.1_31;	NC_022909.1|WP_023599005.1_20;	NZ_CP016400.1|WP_061400922.1_1188;	NZ_CP021704.1|WP_061400922.1_415;	NZ_CP029614.1|WP_086874538.1_1192;	ZLJ010|gene0022;
ORTHOMCL497	NC_005362.1|WP_011161265.1_24;	NC_013504.1|WP_012845423.1_28;	NC_017477.1|32;	NC_022909.1|WP_023599007.1_21;	NZ_CP016400.1|WP_004898314.1_1192;	NZ_CP021704.1|WP_087284261.1_420;	NZ_CP029614.1|WP_011161265.1_1188;	ZLJ010|gene0023;
ORTHOMCL498	NC_005362.1|WP_011161266.1_25;	NC_013504.1|WP_004896312.1_29;	NC_017477.1|WP_004896312.1_33;	NC_022909.1|WP_023599008.1_22;	NZ_CP016400.1|WP_069168781.1_1193;	NZ_CP021704.1|WP_004896312.1_421;	NZ_CP029614.1|WP_011161266.1_1187;	ZLJ010|gene0024;
ORTHOMCL499	NC_005362.1|WP_011161267.1_26;	NC_013504.1|WP_012845424.1_30;	NC_017477.1|WP_014566916.1_34;	NC_022909.1|WP_023599009.1_23;	NZ_CP016400.1|WP_069168782.1_1194;	NZ_CP021704.1|WP_087713427.1_422;	NZ_CP029614.1|WP_011161267.1_1186;	ZLJ010|gene0025;
ORTHOMCL5	NC_005362.1|1623;NC_005362.1|WP_011161833.1_798;NC_005362.1|WP_044025971.1_1518;	NC_013504.1|WP_012846375.1_1128;NC_013504.1|WP_012846662.1_1483;NC_013504.1|WP_041822312.1_1390;	NC_017477.1|WP_014567613.1_1223;NC_017477.1|WP_014567837.1_1624;NC_017477.1|WP_044025971.1_1514;	NC_022909.1|WP_023599740.1_1144;NC_022909.1|WP_023599960.1_1521;NC_022909.1|WP_041818529.1_1414;	NZ_CP016400.1|WP_044025971.1_841;NZ_CP016400.1|WP_069168563.1_568;NZ_CP016400.1|WP_069168687.1_940;	NZ_CP021704.1|WP_087712637.1_166;NZ_CP021704.1|WP_087712710.1_60;NZ_CP021704.1|WP_087712857.1_1568;	NZ_CP029614.1|WP_011161833.1_42;NZ_CP029614.1|WP_086875123.1_1511;NZ_CP029614.1|WP_113886662.1_1412;	ZLJ010|gene1389;ZLJ010|gene1664;ZLJ010|gene1840;
ORTHOMCL50	NC_005362.1|WP_011162370.1_1476;	NC_013504.1|WP_004897833.1_1343;	NC_017477.1|1454;	NC_022909.1|WP_023599868.1_1383;	NZ_CP016400.1|WP_004897833.1_785;	NZ_CP021704.1|1810;NZ_CP021704.1|8;	NZ_CP029614.1|WP_086875095.1_1555;	ZLJ010|gene1608;
ORTHOMCL500	NC_005362.1|WP_011161270.1_30;	NC_013504.1|WP_012845427.1_34;	NC_017477.1|WP_014566917.1_36;	NC_022909.1|WP_023599012.1_27;	NZ_CP016400.1|WP_004898333.1_1200;	NZ_CP021704.1|WP_087713425.1_426;	NZ_CP029614.1|WP_086874541.1_1182;	ZLJ010|gene0029;
ORTHOMCL501	NC_005362.1|WP_011161271.1_31;	NC_013504.1|WP_014566919.1_35;	NC_017477.1|WP_014566919.1_44;	NC_022909.1|WP_023599013.1_28;	NZ_CP016400.1|WP_082224995.1_1209;	NZ_CP021704.1|WP_087713422.1_434;	NZ_CP029614.1|WP_113886640.1_1181;	ZLJ010|gene0030;
ORTHOMCL502	NC_005362.1|WP_011161277.1_39;	NC_013504.1|WP_012845429.1_39;	NC_017477.1|WP_011161277.1_50;	NC_022909.1|WP_023599017.1_36;	NZ_CP016400.1|WP_069168788.1_1215;	NZ_CP021704.1|WP_087713417.1_443;	NZ_CP029614.1|WP_011161277.1_1173;	ZLJ010|gene0038;
ORTHOMCL503	NC_005362.1|WP_011161281.1_43;	NC_013504.1|WP_012845432.1_43;	NC_017477.1|WP_014566926.1_57;	NC_022909.1|WP_023599024.1_44;	NZ_CP016400.1|WP_014566926.1_1219;	NZ_CP021704.1|WP_087713414.1_447;	NZ_CP029614.1|WP_011161281.1_1169;	ZLJ010|gene0042;
ORTHOMCL504	NC_005362.1|WP_011161282.1_44;	NC_013504.1|WP_012845433.1_44;	NC_017477.1|WP_014566928.1_62;	NC_022909.1|WP_023599026.1_45;	NZ_CP016400.1|WP_004898412.1_1224;	NZ_CP021704.1|WP_087713413.1_448;	NZ_CP029614.1|WP_086874546.1_1168;	ZLJ010|gene0043;
ORTHOMCL505	NC_005362.1|WP_011161283.1_45;	NC_013504.1|WP_012845434.1_45;	NC_017477.1|WP_044025894.1_63;	NC_022909.1|WP_023599027.1_46;	NZ_CP016400.1|WP_069168791.1_1225;	NZ_CP021704.1|WP_087713412.1_449;	NZ_CP029614.1|WP_086874547.1_1167;	ZLJ010|gene0044;
ORTHOMCL506	NC_005362.1|WP_011161284.1_46;	NC_013504.1|WP_012845435.1_46;	NC_017477.1|WP_014566930.1_64;	NC_022909.1|WP_023599028.1_47;	NZ_CP016400.1|WP_069168792.1_1226;	NZ_CP021704.1|WP_087284300.1_450;	NZ_CP029614.1|WP_011161284.1_1166;	ZLJ010|gene0045;
ORTHOMCL507	NC_005362.1|WP_011161285.1_47;	NC_013504.1|WP_004896265.1_47;	NC_017477.1|WP_004896265.1_65;	NC_022909.1|WP_004896265.1_48;	NZ_CP016400.1|WP_004896265.1_1227;	NZ_CP021704.1|WP_087713411.1_451;	NZ_CP029614.1|WP_086874548.1_1165;	ZLJ010|gene0046;
ORTHOMCL508	NC_005362.1|WP_011161290.1_52;	NC_013504.1|WP_012845438.1_50;	NC_017477.1|WP_014566933.1_68;	NC_022909.1|WP_023599033.1_54;	NZ_CP016400.1|1230;	NZ_CP021704.1|WP_012845438.1_454;	NZ_CP029614.1|WP_011161290.1_1157;	ZLJ010|gene0049;
ORTHOMCL509	NC_005362.1|WP_011161291.1_53;	NC_013504.1|WP_012845439.1_51;	NC_017477.1|WP_014566934.1_69;	NC_022909.1|WP_023599034.1_55;	NZ_CP016400.1|WP_069168795.1_1231;	NZ_CP021704.1|WP_087713409.1_455;	NZ_CP029614.1|WP_011161291.1_1156;	ZLJ010|gene0050;
ORTHOMCL51	NC_005362.1|WP_011162371.1_1477;	NC_013504.1|WP_012846542.1_1344;	NC_017477.1|WP_014567729.1_1455;	NC_022909.1|WP_023599869.1_1384;	NZ_CP016400.1|WP_069168628.1_786;	NZ_CP021704.1|WP_087712749.1_1811;NZ_CP021704.1|WP_087712749.1_9;	NZ_CP029614.1|WP_086875096.1_1554;	ZLJ010|gene1609;
ORTHOMCL510	NC_005362.1|WP_011161292.1_54;	NC_013504.1|WP_012845440.1_52;	NC_017477.1|WP_014566935.1_70;	NC_022909.1|WP_023599035.1_56;	NZ_CP016400.1|WP_069168796.1_1232;	NZ_CP021704.1|WP_087713408.1_456;	NZ_CP029614.1|WP_086874550.1_1155;	ZLJ010|gene0051;
ORTHOMCL511	NC_005362.1|WP_011161294.1_56;	NC_013504.1|WP_012845442.1_54;	NC_017477.1|WP_004898440.1_72;	NC_022909.1|WP_004898440.1_58;	NZ_CP016400.1|WP_004898440.1_1234;	NZ_CP021704.1|WP_004898440.1_458;	NZ_CP029614.1|WP_011161294.1_1153;	ZLJ010|gene0053;
ORTHOMCL512	NC_005362.1|WP_011161298.1_61;	NC_013504.1|WP_049760300.1_57;	NC_017477.1|WP_011161298.1_77;	NC_022909.1|WP_023599041.1_63;	NZ_CP016400.1|WP_011161298.1_1239;	NZ_CP021704.1|WP_087713469.1_461;	NZ_CP029614.1|WP_011161298.1_1148;	ZLJ010|gene0058;
ORTHOMCL513	NC_005362.1|WP_011161300.1_65;	NC_013504.1|58;	NC_017477.1|WP_014566940.1_81;	NC_022909.1|WP_023599045.1_67;	NZ_CP016400.1|WP_034525303.1_1243;	NZ_CP021704.1|462;	NZ_CP029614.1|WP_086874553.1_1144;	ZLJ010|gene0062;
ORTHOMCL514	NC_005362.1|WP_011161302.1_68;	NC_013504.1|WP_011161302.1_60;	NC_017477.1|WP_011161302.1_83;	NC_022909.1|WP_011161302.1_69;	NZ_CP016400.1|WP_011161302.1_1246;	NZ_CP021704.1|WP_087713468.1_464;	NZ_CP029614.1|WP_011161302.1_1141;	ZLJ010|gene0066;
ORTHOMCL515	NC_005362.1|WP_011161303.1_69;	NC_013504.1|WP_012845447.1_61;	NC_017477.1|WP_014566941.1_84;	NC_022909.1|WP_023599047.1_70;	NZ_CP016400.1|WP_069168798.1_1247;	NZ_CP021704.1|WP_087713405.1_465;	NZ_CP029614.1|WP_113886635.1_1140;	ZLJ010|gene0067;
ORTHOMCL516	NC_005362.1|WP_011161304.1_70;	NC_013504.1|WP_012845448.1_62;	NC_017477.1|WP_011161304.1_85;	NC_022909.1|WP_023599048.1_71;	NZ_CP016400.1|WP_011161304.1_1248;	NZ_CP021704.1|WP_087713404.1_466;	NZ_CP029614.1|WP_086874555.1_1139;	ZLJ010|gene0068;
ORTHOMCL517	NC_005362.1|WP_011161305.1_71;	NC_013504.1|WP_012845449.1_63;	NC_017477.1|WP_004898471.1_86;	NC_022909.1|WP_023599049.1_72;	NZ_CP016400.1|WP_069168799.1_1249;	NZ_CP021704.1|WP_012845449.1_467;	NZ_CP029614.1|WP_086874556.1_1138;	ZLJ010|gene0069;
ORTHOMCL518	NC_005362.1|WP_011161306.1_72;	NC_013504.1|WP_012845450.1_64;	NC_017477.1|WP_014566943.1_87;	NC_022909.1|WP_023599050.1_73;	NZ_CP016400.1|WP_053106806.1_1250;	NZ_CP021704.1|WP_087284322.1_468;	NZ_CP029614.1|WP_053106806.1_1137;	ZLJ010|gene0070;
ORTHOMCL519	NC_005362.1|WP_011161307.1_73;	NC_013504.1|WP_004896221.1_65;	NC_017477.1|WP_014566944.1_88;	NC_022909.1|WP_004896221.1_74;	NZ_CP016400.1|1251;	NZ_CP021704.1|WP_004896221.1_469;	NZ_CP029614.1|WP_004896221.1_1136;	ZLJ010|gene0071;
ORTHOMCL520	NC_005362.1|WP_011161308.1_74;	NC_013504.1|WP_012845451.1_66;	NC_017477.1|WP_014566945.1_89;	NC_022909.1|WP_011161308.1_75;	NZ_CP016400.1|WP_069168800.1_1252;	NZ_CP021704.1|WP_087713403.1_470;	NZ_CP029614.1|WP_011161308.1_1135;	ZLJ010|gene0072;
ORTHOMCL521	NC_005362.1|WP_011161309.1_75;	NC_013504.1|WP_012845452.1_67;	NC_017477.1|WP_014566946.1_90;	NC_022909.1|WP_023599051.1_76;	NZ_CP016400.1|WP_069168801.1_1253;	NZ_CP021704.1|WP_087713402.1_471;	NZ_CP029614.1|WP_086874558.1_1134;	ZLJ010|gene0073;
ORTHOMCL522	NC_005362.1|WP_011161310.1_76;	NC_013504.1|WP_012845453.1_68;	NC_017477.1|WP_014566947.1_91;	NC_022909.1|WP_023599052.1_77;	NZ_CP016400.1|WP_061400884.1_1254;	NZ_CP021704.1|WP_087284331.1_472;	NZ_CP029614.1|WP_011161310.1_1133;	ZLJ010|gene0074;
ORTHOMCL523	NC_005362.1|WP_011161311.1_77;	NC_013504.1|WP_012845454.1_69;	NC_017477.1|WP_014566948.1_92;	NC_022909.1|WP_023599053.1_78;	NZ_CP016400.1|WP_069168802.1_1255;	NZ_CP021704.1|WP_087713401.1_473;	NZ_CP029614.1|WP_086874560.1_1132;	ZLJ010|gene0075;
ORTHOMCL524	NC_005362.1|WP_011161312.1_78;	NC_013504.1|WP_012845455.1_70;	NC_017477.1|WP_014566949.1_93;	NC_022909.1|WP_023599054.1_79;	NZ_CP016400.1|WP_069168805.1_1258;	NZ_CP021704.1|WP_087713400.1_474;	NZ_CP029614.1|WP_086874561.1_1131;	ZLJ010|gene0076;
ORTHOMCL525	NC_005362.1|WP_011161313.1_79;	NC_013504.1|WP_012845456.1_71;	NC_017477.1|WP_004896202.1_94;	NC_022909.1|WP_004896202.1_80;	NZ_CP016400.1|WP_004896202.1_1259;	NZ_CP021704.1|WP_012845456.1_475;	NZ_CP029614.1|WP_011161313.1_1130;	ZLJ010|gene0077;
ORTHOMCL526	NC_005362.1|WP_011161314.1_80;	NC_013504.1|WP_012845457.1_72;	NC_017477.1|WP_004898489.1_95;	NC_022909.1|WP_023599055.1_81;	NZ_CP016400.1|WP_069168806.1_1260;	NZ_CP021704.1|WP_087713399.1_476;	NZ_CP029614.1|WP_086874562.1_1129;	ZLJ010|gene0078;
ORTHOMCL527	NC_005362.1|WP_011161315.1_81;	NC_013504.1|WP_012845458.1_73;	NC_017477.1|WP_014566950.1_96;	NC_022909.1|WP_012845458.1_82;	NZ_CP016400.1|WP_004898492.1_1261;	NZ_CP021704.1|WP_087713398.1_477;	NZ_CP029614.1|WP_011161315.1_1128;	ZLJ010|gene0079;
ORTHOMCL528	NC_005362.1|WP_011161317.1_83;	NC_013504.1|WP_012845460.1_75;	NC_017477.1|WP_014566952.1_98;	NC_022909.1|WP_023599058.1_84;	NZ_CP016400.1|WP_069168808.1_1263;	NZ_CP021704.1|WP_012845460.1_480;	NZ_CP029614.1|WP_011161317.1_1125;	ZLJ010|gene0083;
ORTHOMCL529	NC_005362.1|WP_011161318.1_84;	NC_013504.1|76;	NC_017477.1|WP_014566953.1_99;	NC_022909.1|WP_023599059.1_85;	NZ_CP016400.1|WP_069168809.1_1264;	NZ_CP021704.1|481;	NZ_CP029614.1|WP_011161318.1_1124;	ZLJ010|gene0084;
ORTHOMCL53	NC_005362.1|WP_011162546.1_1715;	NC_013504.1|WP_012845808.1_501;NC_013504.1|WP_012846744.1_1567;	NC_017477.1|WP_014567891.1_1728;	NC_022909.1|WP_023600027.1_1618;	NZ_CP016400.1|1063;	NZ_CP021704.1|WP_087285291.1_257;	NZ_CP029614.1|WP_113886654.1_1320;	ZLJ010|gene1937;
ORTHOMCL530	NC_005362.1|WP_011161319.1_86;	NC_013504.1|WP_012845465.1_78;	NC_017477.1|WP_080558331.1_101;	NC_022909.1|WP_023599060.1_87;	NZ_CP016400.1|WP_069168810.1_1266;	NZ_CP021704.1|WP_087713396.1_483;	NZ_CP029614.1|WP_011161319.1_1122;	ZLJ010|gene0086;
ORTHOMCL531	NC_005362.1|WP_011161320.1_89;	NC_013504.1|WP_012845467.1_81;	NC_017477.1|WP_004898510.1_104;	NC_022909.1|WP_023599062.1_90;	NZ_CP016400.1|WP_069168811.1_1269;	NZ_CP021704.1|WP_012845467.1_486;	NZ_CP029614.1|WP_086874565.1_1119;	ZLJ010|gene0089;
ORTHOMCL532	NC_005362.1|WP_011161321.1_90;	NC_013504.1|WP_012845468.1_82;	NC_017477.1|WP_014566956.1_105;	NC_022909.1|WP_011161321.1_91;	NZ_CP016400.1|WP_069168812.1_1270;	NZ_CP021704.1|WP_087713395.1_487;	NZ_CP029614.1|WP_004898514.1_1118;	ZLJ010|gene0090;
ORTHOMCL533	NC_005362.1|WP_011161322.1_92;	NC_013504.1|WP_012845470.1_84;	NC_017477.1|WP_004898517.1_107;	NC_022909.1|WP_011161322.1_93;	NZ_CP016400.1|WP_069168814.1_1272;	NZ_CP021704.1|WP_087713393.1_489;	NZ_CP029614.1|WP_004898517.1_1116;	ZLJ010|gene0092;
ORTHOMCL534	NC_005362.1|WP_011161325.1_94;	NC_013504.1|WP_012845472.1_86;	NC_017477.1|WP_014566958.1_109;	NC_022909.1|WP_011161325.1_95;	NZ_CP016400.1|WP_069168815.1_1274;	NZ_CP021704.1|WP_087713391.1_491;	NZ_CP029614.1|WP_004898521.1_1113;	ZLJ010|gene0094;
ORTHOMCL535	NC_005362.1|WP_011161327.1_96;	NC_013504.1|WP_012845473.1_88;	NC_017477.1|WP_014566960.1_111;	NC_022909.1|WP_011161327.1_97;	NZ_CP016400.1|WP_069168816.1_1276;	NZ_CP021704.1|WP_087713390.1_493;	NZ_CP029614.1|WP_113886633.1_1111;	ZLJ010|gene0096;
ORTHOMCL536	NC_005362.1|WP_011161328.1_97;	NC_013504.1|WP_012845474.1_89;	NC_017477.1|WP_004898528.1_112;	NC_022909.1|WP_004898528.1_98;	NZ_CP016400.1|WP_004898528.1_1277;	NZ_CP021704.1|WP_012845474.1_494;	NZ_CP029614.1|WP_004898528.1_1110;	ZLJ010|gene0097;
ORTHOMCL537	NC_005362.1|WP_011161329.1_99;	NC_013504.1|WP_012845476.1_91;	NC_017477.1|WP_014566962.1_114;	NC_022909.1|WP_023599066.1_100;	NZ_CP016400.1|WP_014566962.1_1279;	NZ_CP021704.1|WP_011161329.1_496;	NZ_CP029614.1|WP_011161329.1_1108;	ZLJ010|gene0099;
ORTHOMCL538	NC_005362.1|WP_011161330.1_101;	NC_013504.1|WP_012845477.1_92;	NC_017477.1|WP_004898535.1_116;	NC_022909.1|WP_023599067.1_102;	NZ_CP016400.1|WP_023599067.1_1281;	NZ_CP021704.1|WP_011161330.1_497;	NZ_CP029614.1|WP_011161330.1_1106;	ZLJ010|gene0101;
ORTHOMCL539	NC_005362.1|WP_011161331.1_102;	NC_013504.1|WP_012845478.1_93;	NC_017477.1|WP_014566963.1_117;	NC_022909.1|WP_023599068.1_103;	NZ_CP016400.1|WP_069168817.1_1282;	NZ_CP021704.1|WP_087713388.1_498;	NZ_CP029614.1|WP_011161331.1_1105;	ZLJ010|gene0102;
ORTHOMCL54	NC_005362.1|WP_011162584.1_1763;	NC_013504.1|WP_012846786.1_1617;NC_013504.1|WP_080513827.1_1616;	NC_017477.1|WP_014567919.1_1772;	NC_022909.1|WP_023600062.1_1670;	NZ_CP016400.1|WP_014567919.1_1113;	NZ_CP021704.1|WP_012846786.1_307;	NZ_CP029614.1|WP_011162584.1_1269;	ZLJ010|gene2005;
ORTHOMCL540	NC_005362.1|WP_011161332.1_103;	NC_013504.1|WP_012845479.1_94;	NC_017477.1|WP_014566964.1_118;	NC_022909.1|WP_023599069.1_104;	NZ_CP016400.1|WP_014566964.1_1283;	NZ_CP021704.1|WP_087284378.1_499;	NZ_CP029614.1|WP_011161332.1_1104;	ZLJ010|gene0103;
ORTHOMCL541	NC_005362.1|WP_011161333.1_104;	NC_013504.1|WP_004896146.1_95;	NC_017477.1|WP_004896146.1_119;	NC_022909.1|WP_023599070.1_105;	NZ_CP016400.1|WP_004896146.1_1284;	NZ_CP021704.1|WP_004896146.1_500;	NZ_CP029614.1|WP_011161333.1_1103;	ZLJ010|gene0104;
ORTHOMCL542	NC_005362.1|WP_011161334.1_105;	NC_013504.1|WP_004896145.1_96;	NC_017477.1|WP_014566965.1_120;	NC_022909.1|WP_004898541.1_106;	NZ_CP016400.1|WP_014566965.1_1285;	NZ_CP021704.1|WP_004896145.1_501;	NZ_CP029614.1|WP_014566965.1_1102;	ZLJ010|gene0105;
ORTHOMCL543	NC_005362.1|WP_011161335.1_106;	NC_013504.1|WP_012845481.1_99;	NC_017477.1|WP_004898542.1_121;	NC_022909.1|WP_023599072.1_108;	NZ_CP016400.1|WP_069168821.1_1291;	NZ_CP021704.1|WP_087713386.1_504;	NZ_CP029614.1|WP_011161335.1_1101;	ZLJ010|gene0106;
ORTHOMCL544	NC_005362.1|WP_011161337.1_111;	NC_013504.1|WP_012845491.1_110;	NC_017477.1|WP_014566969.1_126;	NC_022909.1|WP_023599077.1_113;	NZ_CP016400.1|WP_014566969.1_1296;	NZ_CP021704.1|WP_087284399.1_515;	NZ_CP029614.1|WP_011161337.1_1096;	ZLJ010|gene0111;
ORTHOMCL545	NC_005362.1|WP_011161338.1_112;	NC_013504.1|111;	NC_017477.1|WP_014566970.1_128;	NC_022909.1|WP_023599078.1_114;	NZ_CP016400.1|WP_069168822.1_1298;	NZ_CP021704.1|WP_087713383.1_516;	NZ_CP029614.1|WP_011161338.1_1095;	ZLJ010|gene0112;
ORTHOMCL546	NC_005362.1|WP_011161341.1_116;	NC_013504.1|WP_012845496.1_115;	NC_017477.1|WP_014566974.1_132;	NC_022909.1|WP_023599082.1_118;	NZ_CP016400.1|WP_069168826.1_1302;	NZ_CP021704.1|WP_087713379.1_520;	NZ_CP029614.1|WP_069168826.1_1091;	ZLJ010|gene0116;
ORTHOMCL547	NC_005362.1|WP_011161342.1_117;	NC_013504.1|WP_012845497.1_116;	NC_017477.1|WP_004898564.1_133;	NC_022909.1|WP_023599083.1_119;	NZ_CP016400.1|WP_004898564.1_1303;	NZ_CP021704.1|WP_087713378.1_521;	NZ_CP029614.1|WP_011161342.1_1090;	ZLJ010|gene0117;
ORTHOMCL548	NC_005362.1|WP_011161343.1_118;	NC_013504.1|WP_012845498.1_117;	NC_017477.1|WP_014566975.1_134;	NC_022909.1|WP_023599084.1_120;	NZ_CP016400.1|WP_069168827.1_1304;	NZ_CP021704.1|WP_004896125.1_522;	NZ_CP029614.1|WP_086874569.1_1089;	ZLJ010|gene0118;
ORTHOMCL549	NC_005362.1|WP_011161344.1_119;	NC_013504.1|WP_012845499.1_118;	NC_017477.1|WP_014566976.1_135;	NC_022909.1|WP_023599085.1_121;	NZ_CP016400.1|WP_014566976.1_1305;	NZ_CP021704.1|WP_012845499.1_523;	NZ_CP029614.1|WP_011161344.1_1088;	ZLJ010|gene0119;
ORTHOMCL550	NC_005362.1|WP_011161345.1_120;	NC_013504.1|WP_012845500.1_119;	NC_017477.1|WP_014566977.1_136;	NC_022909.1|WP_023599086.1_122;	NZ_CP016400.1|WP_004896122.1_1306;	NZ_CP021704.1|WP_087713377.1_524;	NZ_CP029614.1|WP_113886628.1_1087;	ZLJ010|gene0120;
ORTHOMCL551	NC_005362.1|WP_011161347.1_124;	NC_013504.1|WP_012845503.1_123;	NC_017477.1|WP_014566980.1_140;	NC_022909.1|WP_023599089.1_126;	NZ_CP016400.1|WP_069168828.1_1310;	NZ_CP021704.1|WP_087713376.1_529;	NZ_CP029614.1|WP_011161347.1_1083;	ZLJ010|gene0124;
ORTHOMCL552	NC_005362.1|WP_011161350.1_131;	NC_013504.1|WP_012845509.1_132;	NC_017477.1|WP_014566983.1_147;	NC_022909.1|WP_011161350.1_133;	NZ_CP016400.1|WP_014566983.1_1317;	NZ_CP021704.1|WP_087284438.1_540;	NZ_CP029614.1|WP_011161350.1_1076;	ZLJ010|gene0132;
ORTHOMCL553	NC_005362.1|WP_011161351.1_132;	NC_013504.1|WP_004896102.1_133;	NC_017477.1|WP_011161351.1_148;	NC_022909.1|WP_023599095.1_134;	NZ_CP016400.1|WP_011161351.1_1318;	NZ_CP021704.1|WP_087713372.1_541;	NZ_CP029614.1|WP_011161351.1_1075;	ZLJ010|gene0133;
ORTHOMCL554	NC_005362.1|WP_011161352.1_133;	NC_013504.1|WP_004896101.1_134;	NC_017477.1|WP_011161352.1_149;	NC_022909.1|WP_011161352.1_135;	NZ_CP016400.1|WP_011161352.1_1319;	NZ_CP021704.1|WP_004896101.1_542;	NZ_CP029614.1|WP_011161352.1_1074;	ZLJ010|gene0134;
ORTHOMCL555	NC_005362.1|WP_011161353.1_134;	NC_013504.1|WP_012845510.1_135;	NC_017477.1|WP_011161353.1_150;	NC_022909.1|WP_011161353.1_136;	NZ_CP016400.1|WP_011161353.1_1320;	NZ_CP021704.1|WP_012845510.1_543;	NZ_CP029614.1|WP_011161353.1_1073;	ZLJ010|gene0135;
ORTHOMCL556	NC_005362.1|WP_011161354.1_135;	NC_013504.1|WP_012845511.1_136;	NC_017477.1|WP_011161354.1_151;	NC_022909.1|WP_023599096.1_137;	NZ_CP016400.1|WP_011161354.1_1321;	NZ_CP021704.1|WP_087713371.1_544;	NZ_CP029614.1|WP_011161354.1_1072;	ZLJ010|gene0136;
ORTHOMCL557	NC_005362.1|WP_011161355.1_136;	NC_013504.1|WP_012845512.1_137;	NC_017477.1|WP_014566984.1_152;	NC_022909.1|WP_014566984.1_138;	NZ_CP016400.1|WP_014566984.1_1322;	NZ_CP021704.1|WP_012845512.1_545;	NZ_CP029614.1|WP_011161355.1_1071;	ZLJ010|gene0137;
ORTHOMCL558	NC_005362.1|WP_011161356.1_138;	NC_013504.1|WP_012845514.1_139;	NC_017477.1|WP_011161356.1_154;	NC_022909.1|WP_011161356.1_144;	NZ_CP016400.1|WP_011161356.1_1324;	NZ_CP021704.1|WP_087713370.1_547;	NZ_CP029614.1|WP_113886627.1_1069;	ZLJ010|gene0139;
ORTHOMCL559	NC_005362.1|WP_011161357.1_140;	NC_013504.1|WP_012845515.1_141;	NC_017477.1|WP_011161357.1_156;	NC_022909.1|WP_023599103.1_146;	NZ_CP016400.1|WP_069168829.1_1326;	NZ_CP021704.1|WP_087713369.1_549;	NZ_CP029614.1|WP_011161357.1_1067;	ZLJ010|gene0141;
ORTHOMCL56	NC_005362.1|108;	NC_013504.1|WP_012845483.1_101;	NC_017477.1|WP_014566966.1_123;	NC_022909.1|WP_023599074.1_110;	NZ_CP016400.1|WP_061400861.1_1293;	NZ_CP021704.1|WP_087713385.1_506;	NZ_CP029614.1|WP_113886632.1_1099;	ZLJ010|gene0108;
ORTHOMCL560	NC_005362.1|WP_011161358.1_141;	NC_013504.1|WP_012845516.1_142;	NC_017477.1|WP_011161358.1_157;	NC_022909.1|WP_023599104.1_147;	NZ_CP016400.1|WP_011161358.1_1327;	NZ_CP021704.1|WP_087713368.1_550;	NZ_CP029614.1|WP_011161358.1_1066;	ZLJ010|gene0142;
ORTHOMCL561	NC_005362.1|WP_011161359.1_142;	NC_013504.1|WP_012845517.1_143;	NC_017477.1|WP_044025898.1_158;	NC_022909.1|WP_023599105.1_148;	NZ_CP016400.1|WP_069168830.1_1328;	NZ_CP021704.1|WP_087713367.1_551;	NZ_CP029614.1|WP_011161359.1_1065;	ZLJ010|gene0143;
ORTHOMCL562	NC_005362.1|WP_011161360.1_143;	NC_013504.1|WP_012845518.1_144;	NC_017477.1|WP_014566987.1_159;	NC_022909.1|WP_023599106.1_149;	NZ_CP016400.1|WP_014566987.1_1329;	NZ_CP021704.1|WP_087713366.1_552;	NZ_CP029614.1|WP_011161360.1_1064;	ZLJ010|gene0144;
ORTHOMCL563	NC_005362.1|WP_011161361.1_144;	NC_013504.1|WP_012845519.1_145;	NC_017477.1|WP_014566988.1_160;	NC_022909.1|WP_023599107.1_150;	NZ_CP016400.1|WP_069168831.1_1330;	NZ_CP021704.1|WP_087713365.1_553;	NZ_CP029614.1|WP_086874571.1_1063;	ZLJ010|gene0145;
ORTHOMCL564	NC_005362.1|WP_011161362.1_145;	NC_013504.1|WP_011161362.1_146;	NC_017477.1|WP_014566989.1_161;	NC_022909.1|WP_004898606.1_151;	NZ_CP016400.1|WP_004898606.1_1331;	NZ_CP021704.1|WP_011161362.1_554;	NZ_CP029614.1|WP_113886626.1_1062;	ZLJ010|gene0146;
ORTHOMCL565	NC_005362.1|WP_011161363.1_146;	NC_013504.1|WP_012845520.1_147;	NC_017477.1|WP_014566990.1_162;	NC_022909.1|WP_023599108.1_152;	NZ_CP016400.1|WP_069168832.1_1332;	NZ_CP021704.1|WP_087713364.1_555;	NZ_CP029614.1|WP_011161363.1_1061;	ZLJ010|gene0147;
ORTHOMCL566	NC_005362.1|WP_011161366.1_149;	NC_013504.1|WP_012845523.1_150;	NC_017477.1|WP_014566993.1_165;	NC_022909.1|WP_023599111.1_155;	NZ_CP016400.1|WP_069168833.1_1335;	NZ_CP021704.1|WP_087713361.1_558;	NZ_CP029614.1|WP_004898615.1_1058;	ZLJ010|gene0151;
ORTHOMCL567	NC_005362.1|WP_011161367.1_150;	NC_013504.1|WP_012845524.1_151;	NC_017477.1|WP_014566994.1_166;	NC_022909.1|WP_023599112.1_156;	NZ_CP016400.1|WP_014566994.1_1339;	NZ_CP021704.1|WP_087713360.1_559;	NZ_CP029614.1|WP_014566994.1_1057;	ZLJ010|gene0153;
ORTHOMCL568	NC_005362.1|WP_011161370.1_157;	NC_013504.1|WP_012845532.1_158;	NC_017477.1|WP_014566997.1_173;	NC_022909.1|WP_014566997.1_162;	NZ_CP016400.1|WP_069168835.1_1346;	NZ_CP021704.1|WP_087713357.1_569;	NZ_CP029614.1|WP_113886625.1_1050;	ZLJ010|gene0161;
ORTHOMCL569	NC_005362.1|WP_011161373.1_160;	NC_013504.1|WP_012845536.1_161;	NC_017477.1|WP_014567000.1_176;	NC_022909.1|WP_023599118.1_165;	NZ_CP016400.1|WP_069168837.1_1349;	NZ_CP021704.1|WP_087713355.1_572;	NZ_CP029614.1|WP_004898631.1_1047;	ZLJ010|gene0164;
ORTHOMCL57	NC_005362.1|1112;	NC_013504.1|WP_012846096.1_824;	NC_017477.1|WP_014567428.1_918;	NC_022909.1|WP_023599560.1_847;	NZ_CP016400.1|WP_069168421.1_230;	NZ_CP021704.1|WP_087713034.1_1242;	NZ_CP029614.1|WP_086874918.1_348;	ZLJ010|gene0984;
ORTHOMCL570	NC_005362.1|WP_011161374.1_161;	NC_013504.1|WP_012845537.1_162;	NC_017477.1|WP_014567001.1_177;	NC_022909.1|WP_023599119.1_166;	NZ_CP016400.1|WP_069168838.1_1350;	NZ_CP021704.1|WP_012845537.1_573;	NZ_CP029614.1|WP_004898634.1_1046;	ZLJ010|gene0165;
ORTHOMCL571	NC_005362.1|WP_011161375.1_162;	NC_013504.1|WP_012845538.1_163;	NC_017477.1|WP_014567002.1_178;	NC_022909.1|WP_023599120.1_167;	NZ_CP016400.1|WP_014567002.1_1351;	NZ_CP021704.1|WP_087713354.1_574;	NZ_CP029614.1|WP_011161375.1_1045;	ZLJ010|gene0166;
ORTHOMCL572	NC_005362.1|WP_011161376.1_163;	NC_013504.1|WP_012845539.1_164;	NC_017477.1|WP_014567003.1_179;	NC_022909.1|WP_023599121.1_168;	NZ_CP016400.1|WP_069168839.1_1352;	NZ_CP021704.1|WP_087713353.1_575;	NZ_CP029614.1|WP_004898637.1_1044;	ZLJ010|gene0167;
ORTHOMCL573	NC_005362.1|WP_011161377.1_164;	NC_013504.1|WP_012845540.1_165;	NC_017477.1|WP_014567004.1_180;	NC_022909.1|WP_011161377.1_169;	NZ_CP016400.1|WP_011161377.1_1354;	NZ_CP021704.1|WP_012845540.1_576;	NZ_CP029614.1|WP_011161377.1_1043;	ZLJ010|gene0168;
ORTHOMCL574	NC_005362.1|WP_011161378.1_166;	NC_013504.1|167;	NC_017477.1|WP_014567006.1_182;	NC_022909.1|WP_023599123.1_171;	NZ_CP016400.1|WP_011161378.1_1356;	NZ_CP021704.1|WP_087713352.1_578;	NZ_CP029614.1|WP_011161378.1_1041;	ZLJ010|gene0170;
ORTHOMCL575	NC_005362.1|WP_011161379.1_169;	NC_013504.1|WP_012845545.1_173;	NC_017477.1|WP_014567007.1_185;	NC_022909.1|WP_011161379.1_178;	NZ_CP016400.1|WP_011161379.1_1359;	NZ_CP021704.1|WP_012845545.1_585;	NZ_CP029614.1|WP_011161379.1_1038;	ZLJ010|gene0174;
ORTHOMCL576	NC_005362.1|WP_011161380.1_170;	NC_013504.1|WP_012845549.1_176;	NC_017477.1|WP_014567009.1_187;	NC_022909.1|WP_023599129.1_179;	NZ_CP016400.1|WP_069168840.1_1360;	NZ_CP021704.1|WP_012845549.1_587;	NZ_CP029614.1|WP_011161380.1_1037;	ZLJ010|gene0175;
ORTHOMCL577	NC_005362.1|WP_011161381.1_172;	NC_013504.1|WP_012845551.1_178;	NC_017477.1|WP_004898650.1_189;	NC_022909.1|WP_023599131.1_181;	NZ_CP016400.1|WP_069168842.1_1362;	NZ_CP021704.1|WP_087713345.1_589;	NZ_CP029614.1|WP_004898650.1_1035;	ZLJ010|gene0177;
ORTHOMCL578	NC_005362.1|WP_011161382.1_173;	NC_013504.1|WP_012845552.1_179;	NC_017477.1|WP_014567011.1_190;	NC_022909.1|WP_011161382.1_182;	NZ_CP016400.1|WP_069168843.1_1363;	NZ_CP021704.1|WP_087713344.1_590;	NZ_CP029614.1|WP_011161382.1_1034;	ZLJ010|gene0178;
ORTHOMCL579	NC_005362.1|WP_011161383.1_174;	NC_013504.1|WP_012845553.1_180;	NC_017477.1|WP_011161383.1_191;	NC_022909.1|WP_011161383.1_183;	NZ_CP016400.1|WP_011161383.1_1364;	NZ_CP021704.1|WP_087713343.1_591;	NZ_CP029614.1|WP_004898654.1_1033;	ZLJ010|gene0179;
ORTHOMCL58	NC_005362.1|113;	NC_013504.1|WP_012845493.1_112;	NC_017477.1|WP_014566971.1_129;	NC_022909.1|WP_023599079.1_115;	NZ_CP016400.1|WP_069168823.1_1299;	NZ_CP021704.1|WP_087713382.1_517;	NZ_CP029614.1|WP_113886630.1_1094;	ZLJ010|gene0113;
ORTHOMCL580	NC_005362.1|WP_011161384.1_175;	NC_013504.1|WP_012845554.1_181;	NC_017477.1|WP_014567012.1_192;	NC_022909.1|WP_023599132.1_184;	NZ_CP016400.1|WP_069168844.1_1365;	NZ_CP021704.1|WP_087713342.1_592;	NZ_CP029614.1|WP_086874574.1_1032;	ZLJ010|gene0180;
ORTHOMCL581	NC_005362.1|WP_011161386.1_177;	NC_013504.1|WP_012845556.1_183;	NC_017477.1|WP_014567014.1_194;	NC_022909.1|WP_023599134.1_186;	NZ_CP016400.1|WP_014567014.1_1368;	NZ_CP021704.1|WP_012845556.1_594;	NZ_CP029614.1|WP_014567014.1_1030;	ZLJ010|gene0183;
ORTHOMCL582	NC_005362.1|WP_011161387.1_178;	NC_013504.1|WP_012845557.1_184;	NC_017477.1|WP_014567015.1_195;	NC_022909.1|WP_023599135.1_187;	NZ_CP016400.1|WP_014567015.1_1369;	NZ_CP021704.1|WP_087713337.1_603;	NZ_CP029614.1|WP_086874576.1_1029;	ZLJ010|gene0184;
ORTHOMCL583	NC_005362.1|WP_011161388.1_180;	NC_013504.1|WP_012845559.1_186;	NC_017477.1|WP_004898665.1_197;	NC_022909.1|WP_023599137.1_189;	NZ_CP016400.1|WP_004898665.1_1371;	NZ_CP021704.1|WP_087713336.1_605;	NZ_CP029614.1|WP_004898665.1_1027;	ZLJ010|gene0186;
ORTHOMCL584	NC_005362.1|WP_011161389.1_181;	NC_013504.1|WP_004896018.1_187;	NC_017477.1|WP_004898668.1_198;	NC_022909.1|WP_023599138.1_190;	NZ_CP016400.1|WP_069168845.1_1372;	NZ_CP021704.1|WP_004896018.1_606;	NZ_CP029614.1|WP_004898668.1_1026;	ZLJ010|gene0187;
ORTHOMCL585	NC_005362.1|WP_011161391.1_183;	NC_013504.1|WP_041822219.1_189;	NC_017477.1|WP_004898672.1_200;	NC_022909.1|WP_023599139.1_192;	NZ_CP016400.1|WP_004898672.1_1375;	NZ_CP021704.1|WP_087713333.1_609;	NZ_CP029614.1|WP_086874578.1_1024;	ZLJ010|gene0191;
ORTHOMCL586	NC_005362.1|WP_011161392.1_185;	NC_013504.1|WP_012845563.1_191;	NC_017477.1|WP_004898675.1_202;	NC_022909.1|WP_023599141.1_194;	NZ_CP016400.1|WP_069168848.1_1377;	NZ_CP021704.1|WP_087713332.1_611;	NZ_CP029614.1|WP_004898675.1_1022;	ZLJ010|gene0193;
ORTHOMCL587	NC_005362.1|WP_011161393.1_186;	NC_013504.1|WP_012845564.1_192;	NC_017477.1|WP_004898676.1_203;	NC_022909.1|WP_023599142.1_195;	NZ_CP016400.1|WP_069168849.1_1378;	NZ_CP021704.1|WP_087713331.1_612;	NZ_CP029614.1|WP_004898676.1_1021;	ZLJ010|gene0194;
ORTHOMCL588	NC_005362.1|WP_011161394.1_188;	NC_013504.1|WP_012845565.1_193;	NC_017477.1|WP_004898678.1_204;	NC_022909.1|WP_023599143.1_196;	NZ_CP016400.1|1379;	NZ_CP021704.1|WP_087713330.1_613;	NZ_CP029614.1|WP_023599143.1_1020;	ZLJ010|gene0195;
ORTHOMCL589	NC_005362.1|WP_011161395.1_189;	NC_013504.1|WP_012845566.1_194;	NC_017477.1|WP_014567017.1_205;	NC_022909.1|WP_023599144.1_197;	NZ_CP016400.1|WP_069168850.1_1380;	NZ_CP021704.1|WP_087713329.1_614;	NZ_CP029614.1|WP_004898680.1_1019;	ZLJ010|gene0196;
ORTHOMCL59	NC_005362.1|1197;	NC_013504.1|WP_012846032.1_751;	NC_017477.1|WP_014567377.1_835;	NC_022909.1|WP_023599502.1_766;	NZ_CP016400.1|WP_069168390.1_151;	NZ_CP021704.1|WP_087713077.1_1166;	NZ_CP029614.1|WP_086874958.1_430;	ZLJ010|gene0893;
ORTHOMCL590	NC_005362.1|WP_011161396.1_192;	NC_013504.1|WP_080513823.1_197;	NC_017477.1|WP_011161396.1_208;	NC_022909.1|WP_023599146.1_200;	NZ_CP016400.1|WP_011161396.1_1383;	NZ_CP021704.1|617;	NZ_CP029614.1|WP_011161396.1_1016;	ZLJ010|gene0199;
ORTHOMCL591	NC_005362.1|WP_011161397.1_201;	NC_013504.1|WP_012845573.1_206;	NC_017477.1|WP_014567018.1_217;	NC_022909.1|WP_023599152.1_209;	NZ_CP016400.1|WP_014567018.1_1392;	NZ_CP021704.1|WP_012845573.1_626;	NZ_CP029614.1|WP_014567018.1_1007;	ZLJ010|gene0209;
ORTHOMCL592	NC_005362.1|WP_011161398.1_202;	NC_013504.1|WP_049760288.1_207;	NC_017477.1|WP_011161398.1_218;	NC_022909.1|WP_023599153.1_210;	NZ_CP016400.1|WP_069168852.1_1393;	NZ_CP021704.1|WP_087713324.1_627;	NZ_CP029614.1|WP_011161398.1_1006;	ZLJ010|gene0210;
ORTHOMCL593	NC_005362.1|WP_011161399.1_203;	NC_013504.1|WP_012845575.1_208;	NC_017477.1|WP_011161399.1_219;	NC_022909.1|WP_023599154.1_211;	NZ_CP016400.1|WP_069168853.1_1395;	NZ_CP021704.1|WP_012845575.1_628;	NZ_CP029614.1|WP_011161399.1_1004;	ZLJ010|gene0211;
ORTHOMCL594	NC_005362.1|WP_011161400.1_204;	NC_013504.1|WP_012845576.1_209;	NC_017477.1|WP_011161400.1_220;	NC_022909.1|WP_023599155.1_212;	NZ_CP016400.1|WP_011161400.1_1396;	NZ_CP021704.1|WP_087713323.1_629;	NZ_CP029614.1|WP_011161400.1_1003;	ZLJ010|gene0212;
ORTHOMCL595	NC_005362.1|WP_011161401.1_205;	NC_013504.1|WP_012845577.1_210;	NC_017477.1|WP_014567019.1_221;	NC_022909.1|WP_023599156.1_213;	NZ_CP016400.1|WP_014567019.1_1397;	NZ_CP021704.1|WP_087713322.1_630;	NZ_CP029614.1|WP_014567019.1_1002;	ZLJ010|gene0213;
ORTHOMCL596	NC_005362.1|WP_011161402.1_206;	NC_013504.1|WP_012845578.1_211;	NC_017477.1|WP_011161402.1_222;	NC_022909.1|WP_011161402.1_214;	NZ_CP016400.1|WP_011161402.1_1398;	NZ_CP021704.1|WP_087713321.1_631;	NZ_CP029614.1|WP_011161402.1_1001;	ZLJ010|gene0214;
ORTHOMCL597	NC_005362.1|WP_011161403.1_210;	NC_013504.1|WP_012845582.1_215;	NC_017477.1|WP_004898715.1_226;	NC_022909.1|WP_023599158.1_218;	NZ_CP016400.1|WP_069168854.1_1402;	NZ_CP021704.1|WP_004898715.1_635;	NZ_CP029614.1|WP_004898715.1_997;	ZLJ010|gene0218;
ORTHOMCL598	NC_005362.1|WP_011161404.1_211;	NC_013504.1|WP_012845583.1_216;	NC_017477.1|WP_014567023.1_227;	NC_022909.1|WP_014567023.1_219;	NZ_CP016400.1|WP_014567023.1_1403;	NZ_CP021704.1|WP_087713319.1_636;	NZ_CP029614.1|WP_004898717.1_996;	ZLJ010|gene0219;
ORTHOMCL599	NC_005362.1|WP_011161405.1_212;	NC_013504.1|WP_012845584.1_217;	NC_017477.1|WP_014567024.1_228;	NC_022909.1|WP_023599159.1_220;	NZ_CP016400.1|WP_014567024.1_1404;	NZ_CP021704.1|WP_087713318.1_637;	NZ_CP029614.1|WP_113886621.1_995;	ZLJ010|gene0220;
ORTHOMCL60	NC_005362.1|1251;	NC_013504.1|WP_012845982.1_701;	NC_017477.1|WP_014567323.1_774;	NC_022909.1|WP_023599498.1_761;	NZ_CP016400.1|WP_069168346.1_89;	NZ_CP021704.1|WP_087713079.1_1161;	NZ_CP029614.1|WP_086875007.1_435;	ZLJ010|gene0887;
ORTHOMCL600	NC_005362.1|WP_011161406.1_213;	NC_013504.1|WP_012845585.1_218;	NC_017477.1|WP_014567025.1_229;	NC_022909.1|WP_023599160.1_221;	NZ_CP016400.1|WP_014567025.1_1405;	NZ_CP021704.1|WP_087713317.1_638;	NZ_CP029614.1|WP_011161406.1_994;	ZLJ010|gene0221;
ORTHOMCL601	NC_005362.1|WP_011161408.1_215;	NC_013504.1|WP_012845587.1_220;	NC_017477.1|WP_004898728.1_231;	NC_022909.1|WP_011161408.1_223;	NZ_CP016400.1|WP_004898728.1_1407;	NZ_CP021704.1|WP_012845587.1_640;	NZ_CP029614.1|WP_011161408.1_992;	ZLJ010|gene0223;
ORTHOMCL602	NC_005362.1|WP_011161409.1_216;	NC_013504.1|WP_012845588.1_221;	NC_017477.1|WP_014567027.1_232;	NC_022909.1|WP_011161409.1_224;	NZ_CP016400.1|WP_014567027.1_1408;	NZ_CP021704.1|WP_087713315.1_641;	NZ_CP029614.1|WP_011161409.1_991;	ZLJ010|gene0224;
ORTHOMCL603	NC_005362.1|WP_011161410.1_218;	NC_013504.1|WP_012845589.1_223;	NC_017477.1|WP_014567029.1_234;	NC_022909.1|WP_011161410.1_226;	NZ_CP016400.1|WP_014567029.1_1410;	NZ_CP021704.1|WP_087284872.1_643;	NZ_CP029614.1|WP_011161410.1_989;	ZLJ010|gene0226;
ORTHOMCL604	NC_005362.1|WP_011161411.1_219;	NC_013504.1|WP_012845590.1_224;	NC_017477.1|WP_014567030.1_235;	NC_022909.1|WP_014567030.1_227;	NZ_CP016400.1|WP_014567030.1_1411;	NZ_CP021704.1|WP_004895978.1_644;	NZ_CP029614.1|WP_014567030.1_988;	ZLJ010|gene0227;
ORTHOMCL605	NC_005362.1|WP_011161414.1_223;	NC_013504.1|WP_012845594.1_228;	NC_017477.1|WP_004898759.1_239;	NC_022909.1|WP_023599164.1_231;	NZ_CP016400.1|WP_004898759.1_1415;	NZ_CP021704.1|WP_012845594.1_648;	NZ_CP029614.1|WP_004898759.1_984;	ZLJ010|gene0231;
ORTHOMCL606	NC_005362.1|WP_011161415.1_225;	NC_013504.1|WP_012845596.1_230;	NC_017477.1|WP_014567035.1_241;	NC_022909.1|WP_011161415.1_233;	NZ_CP016400.1|WP_014567035.1_1417;	NZ_CP021704.1|WP_087713309.1_650;	NZ_CP029614.1|WP_011161415.1_982;	ZLJ010|gene0233;
ORTHOMCL607	NC_005362.1|WP_011161416.1_226;	NC_013504.1|WP_012845597.1_231;	NC_017477.1|WP_014567036.1_242;	NC_022909.1|WP_023599166.1_234;	NZ_CP016400.1|WP_069168858.1_1418;	NZ_CP021704.1|WP_087713308.1_651;	NZ_CP029614.1|981;	ZLJ010|gene0234;
ORTHOMCL608	NC_005362.1|WP_011161417.1_227;	NC_013504.1|WP_012845598.1_232;	NC_017477.1|WP_014567037.1_243;	NC_022909.1|WP_023599167.1_235;	NZ_CP016400.1|WP_004898767.1_1419;	NZ_CP021704.1|WP_087713307.1_652;	NZ_CP029614.1|WP_011161417.1_980;	ZLJ010|gene0235;
ORTHOMCL609	NC_005362.1|WP_011161418.1_228;	NC_013504.1|233;	NC_017477.1|WP_014567038.1_244;	NC_022909.1|WP_023599168.1_236;	NZ_CP016400.1|WP_069168859.1_1420;	NZ_CP021704.1|WP_087713306.1_653;	NZ_CP029614.1|WP_011161418.1_979;	ZLJ010|gene0236;
ORTHOMCL61	NC_005362.1|1265;	NC_013504.1|687;	NC_017477.1|WP_014567314.1_760;	NC_022909.1|747;	NZ_CP016400.1|WP_069168339.1_75;	NZ_CP021704.1|WP_087713088.1_1145;	NZ_CP029614.1|WP_086875022.1_460;	ZLJ010|gene0873;
ORTHOMCL610	NC_005362.1|WP_011161419.1_229;	NC_013504.1|WP_012845600.1_234;	NC_017477.1|WP_014567039.1_245;	NC_022909.1|WP_011161419.1_237;	NZ_CP016400.1|WP_069168860.1_1421;	NZ_CP021704.1|WP_087713305.1_654;	NZ_CP029614.1|WP_086874583.1_978;	ZLJ010|gene0237;
ORTHOMCL611	NC_005362.1|WP_011161428.1_239;	NC_013504.1|WP_012845606.1_241;	NC_017477.1|WP_011161428.1_247;	NC_022909.1|WP_023599172.1_241;	NZ_CP016400.1|WP_004898782.1_1425;	NZ_CP021704.1|WP_087713303.1_656;	NZ_CP029614.1|WP_023599172.1_972;	ZLJ010|gene0239;
ORTHOMCL612	NC_005362.1|WP_011161429.1_240;	NC_013504.1|WP_012845607.1_242;	NC_017477.1|WP_014567040.1_248;	NC_022909.1|WP_004898785.1_242;	NZ_CP016400.1|WP_069168863.1_1426;	NZ_CP021704.1|WP_087713302.1_657;	NZ_CP029614.1|WP_086874585.1_971;	ZLJ010|gene0240;
ORTHOMCL613	NC_005362.1|WP_011161442.1_257;	NC_013504.1|WP_012845610.1_244;	NC_017477.1|WP_014567056.1_268;	NC_022909.1|WP_011161442.1_258;	NZ_CP016400.1|WP_014567056.1_1445;	NZ_CP021704.1|WP_011161442.1_676;	NZ_CP029614.1|WP_086874591.1_955;	ZLJ010|gene0259;
ORTHOMCL614	NC_005362.1|WP_011161443.1_259;	NC_013504.1|246;	NC_017477.1|WP_014567059.1_273;	NC_022909.1|WP_011161443.1_260;	NZ_CP016400.1|WP_014567059.1_1450;	NZ_CP021704.1|WP_087713294.1_678;	NZ_CP029614.1|WP_004898844.1_950;	ZLJ010|gene0264;
ORTHOMCL615	NC_005362.1|WP_011161444.1_260;	NC_013504.1|WP_012845614.1_247;	NC_017477.1|WP_014567060.1_274;	NC_022909.1|WP_011161444.1_261;	NZ_CP016400.1|WP_014567060.1_1451;	NZ_CP021704.1|WP_087713293.1_679;	NZ_CP029614.1|WP_011161444.1_949;	ZLJ010|gene0265;
ORTHOMCL616	NC_005362.1|WP_011161445.1_261;	NC_013504.1|WP_012845617.1_250;	NC_017477.1|275;	NC_022909.1|WP_023599187.1_262;	NZ_CP016400.1|1452;	NZ_CP021704.1|WP_087713292.1_682;	NZ_CP029614.1|WP_086874595.1_945;	ZLJ010|gene0268;
ORTHOMCL617	NC_005362.1|WP_011161446.1_262;	NC_013504.1|WP_012845618.1_253;	NC_017477.1|WP_014567061.1_276;	NC_022909.1|WP_023599188.1_263;	NZ_CP016400.1|WP_014567061.1_1454;	NZ_CP021704.1|WP_087284813.1_683;	NZ_CP029614.1|WP_086874596.1_944;	ZLJ010|gene0269;
ORTHOMCL618	NC_005362.1|WP_011161451.1_267;	NC_013504.1|WP_012845619.1_254;	NC_017477.1|WP_014567066.1_281;	NC_022909.1|WP_023599189.1_264;	NZ_CP016400.1|WP_014567066.1_1459;	NZ_CP021704.1|WP_004895940.1_688;	NZ_CP029614.1|WP_086874597.1_943;	ZLJ010|gene0274;
ORTHOMCL619	NC_005362.1|WP_011161452.1_268;	NC_013504.1|WP_012845620.1_255;	NC_017477.1|WP_014567067.1_282;	NC_022909.1|WP_023599190.1_265;	NZ_CP016400.1|WP_069168873.1_1460;	NZ_CP021704.1|WP_087713289.1_689;	NZ_CP029614.1|WP_086874598.1_942;	ZLJ010|gene0275;
ORTHOMCL62	NC_005362.1|1342;	NC_013504.1|WP_012845913.1_608;	NC_017477.1|WP_004897060.1_676;	NC_022909.1|WP_023599446.1_664;	NZ_CP016400.1|WP_004897060.1_1871;	NZ_CP021704.1|WP_087713114.1_1066;	NZ_CP029614.1|WP_086875048.1_537;	ZLJ010|gene0766;
ORTHOMCL620	NC_005362.1|WP_011161453.1_269;	NC_013504.1|WP_012845621.1_256;	NC_017477.1|WP_014567068.1_283;	NC_022909.1|WP_023599191.1_266;	NZ_CP016400.1|WP_069168874.1_1461;	NZ_CP021704.1|WP_087713288.1_690;	NZ_CP029614.1|WP_014567068.1_941;	ZLJ010|gene0276;
ORTHOMCL621	NC_005362.1|WP_011161454.1_270;	NC_013504.1|WP_012845622.1_257;	NC_017477.1|WP_014567069.1_284;	NC_022909.1|WP_023599192.1_267;	NZ_CP016400.1|WP_069168875.1_1462;	NZ_CP021704.1|WP_087284804.1_691;	NZ_CP029614.1|WP_014567069.1_940;	ZLJ010|gene0277;
ORTHOMCL622	NC_005362.1|WP_011161455.1_271;	NC_013504.1|WP_012845623.1_258;	NC_017477.1|WP_080558335.1_285;	NC_022909.1|WP_023599193.1_268;	NZ_CP016400.1|WP_082225001.1_1463;	NZ_CP021704.1|WP_087713287.1_692;	NZ_CP029614.1|WP_086874599.1_939;	ZLJ010|gene0278;
ORTHOMCL623	NC_005362.1|WP_011161456.1_273;	NC_013504.1|WP_012845624.1_260;	NC_017477.1|WP_014567071.1_287;	NC_022909.1|WP_004898883.1_270;	NZ_CP016400.1|WP_069168876.1_1465;	NZ_CP021704.1|WP_012845624.1_694;	NZ_CP029614.1|WP_069168876.1_937;	ZLJ010|gene0280;
ORTHOMCL624	NC_005362.1|WP_011161457.1_274;	NC_013504.1|WP_012845625.1_261;	NC_017477.1|WP_044025906.1_288;	NC_022909.1|WP_004895931.1_271;	NZ_CP016400.1|WP_069168877.1_1466;	NZ_CP021704.1|WP_087713286.1_695;	NZ_CP029614.1|WP_069168877.1_936;	ZLJ010|gene0281;
ORTHOMCL625	NC_005362.1|WP_011161458.1_275;	NC_013504.1|WP_012845626.1_262;	NC_017477.1|WP_004898890.1_289;	NC_022909.1|WP_011161458.1_272;	NZ_CP016400.1|WP_069168878.1_1467;	NZ_CP021704.1|WP_087713285.1_696;	NZ_CP029614.1|WP_011161458.1_935;	ZLJ010|gene0282;
ORTHOMCL626	NC_005362.1|WP_011161459.1_276;	NC_013504.1|WP_012845627.1_263;	NC_017477.1|WP_014567073.1_290;	NC_022909.1|WP_023599194.1_273;	NZ_CP016400.1|WP_069168879.1_1468;	NZ_CP021704.1|WP_087713284.1_697;	NZ_CP029614.1|WP_069168879.1_934;	ZLJ010|gene0283;
ORTHOMCL627	NC_005362.1|WP_011161460.1_277;	NC_013504.1|WP_004895927.1_264;	NC_017477.1|WP_014567074.1_291;	NC_022909.1|WP_004895927.1_274;	NZ_CP016400.1|WP_069168880.1_1469;	NZ_CP021704.1|WP_004895927.1_698;	NZ_CP029614.1|WP_069168880.1_933;	ZLJ010|gene0284;
ORTHOMCL628	NC_005362.1|WP_011161462.1_280;	NC_013504.1|WP_012845628.1_266;	NC_017477.1|WP_014567075.1_293;	NC_022909.1|WP_023599195.1_276;	NZ_CP016400.1|WP_014567075.1_1471;	NZ_CP021704.1|WP_004895921.1_700;	NZ_CP029614.1|WP_014567075.1_931;	ZLJ010|gene0286;
ORTHOMCL629	NC_005362.1|WP_011161463.1_281;	NC_013504.1|WP_012845629.1_267;	NC_017477.1|WP_014567076.1_294;	NC_022909.1|WP_023599196.1_277;	NZ_CP016400.1|WP_069168881.1_1472;	NZ_CP021704.1|WP_087713283.1_701;	NZ_CP029614.1|WP_113886620.1_930;	ZLJ010|gene0287;
ORTHOMCL63	NC_005362.1|1424;	NC_013504.1|WP_012846514.1_1308;	NC_017477.1|WP_004897789.1_1409;	NC_022909.1|WP_023599841.1_1334;	NZ_CP016400.1|WP_004897789.1_750;	NZ_CP021704.1|WP_087712780.1_1773;	NZ_CP029614.1|WP_086875081.1_1615;	ZLJ010|gene1572;
ORTHOMCL630	NC_005362.1|WP_011161464.1_282;	NC_013504.1|WP_012845630.1_268;	NC_017477.1|WP_004898904.1_295;	NC_022909.1|WP_004898904.1_278;	NZ_CP016400.1|WP_004898904.1_1473;	NZ_CP021704.1|WP_012845630.1_702;	NZ_CP029614.1|WP_004898904.1_929;	ZLJ010|gene0288;
ORTHOMCL631	NC_005362.1|WP_011161465.1_284;	NC_013504.1|WP_012845631.1_270;	NC_017477.1|WP_014567077.1_297;	NC_022909.1|WP_011161465.1_280;	NZ_CP016400.1|WP_004898907.1_1475;	NZ_CP021704.1|WP_004895911.1_704;	NZ_CP029614.1|WP_011161465.1_927;	ZLJ010|gene0290;
ORTHOMCL632	NC_005362.1|WP_011161466.1_286;	NC_013504.1|WP_012845633.1_272;	NC_017477.1|WP_014567079.1_299;	NC_022909.1|WP_014567079.1_282;	NZ_CP016400.1|WP_014567079.1_1477;	NZ_CP021704.1|WP_087713281.1_706;	NZ_CP029614.1|WP_086874603.1_925;	ZLJ010|gene0292;
ORTHOMCL633	NC_005362.1|WP_011161469.1_289;	NC_013504.1|WP_012845635.1_274;	NC_017477.1|WP_004898919.1_302;	NC_022909.1|WP_023599201.1_285;	NZ_CP016400.1|WP_004898919.1_1482;	NZ_CP021704.1|WP_087713280.1_708;	NZ_CP029614.1|WP_113886617.1_920;	ZLJ010|gene0295;
ORTHOMCL634	NC_005362.1|WP_011161470.1_290;	NC_013504.1|WP_004895896.1_275;	NC_017477.1|WP_004898921.1_303;	NC_022909.1|WP_023599202.1_286;	NZ_CP016400.1|WP_004898921.1_1483;	NZ_CP021704.1|WP_087284786.1_709;	NZ_CP029614.1|WP_086874607.1_919;	ZLJ010|gene0296;
ORTHOMCL635	NC_005362.1|WP_011161471.1_291;	NC_013504.1|WP_004895895.1_276;	NC_017477.1|WP_044025907.1_304;	NC_022909.1|WP_011161471.1_287;	NZ_CP016400.1|WP_004895895.1_1484;	NZ_CP021704.1|WP_004895895.1_710;	NZ_CP029614.1|WP_086874608.1_918;	ZLJ010|gene0297;
ORTHOMCL636	NC_005362.1|WP_011161518.1_340;	NC_013504.1|WP_012845638.1_279;	NC_017477.1|WP_023599205.1_307;	NC_022909.1|WP_023599205.1_290;	NZ_CP016400.1|WP_023599205.1_1487;	NZ_CP021704.1|WP_004895890.1_713;	NZ_CP029614.1|WP_023599205.1_907;	ZLJ010|gene0302;
ORTHOMCL637	NC_005362.1|WP_011161519.1_341;	NC_013504.1|WP_012845639.1_280;	NC_017477.1|WP_014567085.1_308;	NC_022909.1|WP_011161519.1_291;	NZ_CP016400.1|WP_014567085.1_1488;	NZ_CP021704.1|WP_012845639.1_714;	NZ_CP029614.1|WP_086874618.1_905;	ZLJ010|gene0303;
ORTHOMCL638	NC_005362.1|WP_011161520.1_344;	NC_013504.1|WP_012845640.1_283;	NC_017477.1|WP_014567086.1_311;	NC_022909.1|WP_014567086.1_294;	NZ_CP016400.1|WP_014567086.1_1491;	NZ_CP021704.1|WP_012845640.1_717;	NZ_CP029614.1|WP_086874619.1_902;	ZLJ010|gene0306;
ORTHOMCL639	NC_005362.1|WP_011161521.1_352;	NC_013504.1|WP_012845643.1_291;	NC_017477.1|WP_012845643.1_319;	NC_022909.1|WP_011161521.1_302;	NZ_CP016400.1|WP_012845643.1_1500;	NZ_CP021704.1|WP_004895867.1_725;	NZ_CP029614.1|WP_012845643.1_893;	ZLJ010|gene0314;
ORTHOMCL640	NC_005362.1|WP_011161522.1_361;	NC_013504.1|WP_012845644.1_300;	NC_017477.1|WP_011161522.1_328;	NC_022909.1|WP_011161522.1_311;	NZ_CP016400.1|WP_011161522.1_1509;	NZ_CP021704.1|WP_012845644.1_734;	NZ_CP029614.1|WP_011161522.1_884;	ZLJ010|gene0322;
ORTHOMCL641	NC_005362.1|WP_011161524.1_374;	NC_013504.1|WP_012845647.1_313;	NC_017477.1|WP_014567088.1_341;	NC_022909.1|WP_023599210.1_324;	NZ_CP016400.1|WP_069168888.1_1522;	NZ_CP021704.1|WP_012845647.1_747;	NZ_CP029614.1|WP_086874622.1_871;	ZLJ010|gene0334;
ORTHOMCL642	NC_005362.1|WP_011161525.1_375;	NC_013504.1|WP_012845648.1_314;	NC_017477.1|WP_014567089.1_342;	NC_022909.1|WP_023599211.1_325;	NZ_CP016400.1|WP_069168889.1_1523;	NZ_CP021704.1|WP_087284775.1_748;	NZ_CP029614.1|WP_086874623.1_870;	ZLJ010|gene0335;
ORTHOMCL643	NC_005362.1|WP_011161526.1_376;	NC_013504.1|WP_012845649.1_315;	NC_017477.1|WP_014567090.1_343;	NC_022909.1|WP_023599212.1_326;	NZ_CP016400.1|WP_014567090.1_1524;	NZ_CP021704.1|WP_004895828.1_750;	NZ_CP029614.1|WP_086874625.1_868;	ZLJ010|gene0336;
ORTHOMCL644	NC_005362.1|WP_011161527.1_377;	NC_013504.1|WP_012845650.1_316;	NC_017477.1|WP_014567091.1_344;	NC_022909.1|WP_023599213.1_327;	NZ_CP016400.1|WP_014567091.1_1525;	NZ_CP021704.1|WP_087284772.1_751;	NZ_CP029614.1|WP_086874626.1_867;	ZLJ010|gene0337;
ORTHOMCL645	NC_005362.1|WP_011161528.1_378;	NC_013504.1|WP_011161528.1_317;	NC_017477.1|WP_011161528.1_345;	NC_022909.1|WP_011161528.1_328;	NZ_CP016400.1|WP_011161528.1_1526;	NZ_CP021704.1|WP_011161528.1_752;	NZ_CP029614.1|WP_011161528.1_866;	ZLJ010|gene0338;
ORTHOMCL646	NC_005362.1|WP_011161533.1_386;	NC_013504.1|WP_012845661.1_329;	NC_017477.1|WP_014567098.1_353;	NC_022909.1|WP_023599219.1_335;	NZ_CP016400.1|WP_069168891.1_1533;	NZ_CP021704.1|WP_087713271.1_764;	NZ_CP029614.1|WP_014567098.1_858;	ZLJ010|gene0346;
ORTHOMCL647	NC_005362.1|WP_011161534.1_387;	NC_013504.1|WP_004895816.1_330;	NC_017477.1|WP_014567099.1_354;	NC_022909.1|336;	NZ_CP016400.1|WP_069168892.1_1534;	NZ_CP021704.1|WP_004895816.1_765;	NZ_CP029614.1|WP_069168892.1_857;	ZLJ010|gene0347;
ORTHOMCL648	NC_005362.1|WP_011161535.1_388;	NC_013504.1|WP_012845662.1_331;	NC_017477.1|WP_014567100.1_355;	NC_022909.1|WP_023599220.1_337;	NZ_CP016400.1|WP_069168893.1_1535;	NZ_CP021704.1|WP_012845662.1_766;	NZ_CP029614.1|WP_069168893.1_856;	ZLJ010|gene0348;
ORTHOMCL649	NC_005362.1|WP_011161536.1_389;	NC_013504.1|WP_012845663.1_332;	NC_017477.1|WP_014567101.1_356;	NC_022909.1|WP_023599221.1_338;	NZ_CP016400.1|WP_014567101.1_1536;	NZ_CP021704.1|WP_012845663.1_767;	NZ_CP029614.1|WP_014567101.1_855;	ZLJ010|gene0349;
ORTHOMCL650	NC_005362.1|WP_011161537.1_390;	NC_013504.1|WP_012845664.1_333;	NC_017477.1|WP_014567103.1_358;	NC_022909.1|WP_023599222.1_339;	NZ_CP016400.1|WP_069168894.1_1537;	NZ_CP021704.1|WP_087713270.1_768;	NZ_CP029614.1|WP_086874638.1_853;	ZLJ010|gene0350;
ORTHOMCL651	NC_005362.1|WP_011161538.1_391;	NC_013504.1|WP_012845665.1_334;	NC_017477.1|WP_014567104.1_359;	NC_022909.1|WP_023599223.1_340;	NZ_CP016400.1|WP_053107057.1_1538;	NZ_CP021704.1|WP_012845665.1_769;	NZ_CP029614.1|WP_014567104.1_852;	ZLJ010|gene0351;
ORTHOMCL652	NC_005362.1|WP_011161540.1_393;	NC_013504.1|WP_012845667.1_336;	NC_017477.1|WP_014567106.1_361;	NC_022909.1|WP_011161540.1_342;	NZ_CP016400.1|WP_014567106.1_1540;	NZ_CP021704.1|WP_012845667.1_771;	NZ_CP029614.1|WP_086874631.1_850;	ZLJ010|gene0353;
ORTHOMCL653	NC_005362.1|WP_011161553.1_408;	NC_013504.1|WP_012845673.1_341;	NC_017477.1|WP_014567123.1_383;	NC_022909.1|WP_023599240.1_359;	NZ_CP016400.1|1571;	NZ_CP021704.1|776;	NZ_CP029614.1|WP_086874641.1_831;	ZLJ010|gene0380;
ORTHOMCL654	NC_005362.1|WP_011161554.1_412;	NC_013504.1|WP_012845676.1_345;	NC_017477.1|WP_014567125.1_387;	NC_022909.1|WP_023599243.1_363;	NZ_CP016400.1|WP_004896726.1_1575;	NZ_CP021704.1|WP_087713264.1_780;	NZ_CP029614.1|WP_086874644.1_827;	ZLJ010|gene0384;
ORTHOMCL655	NC_005362.1|WP_011161556.1_417;	NC_013504.1|WP_012845679.1_350;	NC_017477.1|WP_014567126.1_392;	NC_022909.1|WP_023599245.1_368;	NZ_CP016400.1|WP_069168909.1_1580;	NZ_CP021704.1|WP_087713261.1_785;	NZ_CP029614.1|WP_086874647.1_822;	ZLJ010|gene0389;
ORTHOMCL656	NC_005362.1|WP_011161557.1_418;	NC_013504.1|WP_012845680.1_351;	NC_017477.1|393;	NC_022909.1|WP_023599246.1_369;	NZ_CP016400.1|WP_069168910.1_1581;	NZ_CP021704.1|WP_087713260.1_786;	NZ_CP029614.1|821;	ZLJ010|gene0390;
ORTHOMCL657	NC_005362.1|WP_011161558.1_419;	NC_013504.1|WP_012845681.1_352;	NC_017477.1|WP_014567127.1_394;	NC_022909.1|WP_023599247.1_370;	NZ_CP016400.1|WP_014567127.1_1582;	NZ_CP021704.1|WP_087713259.1_787;	NZ_CP029614.1|WP_113886609.1_820;	ZLJ010|gene0391;
ORTHOMCL658	NC_005362.1|WP_011161559.1_420;	NC_013504.1|WP_012845682.1_353;	NC_017477.1|WP_014567128.1_395;	NC_022909.1|WP_023599248.1_371;	NZ_CP016400.1|WP_014567128.1_1583;	NZ_CP021704.1|WP_087713258.1_788;	NZ_CP029614.1|WP_086874648.1_819;	ZLJ010|gene0392;
ORTHOMCL659	NC_005362.1|WP_011161560.1_425;	NC_013504.1|WP_004895751.1_358;	NC_017477.1|WP_004895751.1_400;	NC_022909.1|WP_004895751.1_376;	NZ_CP016400.1|WP_004895751.1_1588;	NZ_CP021704.1|WP_004895751.1_793;	NZ_CP029614.1|WP_004895751.1_814;	ZLJ010|gene0397;
ORTHOMCL66	NC_005362.1|1501;	NC_013504.1|WP_004893496.1_1376;	NC_017477.1|WP_004893496.1_1498;	NC_022909.1|1398;	NZ_CP016400.1|WP_004893496.1_827;	NZ_CP021704.1|WP_004893496.1_46;	NZ_CP029614.1|WP_086875112.1_1525;	ZLJ010|gene1649;
ORTHOMCL660	NC_005362.1|WP_011161561.1_426;	NC_013504.1|WP_012845684.1_360;	NC_017477.1|WP_011161561.1_401;	NC_022909.1|WP_004896733.1_377;	NZ_CP016400.1|WP_011161561.1_1589;	NZ_CP021704.1|WP_012845684.1_795;	NZ_CP029614.1|WP_011161561.1_813;	ZLJ010|gene0398;
ORTHOMCL661	NC_005362.1|WP_011161564.1_433;	NC_013504.1|WP_012845690.1_367;	NC_017477.1|WP_011161564.1_408;	NC_022909.1|WP_023599251.1_384;	NZ_CP016400.1|WP_069168913.1_1596;	NZ_CP021704.1|WP_012845690.1_802;	NZ_CP029614.1|WP_086874652.1_805;	ZLJ010|gene0405;
ORTHOMCL662	NC_005362.1|WP_011161567.1_437;	NC_013504.1|WP_012845693.1_371;	NC_017477.1|WP_014567133.1_412;	NC_022909.1|WP_004896738.1_386;	NZ_CP016400.1|WP_014567133.1_1598;	NZ_CP021704.1|WP_004896738.1_806;	NZ_CP029614.1|WP_086874655.1_801;	ZLJ010|gene0407;
ORTHOMCL663	NC_005362.1|WP_011161568.1_438;	NC_013504.1|WP_012845694.1_372;	NC_017477.1|WP_014567134.1_413;	NC_022909.1|WP_023599253.1_387;	NZ_CP016400.1|WP_011161568.1_1599;	NZ_CP021704.1|WP_087713254.1_807;	NZ_CP029614.1|WP_113886607.1_800;	ZLJ010|gene0408;
ORTHOMCL664	NC_005362.1|WP_011161569.1_441;	NC_013504.1|WP_004896742.1_375;	NC_017477.1|WP_004896742.1_416;	NC_022909.1|WP_023599256.1_390;	NZ_CP016400.1|WP_004896742.1_1602;	NZ_CP021704.1|WP_004896742.1_810;	NZ_CP029614.1|WP_004896742.1_797;	ZLJ010|gene0411;
ORTHOMCL665	NC_005362.1|WP_011161570.1_442;	NC_013504.1|WP_004896743.1_376;	NC_017477.1|WP_014567136.1_417;	NC_022909.1|WP_023599257.1_391;	NZ_CP016400.1|WP_011161570.1_1603;	NZ_CP021704.1|WP_004896743.1_811;	NZ_CP029614.1|WP_053107519.1_796;	ZLJ010|gene0412;
ORTHOMCL666	NC_005362.1|WP_011161571.1_443;	NC_013504.1|WP_012845697.1_377;	NC_017477.1|WP_004895733.1_418;	NC_022909.1|WP_041818444.1_392;	NZ_CP016400.1|WP_004895733.1_1604;	NZ_CP021704.1|WP_012845697.1_812;	NZ_CP029614.1|WP_004895733.1_795;	ZLJ010|gene0413;
ORTHOMCL667	NC_005362.1|WP_011161572.1_444;	NC_013504.1|WP_012845698.1_378;	NC_017477.1|WP_004896745.1_419;	NC_022909.1|WP_023599259.1_393;	NZ_CP016400.1|WP_069168915.1_1605;	NZ_CP021704.1|WP_012845698.1_813;	NZ_CP029614.1|WP_004896745.1_794;	ZLJ010|gene0414;
ORTHOMCL668	NC_005362.1|WP_011161573.1_446;	NC_013504.1|WP_041822397.1_380;	NC_017477.1|WP_014567137.1_421;	NC_022909.1|WP_023599260.1_395;	NZ_CP016400.1|WP_069168916.1_1607;	NZ_CP021704.1|WP_041822397.1_815;	NZ_CP029614.1|WP_086874659.1_792;	ZLJ010|gene0416;
ORTHOMCL669	NC_005362.1|WP_011161574.1_447;	NC_013504.1|WP_012845700.1_381;	NC_017477.1|WP_014567138.1_422;	NC_022909.1|WP_023599261.1_396;	NZ_CP016400.1|WP_004896747.1_1608;	NZ_CP021704.1|WP_087713253.1_816;	NZ_CP029614.1|WP_086874660.1_791;	ZLJ010|gene0417;
ORTHOMCL67	NC_005362.1|1552;	NC_013504.1|WP_012846601.1_1418;	NC_017477.1|1554;	NC_022909.1|1453;	NZ_CP016400.1|869;	NZ_CP021704.1|WP_087712687.1_88;	NZ_CP029614.1|1483;	ZLJ010|gene1695;
ORTHOMCL670	NC_005362.1|WP_011161575.1_448;	NC_013504.1|WP_080513802.1_382;	NC_017477.1|WP_014567139.1_423;	NC_022909.1|WP_023599262.1_397;	NZ_CP016400.1|WP_043921287.1_1609;	NZ_CP021704.1|WP_087713252.1_817;	NZ_CP029614.1|WP_086874661.1_790;	ZLJ010|gene0418;
ORTHOMCL671	NC_005362.1|WP_011161576.1_449;	NC_013504.1|WP_012845702.1_383;	NC_017477.1|WP_014567140.1_424;	NC_022909.1|WP_023599263.1_398;	NZ_CP016400.1|WP_069168917.1_1610;	NZ_CP021704.1|WP_087285087.1_818;	NZ_CP029614.1|WP_086874662.1_789;	ZLJ010|gene0419;
ORTHOMCL672	NC_005362.1|WP_011161577.1_451;	NC_013504.1|WP_012845704.1_385;	NC_017477.1|WP_014567142.1_426;	NC_022909.1|WP_023599264.1_400;	NZ_CP016400.1|WP_014567142.1_1612;	NZ_CP021704.1|WP_087713251.1_820;	NZ_CP029614.1|WP_014567142.1_787;	ZLJ010|gene0421;
ORTHOMCL673	NC_005362.1|WP_011161580.1_454;	NC_013504.1|WP_012845707.1_388;	NC_017477.1|WP_011161580.1_429;	NC_022909.1|WP_023599268.1_403;	NZ_CP016400.1|WP_069168920.1_1615;	NZ_CP021704.1|WP_087713249.1_823;	NZ_CP029614.1|WP_086874666.1_784;	ZLJ010|gene0422;
ORTHOMCL674	NC_005362.1|WP_011161582.1_456;	NC_013504.1|WP_012845708.1_389;	NC_017477.1|WP_011161582.1_431;	NC_022909.1|WP_023599273.1_408;	NZ_CP016400.1|WP_004896761.1_1617;	NZ_CP021704.1|WP_012845708.1_824;	NZ_CP029614.1|WP_086874668.1_782;	ZLJ010|gene0424;
ORTHOMCL675	NC_005362.1|WP_011161583.1_457;	NC_013504.1|WP_004895718.1_390;	NC_017477.1|WP_014567145.1_432;	NC_022909.1|WP_011161583.1_409;	NZ_CP016400.1|WP_014567145.1_1618;	NZ_CP021704.1|WP_087285090.1_825;	NZ_CP029614.1|WP_004895718.1_781;	ZLJ010|gene0425;
ORTHOMCL676	NC_005362.1|WP_011161584.1_458;	NC_013504.1|WP_012845709.1_391;	NC_017477.1|WP_014567146.1_433;	NC_022909.1|WP_023599274.1_410;	NZ_CP016400.1|WP_069168922.1_1619;	NZ_CP021704.1|WP_087713248.1_826;	NZ_CP029614.1|WP_086874669.1_780;	ZLJ010|gene0426;
ORTHOMCL677	NC_005362.1|WP_011161586.1_460;	NC_013504.1|WP_012845711.1_393;	NC_017477.1|WP_014567148.1_435;	NC_022909.1|WP_023599275.1_411;	NZ_CP016400.1|WP_014567148.1_1621;	NZ_CP021704.1|WP_087713247.1_827;	NZ_CP029614.1|779;	ZLJ010|gene0428;
ORTHOMCL679	NC_005362.1|WP_011161595.1_469;	NC_013504.1|WP_012845714.1_396;	NC_017477.1|WP_014567157.1_446;	NC_022909.1|WP_023599286.1_424;	NZ_CP016400.1|WP_014567157.1_1631;	NZ_CP021704.1|WP_087713242.1_833;	NZ_CP029614.1|WP_086874672.1_775;	ZLJ010|gene0439;
ORTHOMCL68	NC_005362.1|1556;	NC_013504.1|WP_012846605.1_1422;	NC_017477.1|WP_014567798.1_1559;	NC_022909.1|WP_023599927.1_1458;	NZ_CP016400.1|WP_069168660.1_874;	NZ_CP021704.1|WP_087712682.1_92;	NZ_CP029614.1|WP_061400981.1_1478;	ZLJ010|gene1735;
ORTHOMCL680	NC_005362.1|WP_011161596.1_471;	NC_013504.1|WP_012845715.1_398;	NC_017477.1|WP_014567161.1_450;	NC_022909.1|WP_023599287.1_426;	NZ_CP016400.1|WP_069168926.1_1635;	NZ_CP021704.1|WP_087713241.1_835;	NZ_CP029614.1|WP_086874673.1_772;	ZLJ010|gene0441;
ORTHOMCL681	NC_005362.1|WP_011161601.1_478;	NC_013504.1|WP_012845720.1_404;	NC_017477.1|WP_014567168.1_460;	NC_022909.1|436;	NZ_CP016400.1|WP_069168931.1_1647;	NZ_CP021704.1|843;	NZ_CP029614.1|WP_086874676.1_765;	ZLJ010|gene0450;
ORTHOMCL682	NC_005362.1|WP_011161602.1_479;	NC_013504.1|WP_012845721.1_405;	NC_017477.1|WP_004896783.1_461;	NC_022909.1|WP_011161602.1_439;	NZ_CP016400.1|WP_004896783.1_1648;	NZ_CP021704.1|WP_087713465.1_846;	NZ_CP029614.1|WP_086874677.1_764;	ZLJ010|gene0451;
ORTHOMCL683	NC_005362.1|WP_011161603.1_480;	NC_013504.1|WP_012845722.1_406;	NC_017477.1|WP_014567169.1_462;	NC_022909.1|WP_023599294.1_440;	NZ_CP016400.1|WP_069168932.1_1649;	NZ_CP021704.1|WP_087713235.1_847;	NZ_CP029614.1|WP_086874678.1_763;	ZLJ010|gene0452;
ORTHOMCL684	NC_005362.1|WP_011161604.1_481;	NC_013504.1|WP_012845723.1_407;	NC_017477.1|WP_011161604.1_463;	NC_022909.1|WP_023599295.1_441;	NZ_CP016400.1|WP_069168933.1_1650;	NZ_CP021704.1|WP_011161604.1_848;	NZ_CP029614.1|WP_011161604.1_762;	ZLJ010|gene0453;
ORTHOMCL685	NC_005362.1|WP_011161606.1_484;	NC_013504.1|WP_012845726.1_410;	NC_017477.1|WP_014567171.1_466;	NC_022909.1|WP_023599298.1_444;	NZ_CP016400.1|1653;	NZ_CP021704.1|WP_087713233.1_851;	NZ_CP029614.1|WP_086874681.1_758;	ZLJ010|gene0456;
ORTHOMCL686	NC_005362.1|WP_011161607.1_485;	NC_013504.1|WP_012845727.1_411;	NC_017477.1|WP_004896789.1_467;	NC_022909.1|WP_023599299.1_445;	NZ_CP016400.1|WP_004896789.1_1654;	NZ_CP021704.1|WP_004895676.1_852;	NZ_CP029614.1|WP_086874682.1_757;	ZLJ010|gene0457;
ORTHOMCL687	NC_005362.1|WP_011161608.1_487;	NC_013504.1|WP_012845728.1_413;	NC_017477.1|WP_014567173.1_469;	NC_022909.1|WP_011161608.1_447;	NZ_CP016400.1|WP_069168934.1_1656;	NZ_CP021704.1|WP_087713232.1_854;	NZ_CP029614.1|WP_061400213.1_755;	ZLJ010|gene0459;
ORTHOMCL688	NC_005362.1|WP_011161609.1_488;	NC_013504.1|WP_012845729.1_414;	NC_017477.1|WP_014567174.1_470;	NC_022909.1|WP_023599300.1_448;	NZ_CP016400.1|WP_069168935.1_1657;	NZ_CP021704.1|WP_011161609.1_855;	NZ_CP029614.1|WP_086874683.1_754;	ZLJ010|gene0460;
ORTHOMCL689	NC_005362.1|WP_011161610.1_490;	NC_013504.1|WP_012845730.1_416;	NC_017477.1|WP_004896793.1_472;	NC_022909.1|WP_023599301.1_450;	NZ_CP016400.1|WP_069168936.1_1659;	NZ_CP021704.1|WP_004895672.1_857;	NZ_CP029614.1|WP_011161610.1_752;	ZLJ010|gene0462;
ORTHOMCL69	NC_005362.1|1579;	NC_013504.1|WP_012846627.1_1446;	NC_017477.1|WP_004897933.1_1582;	NC_022909.1|WP_023599939.1_1482;	NZ_CP016400.1|WP_004897933.1_898;	NZ_CP021704.1|WP_087712668.1_116;	NZ_CP029614.1|WP_086875147.1_1453;	ZLJ010|gene1795;
ORTHOMCL690	NC_005362.1|WP_011161611.1_493;	NC_013504.1|WP_012845732.1_419;	NC_017477.1|WP_004896795.1_475;	NC_022909.1|WP_023599303.1_453;	NZ_CP016400.1|WP_069168937.1_1662;	NZ_CP021704.1|WP_087713230.1_860;	NZ_CP029614.1|WP_086874684.1_749;	ZLJ010|gene0465;
ORTHOMCL691	NC_005362.1|WP_011161613.1_499;	NC_013504.1|WP_012845739.1_427;	NC_017477.1|WP_014567177.1_481;	NC_022909.1|WP_023599306.1_459;	NZ_CP016400.1|WP_069168939.1_1667;	NZ_CP021704.1|WP_087713227.1_865;	NZ_CP029614.1|WP_086874686.1_739;	ZLJ010|gene0470;
ORTHOMCL692	NC_005362.1|WP_011161616.1_503;	NC_013504.1|WP_012845742.1_431;	NC_017477.1|WP_014567183.1_495;	NC_022909.1|WP_023599308.1_463;	NZ_CP016400.1|WP_061400029.1_1681;	NZ_CP021704.1|WP_087285101.1_869;	NZ_CP029614.1|WP_004896820.1_735;	ZLJ010|gene0474;
ORTHOMCL693	NC_005362.1|WP_011161617.1_504;	NC_013504.1|WP_012845743.1_432;	NC_017477.1|WP_014567184.1_496;	NC_022909.1|WP_041818451.1_464;	NZ_CP016400.1|WP_069168942.1_1682;	NZ_CP021704.1|WP_087713225.1_870;	NZ_CP029614.1|WP_004896821.1_734;	ZLJ010|gene0475;
ORTHOMCL694	NC_005362.1|WP_011161618.1_505;	NC_013504.1|WP_012845744.1_433;	NC_017477.1|WP_014567185.1_497;	NC_022909.1|WP_023599310.1_465;	NZ_CP016400.1|WP_069168943.1_1683;	NZ_CP021704.1|WP_087713224.1_871;	NZ_CP029614.1|WP_113886603.1_733;	ZLJ010|gene0476;
ORTHOMCL695	NC_005362.1|WP_011161619.1_507;	NC_013504.1|WP_012845746.1_435;	NC_017477.1|WP_014567186.1_499;	NC_022909.1|WP_023599312.1_467;	NZ_CP016400.1|WP_069168945.1_1685;	NZ_CP021704.1|WP_087713222.1_873;	NZ_CP029614.1|WP_011161619.1_731;	ZLJ010|gene0478;
ORTHOMCL696	NC_005362.1|WP_011161620.1_508;	NC_013504.1|WP_004895655.1_436;	NC_017477.1|WP_004895655.1_500;	NC_022909.1|WP_004895655.1_468;	NZ_CP016400.1|WP_004895655.1_1686;	NZ_CP021704.1|WP_004895655.1_874;	NZ_CP029614.1|WP_011161620.1_730;	ZLJ010|gene0479;
ORTHOMCL697	NC_005362.1|WP_011161621.1_509;	NC_013504.1|WP_012845747.1_437;	NC_017477.1|WP_004896825.1_501;	NC_022909.1|WP_023599313.1_469;	NZ_CP016400.1|WP_069168946.1_1687;	NZ_CP021704.1|WP_087713221.1_875;	NZ_CP029614.1|729;	ZLJ010|gene0480;
ORTHOMCL698	NC_005362.1|WP_011161622.1_510;	NC_013504.1|WP_012845748.1_438;	NC_017477.1|WP_004896826.1_502;	NC_022909.1|WP_004896826.1_470;	NZ_CP016400.1|WP_004896826.1_1688;	NZ_CP021704.1|WP_087285095.1_876;	NZ_CP029614.1|WP_011161622.1_728;	ZLJ010|gene0481;
ORTHOMCL699	NC_005362.1|WP_011161623.1_512;	NC_013504.1|WP_034525332.1_440;	NC_017477.1|WP_014567188.1_504;	NC_022909.1|WP_041818558.1_472;	NZ_CP016400.1|WP_011161623.1_1690;	NZ_CP021704.1|WP_087713464.1_878;	NZ_CP029614.1|WP_011161623.1_726;	ZLJ010|gene0483;
ORTHOMCL7	NC_005362.1|WP_011161707.1_606;	NC_013504.1|WP_012845683.1_359;NC_013504.1|WP_012846242.1_972;	NC_017477.1|WP_014567102.1_357;NC_017477.1|WP_014567523.1_1065;NC_017477.1|WP_014567753.1_1483;NC_017477.1|WP_014567814.1_1587;	NC_022909.1|WP_011161707.1_560;	NZ_CP016400.1|903;NZ_CP016400.1|WP_014567523.1_404;NZ_CP016400.1|WP_069168634.1_814;NZ_CP016400.1|WP_069168884.1_1481;	NZ_CP021704.1|WP_004895831.1_749;NZ_CP021704.1|WP_012846242.1_1379;NZ_CP021704.1|WP_087285079.1_794;	NZ_CP029614.1|WP_011161707.1_630;NZ_CP029614.1|WP_113886611.1_854;NZ_CP029614.1|WP_113886613.1_869;NZ_CP029614.1|WP_113886618.1_921;	ZLJ010|gene0593;ZLJ010|gene0743;ZLJ010|gene1635;
ORTHOMCL70	NC_005362.1|158;	NC_013504.1|159;	NC_017477.1|WP_014566998.1_174;	NC_022909.1|WP_023599116.1_163;	NZ_CP016400.1|WP_082225000.1_1347;	NZ_CP021704.1|WP_087713356.1_570;	NZ_CP029614.1|WP_086874573.1_1049;	ZLJ010|gene0162;
ORTHOMCL700	NC_005362.1|WP_011161624.1_514;	NC_013504.1|WP_012845751.1_442;	NC_017477.1|WP_014567190.1_506;	NC_022909.1|WP_023599315.1_474;	NZ_CP016400.1|WP_069168947.1_1692;	NZ_CP021704.1|WP_087713219.1_880;	NZ_CP029614.1|WP_023599315.1_724;	ZLJ010|gene0485;
ORTHOMCL701	NC_005362.1|WP_011161626.1_517;	NC_013504.1|WP_012845754.1_445;	NC_017477.1|WP_014567193.1_509;	NC_022909.1|WP_023599317.1_477;	NZ_CP016400.1|WP_004896833.1_1695;	NZ_CP021704.1|WP_087713216.1_883;	NZ_CP029614.1|WP_086874689.1_721;	ZLJ010|gene0501;
ORTHOMCL702	NC_005362.1|WP_011161628.1_519;	NC_013504.1|WP_012845756.1_447;	NC_017477.1|WP_011161628.1_513;	NC_022909.1|WP_023599319.1_481;	NZ_CP016400.1|WP_011161628.1_1699;	NZ_CP021704.1|WP_087713203.1_904;	NZ_CP029614.1|WP_011161628.1_719;	ZLJ010|gene0503;
ORTHOMCL703	NC_005362.1|WP_011161629.1_520;	NC_013504.1|WP_012845757.1_448;	NC_017477.1|WP_014567196.1_514;	NC_022909.1|WP_023599320.1_482;	NZ_CP016400.1|WP_014567196.1_1700;	NZ_CP021704.1|WP_087713202.1_905;	NZ_CP029614.1|WP_086874690.1_718;	ZLJ010|gene0504;
ORTHOMCL704	NC_005362.1|WP_011161630.1_521;	NC_013504.1|449;	NC_017477.1|WP_014567197.1_515;	NC_022909.1|WP_011161630.1_483;	NZ_CP016400.1|WP_014567197.1_1701;	NZ_CP021704.1|906;	NZ_CP029614.1|WP_086874691.1_717;	ZLJ010|gene0505;
ORTHOMCL705	NC_005362.1|WP_011161631.1_522;	NC_013504.1|WP_012845759.1_450;	NC_017477.1|WP_023599321.1_516;	NC_022909.1|WP_023599321.1_484;	NZ_CP016400.1|WP_023599321.1_1702;	NZ_CP021704.1|907;	NZ_CP029614.1|WP_023599321.1_716;	ZLJ010|gene0506;
ORTHOMCL706	NC_005362.1|WP_011161632.1_523;	NC_013504.1|WP_012845760.1_451;	NC_017477.1|WP_011161632.1_517;	NC_022909.1|WP_023599322.1_485;	NZ_CP016400.1|WP_011161632.1_1703;	NZ_CP021704.1|WP_012845760.1_908;	NZ_CP029614.1|WP_011161632.1_715;	ZLJ010|gene0507;
ORTHOMCL707	NC_005362.1|WP_011161633.1_524;	NC_013504.1|WP_012845761.1_452;	NC_017477.1|WP_014567199.1_518;	NC_022909.1|WP_023599323.1_486;	NZ_CP016400.1|WP_069168949.1_1704;	NZ_CP021704.1|WP_087713201.1_909;	NZ_CP029614.1|WP_069168949.1_714;	ZLJ010|gene0508;
ORTHOMCL708	NC_005362.1|WP_011161634.1_525;	NC_013504.1|WP_012845762.1_453;	NC_017477.1|WP_014567200.1_519;	NC_022909.1|WP_023599324.1_487;	NZ_CP016400.1|WP_069168950.1_1705;	NZ_CP021704.1|WP_087713200.1_910;	NZ_CP029614.1|WP_011161634.1_713;	ZLJ010|gene0509;
ORTHOMCL709	NC_005362.1|WP_011161635.1_527;	NC_013504.1|WP_012845763.1_455;	NC_017477.1|WP_014567201.1_521;	NC_022909.1|WP_023599325.1_489;	NZ_CP016400.1|WP_069168951.1_1707;	NZ_CP021704.1|WP_087713199.1_912;	NZ_CP029614.1|WP_014567201.1_711;	ZLJ010|gene0511;
ORTHOMCL71	NC_005362.1|1595;	NC_013504.1|WP_080513819.1_1461;	NC_017477.1|WP_014567818.1_1598;	NC_022909.1|WP_023599945.1_1497;	NZ_CP016400.1|WP_069168674.1_914;	NZ_CP021704.1|WP_087712659.1_131;	NZ_CP029614.1|WP_113886670.1_1438;	ZLJ010|gene1810;
ORTHOMCL710	NC_005362.1|WP_011161636.1_528;	NC_013504.1|WP_012845771.1_461;	NC_017477.1|WP_004896857.1_522;	NC_022909.1|WP_023599327.1_490;	NZ_CP016400.1|WP_069168954.1_1715;	NZ_CP021704.1|WP_087284945.1_916;	NZ_CP029614.1|WP_004896857.1_703;	ZLJ010|gene0522;
ORTHOMCL711	NC_005362.1|WP_011161637.1_529;	NC_013504.1|WP_012845772.1_462;	NC_017477.1|WP_014567202.1_523;	NC_022909.1|WP_023599328.1_491;	NZ_CP016400.1|WP_069168955.1_1716;	NZ_CP021704.1|WP_012845772.1_917;	NZ_CP029614.1|WP_113886602.1_702;	ZLJ010|gene0523;
ORTHOMCL712	NC_005362.1|WP_011161638.1_530;	NC_013504.1|463;	NC_017477.1|WP_014567203.1_524;	NC_022909.1|WP_023599329.1_492;	NZ_CP016400.1|WP_069168956.1_1717;	NZ_CP021704.1|WP_087713198.1_918;	NZ_CP029614.1|WP_086874697.1_701;	ZLJ010|gene0524;
ORTHOMCL714	NC_005362.1|WP_011161641.1_533;	NC_013504.1|WP_012845776.1_466;	NC_017477.1|WP_004896860.1_525;	NC_022909.1|WP_023599332.1_495;	NZ_CP016400.1|WP_069168957.1_1718;	NZ_CP021704.1|WP_012845776.1_921;	NZ_CP029614.1|WP_011161641.1_698;	ZLJ010|gene0525;
ORTHOMCL715	NC_005362.1|WP_011161642.1_534;	NC_013504.1|WP_012845777.1_467;	NC_017477.1|526;	NC_022909.1|WP_023599333.1_496;	NZ_CP016400.1|WP_069168958.1_1719;	NZ_CP021704.1|WP_087730860.1_922;	NZ_CP029614.1|WP_113886601.1_697;	ZLJ010|gene0527;
ORTHOMCL716	NC_005362.1|WP_011161643.1_535;	NC_013504.1|WP_012845778.1_468;	NC_017477.1|WP_014567204.1_527;	NC_022909.1|WP_023599334.1_497;	NZ_CP016400.1|WP_069168959.1_1720;	NZ_CP021704.1|WP_087713196.1_923;	NZ_CP029614.1|WP_086874701.1_696;	ZLJ010|gene0528;
ORTHOMCL717	NC_005362.1|WP_011161644.1_536;	NC_013504.1|WP_012845779.1_469;	NC_017477.1|WP_014567205.1_528;	NC_022909.1|WP_023599335.1_498;	NZ_CP016400.1|WP_069168960.1_1722;	NZ_CP021704.1|WP_087713195.1_924;	NZ_CP029614.1|WP_113886600.1_695;	ZLJ010|gene0529;
ORTHOMCL718	NC_005362.1|WP_011161645.1_537;	NC_013504.1|470;	NC_017477.1|WP_014567206.1_529;	NC_022909.1|WP_023599336.1_499;	NZ_CP016400.1|WP_069168961.1_1723;	NZ_CP021704.1|WP_087713194.1_925;	NZ_CP029614.1|WP_086874703.1_694;	ZLJ010|gene0530;
ORTHOMCL719	NC_005362.1|WP_011161646.1_538;	NC_013504.1|WP_012845782.1_471;	NC_017477.1|WP_014567207.1_530;	NC_022909.1|WP_023599337.1_500;	NZ_CP016400.1|WP_069168962.1_1724;	NZ_CP021704.1|WP_087713193.1_926;	NZ_CP029614.1|WP_011161646.1_693;	ZLJ010|gene0531;
ORTHOMCL72	NC_005362.1|1662;	NC_013504.1|1517;	NC_017477.1|WP_014567856.1_1667;	NC_022909.1|WP_023599988.1_1561;	NZ_CP016400.1|WP_069168717.1_1005;	NZ_CP021704.1|205;	NZ_CP029614.1|1376;	ZLJ010|gene1878;
ORTHOMCL720	NC_005362.1|WP_011161647.1_540;	NC_013504.1|WP_012845783.1_473;	NC_017477.1|WP_014567208.1_532;	NC_022909.1|WP_023599339.1_502;	NZ_CP016400.1|WP_069168963.1_1726;	NZ_CP021704.1|WP_087713192.1_928;	NZ_CP029614.1|WP_011161647.1_691;	ZLJ010|gene0533;
ORTHOMCL721	NC_005362.1|WP_011161648.1_541;	NC_013504.1|WP_012845784.1_474;	NC_017477.1|WP_014567209.1_533;	NC_022909.1|WP_023599340.1_503;	NZ_CP016400.1|WP_069168964.1_1727;	NZ_CP021704.1|WP_087713191.1_929;	NZ_CP029614.1|WP_011161648.1_690;	ZLJ010|gene0534;
ORTHOMCL722	NC_005362.1|WP_011161651.1_544;	NC_013504.1|WP_012845786.1_476;	NC_017477.1|WP_014567210.1_535;	NC_022909.1|WP_023599347.1_515;	NZ_CP016400.1|WP_069168966.1_1729;	NZ_CP021704.1|WP_053107468.1_939;	NZ_CP029614.1|WP_011161651.1_687;	ZLJ010|gene0536;
ORTHOMCL723	NC_005362.1|WP_011161654.1_547;	NC_013504.1|WP_012845789.1_479;	NC_017477.1|536;	NC_022909.1|516;	NZ_CP016400.1|WP_069168969.1_1732;	NZ_CP021704.1|940;	NZ_CP029614.1|WP_113886599.1_684;	ZLJ010|gene0537;
ORTHOMCL724	NC_005362.1|WP_011161655.1_548;	NC_013504.1|WP_012845792.1_482;	NC_017477.1|WP_014567211.1_537;	NC_022909.1|WP_023599348.1_517;	NZ_CP016400.1|WP_004895557.1_1733;	NZ_CP021704.1|WP_087713185.1_941;	NZ_CP029614.1|WP_011161655.1_683;	ZLJ010|gene0538;
ORTHOMCL726	NC_005362.1|WP_011161659.1_553;	NC_013504.1|WP_012845812.1_505;	NC_017477.1|WP_014567214.1_540;	NC_022909.1|WP_014567214.1_520;	NZ_CP016400.1|WP_069168975.1_1742;	NZ_CP021704.1|WP_087284966.1_945;	NZ_CP029614.1|WP_086874709.1_674;	ZLJ010|gene0550;
ORTHOMCL727	NC_005362.1|WP_011161667.1_561;	NC_013504.1|WP_012845827.1_510;	NC_017477.1|WP_044025919.1_548;	NC_022909.1|WP_023599358.1_530;	NZ_CP016400.1|1751;	NZ_CP021704.1|WP_087713182.1_949;	NZ_CP029614.1|WP_086874715.1_666;	ZLJ010|gene0562;
ORTHOMCL728	NC_005362.1|WP_011161668.1_562;	NC_013504.1|WP_012845828.1_511;	NC_017477.1|WP_014567221.1_549;	NC_022909.1|WP_023599359.1_531;	NZ_CP016400.1|WP_069168981.1_1752;	NZ_CP021704.1|WP_087713181.1_950;	NZ_CP029614.1|WP_086874716.1_665;	ZLJ010|gene0563;
ORTHOMCL729	NC_005362.1|WP_011161669.1_563;	NC_013504.1|WP_012845829.1_512;	NC_017477.1|WP_014567222.1_550;	NC_022909.1|532;	NZ_CP016400.1|WP_069168982.1_1753;	NZ_CP021704.1|WP_014567222.1_951;	NZ_CP029614.1|WP_069168982.1_664;	ZLJ010|gene0564;
ORTHOMCL73	NC_005362.1|1767;	NC_013504.1|WP_012846790.1_1621;	NC_017477.1|WP_014567923.1_1776;	NC_022909.1|WP_023600065.1_1674;	NZ_CP016400.1|WP_069168754.1_1117;	NZ_CP021704.1|WP_087712567.1_311;	NZ_CP029614.1|WP_113886648.1_1265;	ZLJ010|gene2009;
ORTHOMCL731	NC_005362.1|WP_011161672.1_566;	NC_013504.1|WP_012845831.1_514;	NC_017477.1|WP_014567224.1_553;	NC_022909.1|WP_023599360.1_533;	NZ_CP016400.1|WP_004896889.1_1755;	NZ_CP021704.1|WP_087713180.1_953;	NZ_CP029614.1|WP_023599360.1_662;	ZLJ010|gene0565;
ORTHOMCL732	NC_005362.1|WP_011161673.1_568;	NC_013504.1|WP_012845832.1_516;	NC_017477.1|WP_014567226.1_555;	NC_022909.1|WP_023599361.1_535;	NZ_CP016400.1|WP_069168984.1_1757;	NZ_CP021704.1|WP_087713178.1_955;	NZ_CP029614.1|WP_023599361.1_660;	ZLJ010|gene0567;
ORTHOMCL733	NC_005362.1|WP_011161674.1_569;	NC_013504.1|WP_012845833.1_517;	NC_017477.1|WP_014567227.1_556;	NC_022909.1|WP_023599362.1_536;	NZ_CP016400.1|WP_069168985.1_1758;	NZ_CP021704.1|WP_087284974.1_956;	NZ_CP029614.1|WP_053107431.1_659;	ZLJ010|gene0568;
ORTHOMCL734	NC_005362.1|WP_011161683.1_578;	NC_013504.1|519;	NC_017477.1|WP_014567229.1_560;	NC_022909.1|WP_023599364.1_540;	NZ_CP016400.1|1760;	NZ_CP021704.1|WP_087713176.1_958;	NZ_CP029614.1|WP_086874718.1_655;	ZLJ010|gene0570;
ORTHOMCL735	NC_005362.1|WP_011161690.1_585;	NC_013504.1|WP_012845839.1_520;	NC_017477.1|WP_014567230.1_561;	NC_022909.1|WP_023599365.1_541;	NZ_CP016400.1|WP_014567230.1_1761;	NZ_CP021704.1|WP_087713175.1_959;	NZ_CP029614.1|WP_023599365.1_654;	ZLJ010|gene0572;
ORTHOMCL736	NC_005362.1|WP_011161691.1_586;	NC_013504.1|WP_049760290.1_521;	NC_017477.1|WP_014567231.1_562;	NC_022909.1|WP_014567231.1_542;	NZ_CP016400.1|WP_011161691.1_1762;	NZ_CP021704.1|960;	NZ_CP029614.1|WP_014567231.1_653;	ZLJ010|gene0573;
ORTHOMCL737	NC_005362.1|WP_011161692.1_587;	NC_013504.1|WP_012845841.1_522;	NC_017477.1|WP_004896897.1_563;	NC_022909.1|WP_023599366.1_543;	NZ_CP016400.1|WP_069168987.1_1763;	NZ_CP021704.1|WP_087713174.1_961;	NZ_CP029614.1|WP_023599366.1_652;	ZLJ010|gene0574;
ORTHOMCL738	NC_005362.1|WP_011161693.1_588;	NC_013504.1|WP_012845842.1_523;	NC_017477.1|WP_004896898.1_564;	NC_022909.1|WP_023599367.1_544;	NZ_CP016400.1|WP_069168988.1_1764;	NZ_CP021704.1|WP_087713173.1_962;	NZ_CP029614.1|WP_053107436.1_651;	ZLJ010|gene0575;
ORTHOMCL739	NC_005362.1|WP_011161695.1_590;	NC_013504.1|WP_012845844.1_525;	NC_017477.1|WP_014567233.1_566;	NC_022909.1|WP_023599369.1_546;	NZ_CP016400.1|WP_069168990.1_1766;	NZ_CP021704.1|WP_087713171.1_964;	NZ_CP029614.1|WP_113886597.1_649;	ZLJ010|gene0577;
ORTHOMCL74	NC_005362.1|1772;	NC_013504.1|WP_012846795.1_1626;	NC_017477.1|WP_014567926.1_1781;	NC_022909.1|WP_023600069.1_1679;	NZ_CP016400.1|1122;	NZ_CP021704.1|WP_087712563.1_316;	NZ_CP029614.1|WP_113886647.1_1260;	ZLJ010|gene2014;
ORTHOMCL740	NC_005362.1|WP_011161696.1_591;	NC_013504.1|WP_012845845.1_526;	NC_017477.1|WP_014567234.1_567;	NC_022909.1|WP_023599370.1_547;	NZ_CP016400.1|WP_014567234.1_1767;	NZ_CP021704.1|WP_087713170.1_965;	NZ_CP029614.1|WP_086874721.1_648;	ZLJ010|gene0578;
ORTHOMCL741	NC_005362.1|WP_011161697.1_592;	NC_013504.1|WP_012845846.1_527;	NC_017477.1|WP_014567235.1_568;	NC_022909.1|WP_023599371.1_548;	NZ_CP016400.1|WP_014567235.1_1768;	NZ_CP021704.1|WP_087713169.1_966;	NZ_CP029614.1|WP_086874722.1_647;	ZLJ010|gene0579;
ORTHOMCL742	NC_005362.1|WP_011161698.1_594;	NC_013504.1|WP_004896904.1_529;	NC_017477.1|WP_004896904.1_570;	NC_022909.1|WP_023599373.1_550;	NZ_CP016400.1|WP_004896904.1_1770;	NZ_CP021704.1|WP_087713167.1_968;	NZ_CP029614.1|WP_053107441.1_645;	ZLJ010|gene0581;
ORTHOMCL743	NC_005362.1|WP_011161699.1_596;	NC_013504.1|WP_004895458.1_531;	NC_017477.1|WP_014567237.1_572;	NC_022909.1|WP_023599375.1_552;	NZ_CP016400.1|WP_014567237.1_1772;	NZ_CP021704.1|WP_014567237.1_970;	NZ_CP029614.1|WP_014567237.1_643;	ZLJ010|gene0583;
ORTHOMCL744	NC_005362.1|WP_011161700.1_597;	NC_013504.1|532;	NC_017477.1|WP_014567238.1_573;	NC_022909.1|WP_023599376.1_554;	NZ_CP016400.1|WP_014567238.1_1773;	NZ_CP021704.1|WP_087713166.1_971;	NZ_CP029614.1|WP_014567238.1_642;	ZLJ010|gene0584;
ORTHOMCL745	NC_005362.1|WP_011161704.1_601;	NC_013504.1|WP_012845850.1_533;	NC_017477.1|WP_014567243.1_579;	NC_022909.1|WP_023599377.1_555;	NZ_CP016400.1|WP_069168992.1_1779;	NZ_CP021704.1|WP_087713165.1_972;	NZ_CP029614.1|WP_086874727.1_637;	ZLJ010|gene0588;
ORTHOMCL746	NC_005362.1|WP_011161705.1_602;	NC_013504.1|534;	NC_017477.1|WP_011161705.1_580;	NC_022909.1|WP_023599378.1_556;	NZ_CP016400.1|WP_011161705.1_1780;	NZ_CP021704.1|WP_087713462.1_973;	NZ_CP029614.1|WP_023599378.1_636;	ZLJ010|gene0589;
ORTHOMCL747	NC_005362.1|WP_011161725.1_627;	NC_013504.1|541;	NC_017477.1|WP_014567258.1_605;	NC_022909.1|WP_011161725.1_580;	NZ_CP016400.1|WP_014567258.1_1795;	NZ_CP021704.1|979;	NZ_CP029614.1|WP_086874736.1_609;	ZLJ010|gene0606;
ORTHOMCL748	NC_005362.1|WP_011161726.1_628;	NC_013504.1|WP_012845858.1_542;	NC_017477.1|606;	NC_022909.1|WP_011161726.1_581;	NZ_CP016400.1|WP_069168995.1_1796;	NZ_CP021704.1|WP_087713164.1_980;	NZ_CP029614.1|WP_069168995.1_608;	ZLJ010|gene0607;
ORTHOMCL749	NC_005362.1|WP_011161729.1_632;	NC_013504.1|WP_012845862.1_546;	NC_017477.1|WP_011161729.1_610;	NC_022909.1|WP_011161729.1_585;	NZ_CP016400.1|WP_069168996.1_1800;	NZ_CP021704.1|WP_012845862.1_984;	NZ_CP029614.1|WP_011161729.1_604;	ZLJ010|gene0611;
ORTHOMCL75	NC_005362.1|385;	NC_013504.1|WP_012845660.1_328;	NC_017477.1|WP_044025910.1_352;	NC_022909.1|WP_023599218.1_334;	NZ_CP016400.1|WP_044025910.1_1532;	NZ_CP021704.1|WP_087284770.1_763;	NZ_CP029614.1|WP_044025910.1_859;	ZLJ010|gene0345;
ORTHOMCL750	NC_005362.1|WP_011161730.1_633;	NC_013504.1|WP_012845863.1_547;	NC_017477.1|WP_004896942.1_611;	NC_022909.1|WP_011161730.1_586;	NZ_CP016400.1|WP_004896942.1_1801;	NZ_CP021704.1|WP_012845863.1_985;	NZ_CP029614.1|WP_004896942.1_603;	ZLJ010|gene0612;
ORTHOMCL751	NC_005362.1|WP_011161731.1_635;	NC_013504.1|WP_041822238.1_549;	NC_017477.1|WP_004896944.1_613;	NC_022909.1|WP_011161731.1_588;	NZ_CP016400.1|WP_004896944.1_1803;	NZ_CP021704.1|WP_087713161.1_987;	NZ_CP029614.1|WP_011161731.1_601;	ZLJ010|gene0614;
ORTHOMCL752	NC_005362.1|WP_011161732.1_636;	NC_013504.1|WP_034525236.1_550;	NC_017477.1|WP_004896945.1_614;	NC_022909.1|WP_011161732.1_589;	NZ_CP016400.1|WP_004896945.1_1804;	NZ_CP021704.1|WP_087713460.1_988;	NZ_CP029614.1|WP_004896945.1_600;	ZLJ010|gene0615;
ORTHOMCL753	NC_005362.1|WP_011161733.1_637;	NC_013504.1|WP_012845867.1_552;	NC_017477.1|WP_004896947.1_616;	NC_022909.1|WP_011161733.1_591;	NZ_CP016400.1|WP_004896947.1_1807;	NZ_CP021704.1|WP_087713160.1_990;	NZ_CP029614.1|WP_086874744.1_597;	ZLJ010|gene0618;
ORTHOMCL754	NC_005362.1|WP_011161734.1_639;	NC_013504.1|WP_012845870.1_554;	NC_017477.1|WP_004896948.1_618;	NC_022909.1|WP_023599394.1_593;	NZ_CP016400.1|WP_069168997.1_1809;	NZ_CP021704.1|WP_087285354.1_992;	NZ_CP029614.1|WP_069168997.1_595;	ZLJ010|gene0620;
ORTHOMCL755	NC_005362.1|WP_011161735.1_640;	NC_013504.1|WP_004895427.1_555;	NC_017477.1|WP_014567261.1_619;	NC_022909.1|WP_014567261.1_594;	NZ_CP016400.1|WP_069168998.1_1810;	NZ_CP021704.1|WP_087285355.1_993;	NZ_CP029614.1|WP_086874745.1_594;	ZLJ010|gene0621;
ORTHOMCL756	NC_005362.1|WP_011161736.1_641;	NC_013504.1|WP_012845871.1_556;	NC_017477.1|WP_014567266.1_624;	NC_022909.1|WP_023599395.1_595;	NZ_CP016400.1|WP_014567266.1_1817;	NZ_CP021704.1|WP_087713158.1_994;	NZ_CP029614.1|WP_086874746.1_593;	ZLJ010|gene0627;
ORTHOMCL757	NC_005362.1|WP_011161738.1_645;	NC_013504.1|WP_012845878.1_563;	NC_017477.1|WP_014567268.1_628;	NC_022909.1|WP_023599400.1_601;	NZ_CP016400.1|WP_014567268.1_1821;	NZ_CP021704.1|WP_087285361.1_1006;	NZ_CP029614.1|WP_086874747.1_589;	ZLJ010|gene0631;
ORTHOMCL758	NC_005362.1|WP_011161739.1_646;	NC_013504.1|WP_012845879.1_564;	NC_017477.1|WP_014567269.1_629;	NC_022909.1|WP_023599401.1_603;	NZ_CP016400.1|WP_014567269.1_1822;	NZ_CP021704.1|WP_087285362.1_1007;	NZ_CP029614.1|WP_086874748.1_588;	ZLJ010|gene0632;
ORTHOMCL759	NC_005362.1|WP_011161743.1_652;	NC_013504.1|WP_012845882.1_570;	NC_017477.1|WP_014567273.1_635;	NC_022909.1|WP_023599405.1_609;	NZ_CP016400.1|WP_069169002.1_1828;	NZ_CP021704.1|WP_087285339.1_1013;	NZ_CP029614.1|WP_086874750.1_582;	ZLJ010|gene0638;
ORTHOMCL76	NC_005362.1|41;	NC_013504.1|WP_012845431.1_41;	NC_017477.1|WP_014566924.1_52;	NC_022909.1|WP_041818404.1_38;	NZ_CP016400.1|WP_069168790.1_1217;	NZ_CP021704.1|WP_087713415.1_445;	NZ_CP029614.1|WP_086874545.1_1171;	ZLJ010|gene0040;
ORTHOMCL760	NC_005362.1|WP_011161744.1_653;	NC_013504.1|WP_012845883.1_571;	NC_017477.1|WP_011161744.1_636;	NC_022909.1|WP_011161744.1_610;	NZ_CP016400.1|WP_069169003.1_1829;	NZ_CP021704.1|WP_087713148.1_1014;	NZ_CP029614.1|WP_011161744.1_581;	ZLJ010|gene0639;
ORTHOMCL761	NC_005362.1|WP_011161746.1_660;	NC_013504.1|WP_012846477.1_1262;	NC_017477.1|WP_023599818.1_1363;	NC_022909.1|WP_023599818.1_1287;	NZ_CP016400.1|WP_023599818.1_703;	NZ_CP021704.1|WP_087283923.1_1727;	NZ_CP029614.1|WP_023599818.1_1663;	ZLJ010|gene1526;
ORTHOMCL762	NC_005362.1|WP_011161747.1_662;	NC_013504.1|WP_012846475.1_1260;	NC_017477.1|WP_011161747.1_1361;	NC_022909.1|WP_011161747.1_1285;	NZ_CP016400.1|WP_069168598.1_701;	NZ_CP021704.1|WP_012846475.1_1725;	NZ_CP029614.1|WP_011161747.1_1665;	ZLJ010|gene1524;
ORTHOMCL763	NC_005362.1|WP_011161748.1_663;	NC_013504.1|WP_049760298.1_1259;	NC_017477.1|WP_052300804.1_1360;	NC_022909.1|WP_011161748.1_1284;	NZ_CP016400.1|WP_069168597.1_700;	NZ_CP021704.1|WP_087283926.1_1724;	NZ_CP029614.1|WP_113886689.1_1666;	ZLJ010|gene1523;
ORTHOMCL764	NC_005362.1|WP_011161749.1_667;	NC_013504.1|WP_012846471.1_1255;	NC_017477.1|WP_014567680.1_1356;	NC_022909.1|WP_023599816.1_1280;	NZ_CP016400.1|WP_069168594.1_696;	NZ_CP021704.1|WP_087712799.1_1720;	NZ_CP029614.1|WP_014567680.1_1670;	ZLJ010|gene1519;
ORTHOMCL765	NC_005362.1|WP_011161750.1_668;	NC_013504.1|WP_012846470.1_1254;	NC_017477.1|WP_014567679.1_1355;	NC_022909.1|WP_023599815.1_1279;	NZ_CP016400.1|WP_014567679.1_695;	NZ_CP021704.1|WP_087712800.1_1719;	NZ_CP029614.1|WP_113886690.1_1671;	ZLJ010|gene1518;
ORTHOMCL766	NC_005362.1|WP_011161751.1_669;	NC_013504.1|WP_012846469.1_1253;	NC_017477.1|WP_014567678.1_1354;	NC_022909.1|WP_023599814.1_1278;	NZ_CP016400.1|WP_014567678.1_694;	NZ_CP021704.1|WP_012846469.1_1718;	NZ_CP029614.1|WP_011161751.1_1672;	ZLJ010|gene1517;
ORTHOMCL767	NC_005362.1|WP_011161752.1_670;	NC_013504.1|WP_012846468.1_1252;	NC_017477.1|WP_014567677.1_1353;	NC_022909.1|WP_023599813.1_1277;	NZ_CP016400.1|WP_069168593.1_693;	NZ_CP021704.1|WP_012846468.1_1717;	NZ_CP029614.1|WP_011161752.1_1673;	ZLJ010|gene1516;
ORTHOMCL768	NC_005362.1|WP_011161753.1_671;	NC_013504.1|WP_012846467.1_1251;	NC_017477.1|WP_014567676.1_1352;	NC_022909.1|WP_023599812.1_1276;	NZ_CP016400.1|WP_014567676.1_692;	NZ_CP021704.1|WP_012846467.1_1716;	NZ_CP029614.1|WP_011161753.1_1674;	ZLJ010|gene1515;
ORTHOMCL769	NC_005362.1|WP_011161754.1_672;	NC_013504.1|WP_012846466.1_1250;	NC_017477.1|WP_004897738.1_1351;	NC_022909.1|WP_023599811.1_1275;	NZ_CP016400.1|691;	NZ_CP021704.1|WP_012846466.1_1715;	NZ_CP029614.1|WP_011161754.1_1675;	ZLJ010|gene1514;
ORTHOMCL77	NC_005362.1|415;	NC_013504.1|WP_012845678.1_348;	NC_017477.1|WP_004896727.1_390;	NC_022909.1|WP_023599244.1_366;	NZ_CP016400.1|WP_004896727.1_1578;	NZ_CP021704.1|WP_087713262.1_783;	NZ_CP029614.1|WP_086874646.1_824;	ZLJ010|gene0387;
ORTHOMCL770	NC_005362.1|WP_011161755.1_675;	NC_013504.1|WP_012846465.1_1247;	NC_017477.1|WP_004897735.1_1348;	NC_022909.1|WP_023599810.1_1272;	NZ_CP016400.1|WP_004897735.1_688;	NZ_CP021704.1|WP_087712801.1_1712;	NZ_CP029614.1|WP_113886691.1_1678;	ZLJ010|gene1511;
ORTHOMCL771	NC_005362.1|WP_011161756.1_676;	NC_013504.1|WP_012846464.1_1246;	NC_017477.1|WP_014567675.1_1347;	NC_022909.1|WP_023599809.1_1271;	NZ_CP016400.1|WP_014567675.1_687;	NZ_CP021704.1|WP_012846464.1_1711;	NZ_CP029614.1|WP_086874754.1_1679;	ZLJ010|gene1510;
ORTHOMCL772	NC_005362.1|WP_011161757.1_678;	NC_013504.1|WP_012846462.1_1244;	NC_017477.1|WP_014567673.1_1345;	NC_022909.1|WP_023599807.1_1269;	NZ_CP016400.1|WP_014567673.1_685;	NZ_CP021704.1|WP_087283945.1_1709;	NZ_CP029614.1|WP_011161757.1_1681;	ZLJ010|gene1508;
ORTHOMCL773	NC_005362.1|WP_011161758.1_679;	NC_013504.1|WP_012846461.1_1243;	NC_017477.1|WP_014567672.1_1344;	NC_022909.1|WP_011161758.1_1268;	NZ_CP016400.1|WP_014567672.1_684;	NZ_CP021704.1|WP_087283948.1_1708;	NZ_CP029614.1|WP_011161758.1_1682;	ZLJ010|gene1507;
ORTHOMCL774	NC_005362.1|WP_011161759.1_680;	NC_013504.1|WP_012846460.1_1242;	NC_017477.1|WP_004893865.1_1343;	NC_022909.1|WP_011161759.1_1267;	NZ_CP016400.1|WP_004893865.1_683;	NZ_CP021704.1|WP_004893865.1_1707;	NZ_CP029614.1|WP_011161759.1_1683;	ZLJ010|gene1506;
ORTHOMCL775	NC_005362.1|WP_011161760.1_683;	NC_013504.1|WP_012846457.1_1239;	NC_017477.1|WP_014567670.1_1340;	NC_022909.1|WP_011161760.1_1264;	NZ_CP016400.1|680;	NZ_CP021704.1|WP_012846457.1_1704;	NZ_CP029614.1|WP_011161760.1_1686;	ZLJ010|gene1503;
ORTHOMCL776	NC_005362.1|WP_011161761.1_684;	NC_013504.1|WP_012846456.1_1238;	NC_017477.1|WP_004897727.1_1339;	NC_022909.1|WP_041818524.1_1263;	NZ_CP016400.1|WP_069168591.1_679;	NZ_CP021704.1|WP_087712802.1_1703;	NZ_CP029614.1|WP_113886692.1_1688;	ZLJ010|gene1502;
ORTHOMCL777	NC_005362.1|WP_011161762.1_685;	NC_013504.1|WP_012846455.1_1237;	NC_017477.1|WP_004897726.1_1338;	NC_022909.1|WP_023599805.1_1262;	NZ_CP016400.1|WP_004897726.1_678;	NZ_CP021704.1|WP_087712803.1_1702;	NZ_CP029614.1|WP_113886693.1_1689;	ZLJ010|gene1501;
ORTHOMCL778	NC_005362.1|WP_011161763.1_686;	NC_013504.1|WP_012846454.1_1236;	NC_017477.1|WP_014567668.1_1337;	NC_022909.1|WP_023599804.1_1261;	NZ_CP016400.1|WP_023599804.1_677;	NZ_CP021704.1|WP_012846454.1_1701;	NZ_CP029614.1|WP_023599804.1_1690;	ZLJ010|gene1500;
ORTHOMCL779	NC_005362.1|WP_011161764.1_688;	NC_013504.1|WP_012846452.1_1234;	NC_017477.1|WP_014567667.1_1335;	NC_022909.1|WP_023599803.1_1259;	NZ_CP016400.1|WP_004897723.1_675;	NZ_CP021704.1|WP_004893881.1_1699;	NZ_CP029614.1|WP_011161764.1_1692;	ZLJ010|gene1498;
ORTHOMCL78	NC_005362.1|500;	NC_013504.1|WP_012845740.1_428;	NC_017477.1|WP_014567178.1_482;	NC_022909.1|WP_023599307.1_460;	NZ_CP016400.1|WP_004896804.1_1668;	NZ_CP021704.1|WP_087713226.1_866;	NZ_CP029614.1|WP_113886604.1_738;	ZLJ010|gene0471;
ORTHOMCL780	NC_005362.1|WP_011161766.1_690;	NC_013504.1|WP_012846451.1_1232;	NC_017477.1|WP_004897721.1_1333;	NC_022909.1|WP_011161766.1_1257;	NZ_CP016400.1|WP_004897721.1_673;	NZ_CP021704.1|WP_004897721.1_1697;	NZ_CP029614.1|WP_011161766.1_1694;	ZLJ010|gene1496;
ORTHOMCL781	NC_005362.1|WP_011161767.1_691;	NC_013504.1|WP_012846450.1_1231;	NC_017477.1|WP_014567666.1_1332;	NC_022909.1|WP_023599801.1_1256;	NZ_CP016400.1|WP_004897720.1_672;	NZ_CP021704.1|WP_087712804.1_1696;	NZ_CP029614.1|WP_086874757.1_1695;	ZLJ010|gene1495;
ORTHOMCL782	NC_005362.1|WP_011161768.1_692;	NC_013504.1|WP_012846449.1_1230;	NC_017477.1|WP_014567665.1_1331;	NC_022909.1|WP_011161768.1_1255;	NZ_CP016400.1|WP_053107041.1_671;	NZ_CP021704.1|WP_087712805.1_1695;	NZ_CP029614.1|WP_011161768.1_1696;	ZLJ010|gene1494;
ORTHOMCL783	NC_005362.1|WP_011161769.1_693;	NC_013504.1|WP_012846448.1_1229;	NC_017477.1|WP_014567664.1_1330;	NC_022909.1|WP_011161769.1_1254;	NZ_CP016400.1|WP_069168590.1_670;	NZ_CP021704.1|WP_087712806.1_1694;	NZ_CP029614.1|WP_086874758.1_1697;	ZLJ010|gene1493;
ORTHOMCL784	NC_005362.1|WP_011161770.1_694;	NC_013504.1|WP_012846447.1_1228;	NC_017477.1|WP_014567663.1_1329;	NC_022909.1|WP_011161770.1_1253;	NZ_CP016400.1|WP_069168589.1_669;	NZ_CP021704.1|WP_087712807.1_1693;	NZ_CP029614.1|WP_053107043.1_1698;	ZLJ010|gene1492;
ORTHOMCL785	NC_005362.1|WP_011161779.1_703;	NC_013504.1|WP_012846443.1_1224;	NC_017477.1|WP_014567654.1_1318;	NC_022909.1|WP_011161779.1_1244;	NZ_CP016400.1|WP_069168585.1_665;	NZ_CP021704.1|WP_087712815.1_1672;	NZ_CP029614.1|WP_011161779.1_1707;	ZLJ010|gene1488;
ORTHOMCL786	NC_005362.1|WP_011161780.1_704;	NC_013504.1|WP_012846442.1_1223;	NC_017477.1|WP_014567653.1_1317;	NC_022909.1|WP_023599797.1_1243;	NZ_CP016400.1|WP_069168584.1_664;	NZ_CP021704.1|WP_087712816.1_1671;	NZ_CP029614.1|WP_011161780.1_1708;	ZLJ010|gene1487;
ORTHOMCL787	NC_005362.1|WP_011161781.1_705;	NC_013504.1|WP_012846441.1_1222;	NC_017477.1|WP_004897709.1_1316;	NC_022909.1|WP_023599796.1_1242;	NZ_CP016400.1|WP_004897709.1_663;	NZ_CP021704.1|WP_087712817.1_1670;	NZ_CP029614.1|WP_011161781.1_1709;	ZLJ010|gene1486;
ORTHOMCL788	NC_005362.1|WP_011161782.1_706;	NC_013504.1|WP_012846440.1_1221;	NC_017477.1|WP_004897708.1_1315;	NC_022909.1|WP_023599795.1_1241;	NZ_CP016400.1|WP_004897708.1_662;	NZ_CP021704.1|WP_087712818.1_1669;	NZ_CP029614.1|WP_086874760.1_1710;	ZLJ010|gene1485;
ORTHOMCL789	NC_005362.1|WP_011161783.1_712;	NC_013504.1|WP_012846436.1_1215;	NC_017477.1|WP_044025962.1_1309;	NC_022909.1|WP_023599788.1_1232;	NZ_CP016400.1|656;	NZ_CP021704.1|1656;	NZ_CP029614.1|WP_011161783.1_1717;	ZLJ010|gene1479;
ORTHOMCL79	NC_005362.1|589;	NC_013504.1|WP_012845843.1_524;	NC_017477.1|WP_014567232.1_565;	NC_022909.1|WP_023599368.1_545;	NZ_CP016400.1|WP_069168989.1_1765;	NZ_CP021704.1|WP_087713172.1_963;	NZ_CP029614.1|WP_086874719.1_650;	ZLJ010|gene0576;
ORTHOMCL790	NC_005362.1|WP_011161784.1_715;	NC_013504.1|WP_004897702.1_1212;	NC_017477.1|WP_004897702.1_1306;	NC_022909.1|WP_004897702.1_1229;	NZ_CP016400.1|WP_069168583.1_653;	NZ_CP021704.1|WP_087712825.1_1653;	NZ_CP029614.1|WP_004897702.1_1720;	ZLJ010|gene1475;
ORTHOMCL791	NC_005362.1|WP_011161785.1_719;	NC_013504.1|WP_012846433.1_1208;	NC_017477.1|WP_014567650.1_1302;	NC_022909.1|WP_023599785.1_1225;	NZ_CP016400.1|WP_069168581.1_649;	NZ_CP021704.1|WP_087712827.1_1649;	NZ_CP029614.1|WP_113886695.1_1724;	ZLJ010|gene1471;
ORTHOMCL792	NC_005362.1|WP_011161786.1_720;	NC_013504.1|WP_012846432.1_1207;	NC_017477.1|WP_011161786.1_1301;	NC_022909.1|WP_023599784.1_1224;	NZ_CP016400.1|WP_004897698.1_648;	NZ_CP021704.1|WP_012846432.1_1648;	NZ_CP029614.1|WP_011161786.1_1725;	ZLJ010|gene1470;
ORTHOMCL793	NC_005362.1|WP_011161787.1_721;	NC_013504.1|WP_012846431.1_1206;	NC_017477.1|WP_011161787.1_1300;	NC_022909.1|WP_023599783.1_1223;	NZ_CP016400.1|647;	NZ_CP021704.1|WP_012846431.1_1647;	NZ_CP029614.1|WP_011161787.1_1726;	ZLJ010|gene1469;
ORTHOMCL794	NC_005362.1|WP_011161788.1_723;	NC_013504.1|WP_004893974.1_1204;	NC_017477.1|WP_004897695.1_1298;	NC_022909.1|WP_023599780.1_1220;	NZ_CP016400.1|WP_004897695.1_645;	NZ_CP021704.1|WP_087712829.1_1645;	NZ_CP029614.1|1728;	ZLJ010|gene1467;
ORTHOMCL795	NC_005362.1|WP_011161789.1_724;	NC_013504.1|WP_012846429.1_1203;	NC_017477.1|WP_014567648.1_1297;	NC_022909.1|WP_023599779.1_1219;	NZ_CP016400.1|WP_014567648.1_644;	NZ_CP021704.1|WP_087712830.1_1644;	NZ_CP029614.1|WP_011161789.1_1729;	ZLJ010|gene1466;
ORTHOMCL796	NC_005362.1|WP_011161790.1_726;	NC_013504.1|WP_012846427.1_1201;	NC_017477.1|WP_004897692.1_1295;	NC_022909.1|WP_023599777.1_1217;	NZ_CP016400.1|WP_004897692.1_642;	NZ_CP021704.1|WP_087283998.1_1642;	NZ_CP029614.1|WP_011161790.1_1731;	ZLJ010|gene1464;
ORTHOMCL797	NC_005362.1|WP_011161791.1_728;	NC_013504.1|WP_004893984.1_1199;	NC_017477.1|WP_014567647.1_1293;	NC_022909.1|WP_014567647.1_1215;	NZ_CP016400.1|WP_014567647.1_640;	NZ_CP021704.1|WP_004893984.1_1640;	NZ_CP029614.1|WP_014567647.1_1733;	ZLJ010|gene1462;
ORTHOMCL798	NC_005362.1|WP_011161792.1_729;	NC_013504.1|WP_012846426.1_1198;	NC_017477.1|WP_014567646.1_1292;	NC_022909.1|WP_023599775.1_1214;	NZ_CP016400.1|WP_004897690.1_639;	NZ_CP021704.1|WP_087284003.1_1639;	NZ_CP029614.1|WP_011161792.1_1734;	ZLJ010|gene1461;
ORTHOMCL799	NC_005362.1|WP_011161793.1_734;	NC_013504.1|WP_012846422.1_1193;	NC_017477.1|WP_011161793.1_1287;	NC_022909.1|WP_011161793.1_1209;	NZ_CP016400.1|WP_069168578.1_634;	NZ_CP021704.1|WP_012846422.1_1634;	NZ_CP029614.1|WP_011161793.1_1739;	ZLJ010|gene1457;
ORTHOMCL8	NC_005362.1|32;NC_005362.1|WP_011161365.1_148;NC_005362.1|WP_011162097.1_1109;	NC_013504.1|WP_012845522.1_149;NC_013504.1|WP_012846098.1_827;	NC_017477.1|WP_014566992.1_164;NC_017477.1|WP_014567430.1_923;	NC_022909.1|WP_023599014.1_29;NC_022909.1|WP_023599110.1_154;NC_022909.1|WP_023599562.1_852;	NZ_CP016400.1|WP_014566992.1_1334;NZ_CP016400.1|WP_014567430.1_235;NZ_CP016400.1|WP_069168784.1_1210;	NZ_CP021704.1|WP_087285335.1_1245;NZ_CP021704.1|WP_087713362.1_557;	NZ_CP029614.1|WP_014567430.1_343;NZ_CP029614.1|WP_086874542.1_1180;NZ_CP029614.1|WP_086874572.1_1059;	ZLJ010|gene0031;ZLJ010|gene0149;ZLJ010|gene0991;
ORTHOMCL80	NC_005362.1|648;	NC_013504.1|WP_012845881.1_566;	NC_017477.1|WP_012845881.1_631;	NC_022909.1|WP_012845881.1_605;	NZ_CP016400.1|WP_012845881.1_1824;	NZ_CP021704.1|WP_087713151.1_1009;	NZ_CP029614.1|WP_012845881.1_586;	ZLJ010|gene0634;
ORTHOMCL800	NC_005362.1|WP_011161795.1_739;	NC_013504.1|WP_012846419.1_1188;	NC_017477.1|WP_014567640.1_1282;	NC_022909.1|WP_023599768.1_1204;	NZ_CP016400.1|WP_004897681.1_629;	NZ_CP021704.1|WP_011161795.1_1629;	NZ_CP029614.1|WP_004897681.1_1744;	ZLJ010|gene1452;
ORTHOMCL801	NC_005362.1|WP_011161796.1_740;	NC_013504.1|WP_012846418.1_1187;	NC_017477.1|WP_014567639.1_1281;	NC_022909.1|WP_023599767.1_1203;	NZ_CP016400.1|WP_069168576.1_628;	NZ_CP021704.1|WP_087712833.1_1628;	NZ_CP029614.1|WP_086874767.1_1745;	ZLJ010|gene1450;
ORTHOMCL802	NC_005362.1|WP_011161797.1_741;	NC_013504.1|WP_012846417.1_1186;	NC_017477.1|WP_014567638.1_1280;	NC_022909.1|WP_023599766.1_1202;	NZ_CP016400.1|WP_069168575.1_627;	NZ_CP021704.1|WP_087712834.1_1627;	NZ_CP029614.1|WP_113886696.1_1746;	ZLJ010|gene1449;
ORTHOMCL803	NC_005362.1|WP_011161798.1_742;	NC_013504.1|WP_012846416.1_1185;	NC_017477.1|WP_014567637.1_1279;	NC_022909.1|WP_023599765.1_1201;	NZ_CP016400.1|WP_014567637.1_626;	NZ_CP021704.1|WP_012846416.1_1626;	NZ_CP029614.1|WP_004897678.1_1747;	ZLJ010|gene1448;
ORTHOMCL804	NC_005362.1|WP_011161799.1_745;	NC_013504.1|WP_004897675.1_1182;	NC_017477.1|WP_014567636.1_1276;	NC_022909.1|WP_023599762.1_1198;	NZ_CP016400.1|WP_014567636.1_623;	NZ_CP021704.1|WP_087712837.1_1623;	NZ_CP029614.1|WP_086874769.1_1750;	ZLJ010|gene1445;
ORTHOMCL805	NC_005362.1|WP_011161800.1_748;	NC_013504.1|WP_012846412.1_1179;	NC_017477.1|WP_014567634.1_1273;	NC_022909.1|WP_023599761.1_1195;	NZ_CP016400.1|WP_014567634.1_620;	NZ_CP021704.1|WP_012846412.1_1620;	NZ_CP029614.1|WP_086874771.1_1753;	ZLJ010|gene1442;
ORTHOMCL806	NC_005362.1|WP_011161802.1_752;	NC_013504.1|WP_012846409.1_1175;	NC_017477.1|WP_014567632.1_1269;	NC_022909.1|WP_023599758.1_1191;	NZ_CP016400.1|WP_014567632.1_616;	NZ_CP021704.1|WP_012846409.1_1616;	NZ_CP029614.1|WP_011161802.1_1757;	ZLJ010|gene1438;
ORTHOMCL807	NC_005362.1|WP_011161803.1_753;	NC_013504.1|WP_012846408.1_1174;	NC_017477.1|WP_014567631.1_1268;	NC_022909.1|WP_023599757.1_1190;	NZ_CP016400.1|WP_014567631.1_615;	NZ_CP021704.1|WP_087712842.1_1615;	NZ_CP029614.1|WP_011161803.1_1758;	ZLJ010|gene1437;
ORTHOMCL808	NC_005362.1|WP_011161804.1_754;	NC_013504.1|WP_012846407.1_1173;	NC_017477.1|WP_004897669.1_1267;	NC_022909.1|WP_004897669.1_1189;	NZ_CP016400.1|WP_004897669.1_614;	NZ_CP021704.1|WP_087712843.1_1614;	NZ_CP029614.1|WP_086874772.1_1759;	ZLJ010|gene1436;
ORTHOMCL809	NC_005362.1|WP_011161805.1_755;	NC_013504.1|WP_012846406.1_1172;	NC_017477.1|WP_014567630.1_1266;	NC_022909.1|WP_023599755.1_1187;	NZ_CP016400.1|WP_014567630.1_613;	NZ_CP021704.1|WP_087712844.1_1612;	NZ_CP029614.1|WP_113886697.1_1760;	ZLJ010|gene1434;
ORTHOMCL81	NC_005362.1|750;	NC_013504.1|WP_041822292.1_1177;	NC_017477.1|WP_044025959.1_1271;	NC_022909.1|WP_023599760.1_1193;	NZ_CP016400.1|WP_044025959.1_618;	NZ_CP021704.1|WP_087712840.1_1618;	NZ_CP029614.1|WP_023599760.1_1755;	ZLJ010|gene1440;
ORTHOMCL810	NC_005362.1|WP_011161806.1_756;	NC_013504.1|WP_012846405.1_1171;	NC_017477.1|WP_004897665.1_1265;	NC_022909.1|WP_023599754.1_1186;	NZ_CP016400.1|WP_004897665.1_612;	NZ_CP021704.1|WP_004897665.1_1611;	NZ_CP029614.1|WP_086874774.1_1761;	ZLJ010|gene1433;
ORTHOMCL811	NC_005362.1|WP_011161807.1_757;	NC_013504.1|WP_012846404.1_1169;	NC_017477.1|WP_014567628.1_1263;	NC_022909.1|WP_023599753.1_1185;	NZ_CP016400.1|610;	NZ_CP021704.1|1609;	NZ_CP029614.1|WP_086874775.1_1762;	ZLJ010|gene1431;
ORTHOMCL812	NC_005362.1|WP_011161808.1_758;	NC_013504.1|WP_012846403.1_1168;	NC_017477.1|WP_014567627.1_1262;	NC_022909.1|WP_023599752.1_1184;	NZ_CP016400.1|WP_014567627.1_609;	NZ_CP021704.1|WP_014567627.1_1608;	NZ_CP029614.1|WP_086874776.1_1763;	ZLJ010|gene1430;
ORTHOMCL813	NC_005362.1|WP_011161809.1_759;	NC_013504.1|WP_012846402.1_1167;	NC_017477.1|WP_004897660.1_1261;	NC_022909.1|WP_004897660.1_1183;	NZ_CP016400.1|WP_004897660.1_608;	NZ_CP021704.1|WP_004897660.1_1607;	NZ_CP029614.1|WP_004897660.1_1;	ZLJ010|gene1429;
ORTHOMCL814	NC_005362.1|WP_011161810.1_760;	NC_013504.1|WP_012846401.1_1166;	NC_017477.1|WP_014567626.1_1260;	NC_022909.1|WP_023599750.1_1182;	NZ_CP016400.1|WP_014567626.1_607;	NZ_CP021704.1|WP_014567626.1_1606;	NZ_CP029614.1|WP_113886540.1_2;	ZLJ010|gene1428;
ORTHOMCL815	NC_005362.1|WP_011161811.1_761;	NC_013504.1|WP_012846400.1_1165;	NC_017477.1|WP_014567625.1_1259;	NC_022909.1|WP_023599749.1_1181;	NZ_CP016400.1|WP_014567625.1_606;	NZ_CP021704.1|WP_087284064.1_1605;	NZ_CP029614.1|3;	ZLJ010|gene1427;
ORTHOMCL816	NC_005362.1|WP_011161815.1_763;	NC_013504.1|WP_012846398.1_1163;	NC_017477.1|WP_011161815.1_1257;	NC_022909.1|WP_011161815.1_1179;	NZ_CP016400.1|WP_082224976.1_603;	NZ_CP021704.1|WP_087712846.1_1603;	NZ_CP029614.1|WP_011161815.1_7;	ZLJ010|gene1425;
ORTHOMCL817	NC_005362.1|WP_011161817.1_766;	NC_013504.1|WP_012846394.1_1160;	NC_017477.1|WP_004897652.1_1254;	NC_022909.1|WP_004897652.1_1176;	NZ_CP016400.1|WP_004897652.1_600;	NZ_CP021704.1|WP_087712847.1_1600;	NZ_CP029614.1|WP_004897652.1_10;	ZLJ010|gene1422;
ORTHOMCL818	NC_005362.1|WP_011161818.1_767;	NC_013504.1|WP_012846393.1_1159;	NC_017477.1|WP_011161818.1_1253;	NC_022909.1|WP_004897625.1_1175;	NZ_CP016400.1|599;	NZ_CP021704.1|WP_087712848.1_1599;	NZ_CP029614.1|WP_004897625.1_11;	ZLJ010|gene1419;
ORTHOMCL819	NC_005362.1|WP_011161819.1_771;	NC_013504.1|WP_012846390.1_1155;	NC_017477.1|WP_011161819.1_1249;	NC_022909.1|WP_011161819.1_1171;	NZ_CP016400.1|WP_011161819.1_595;	NZ_CP021704.1|WP_087712851.1_1595;	NZ_CP029614.1|WP_011161819.1_15;	ZLJ010|gene1415;
ORTHOMCL82	NC_005362.1|773;	NC_013504.1|WP_004894147.1_1153;	NC_017477.1|WP_014567621.1_1247;	NC_022909.1|WP_004897613.1_1169;	NZ_CP016400.1|WP_004897613.1_593;	NZ_CP021704.1|WP_004894147.1_1593;	NZ_CP029614.1|WP_004897613.1_17;	ZLJ010|gene1413;
ORTHOMCL820	NC_005362.1|WP_011161820.1_772;	NC_013504.1|WP_012846389.1_1154;	NC_017477.1|WP_014567622.1_1248;	NC_022909.1|WP_011161820.1_1170;	NZ_CP016400.1|WP_014567622.1_594;	NZ_CP021704.1|WP_087712852.1_1594;	NZ_CP029614.1|WP_011161820.1_16;	ZLJ010|gene1414;
ORTHOMCL821	NC_005362.1|WP_011161822.1_780;	NC_013504.1|WP_012846387.1_1146;	NC_017477.1|WP_004897607.1_1240;	NC_022909.1|WP_004897607.1_1162;	NZ_CP016400.1|WP_004897607.1_586;	NZ_CP021704.1|WP_012846387.1_1586;	NZ_CP029614.1|WP_004897607.1_24;	ZLJ010|gene1406;
ORTHOMCL822	NC_005362.1|WP_011161824.1_785;	NC_013504.1|WP_012846385.1_1141;	NC_017477.1|WP_014567619.1_1235;	NC_022909.1|WP_011161824.1_1157;	NZ_CP016400.1|WP_069168568.1_581;	NZ_CP021704.1|WP_012846385.1_1581;	NZ_CP029614.1|WP_011161824.1_29;	ZLJ010|gene1401;
ORTHOMCL823	NC_005362.1|WP_011161825.1_787;	NC_013504.1|WP_012846384.1_1139;	NC_017477.1|WP_014567617.1_1233;	NC_022909.1|WP_011161825.1_1155;	NZ_CP016400.1|579;	NZ_CP021704.1|WP_087712853.1_1579;	NZ_CP029614.1|WP_086874780.1_31;	ZLJ010|gene1399;
ORTHOMCL824	NC_005362.1|WP_011161826.1_789;	NC_013504.1|WP_012846382.1_1137;	NC_017477.1|WP_011161826.1_1231;	NC_022909.1|WP_011161826.1_1153;	NZ_CP016400.1|WP_011161826.1_577;	NZ_CP021704.1|WP_011161826.1_1577;	NZ_CP029614.1|WP_011161826.1_33;	ZLJ010|gene1397;
ORTHOMCL825	NC_005362.1|WP_011161827.1_790;	NC_013504.1|WP_012846381.1_1136;	NC_017477.1|WP_014567616.1_1230;	NC_022909.1|WP_023599745.1_1152;	NZ_CP016400.1|WP_069168567.1_576;	NZ_CP021704.1|WP_087712854.1_1576;	NZ_CP029614.1|WP_113886543.1_34;	ZLJ010|gene1396;
ORTHOMCL826	NC_005362.1|WP_011161828.1_791;	NC_013504.1|WP_012846380.1_1135;	NC_017477.1|WP_014567615.1_1229;	NC_022909.1|WP_011161828.1_1151;	NZ_CP016400.1|WP_069168566.1_575;	NZ_CP021704.1|WP_087284088.1_1575;	NZ_CP029614.1|WP_086874782.1_35;	ZLJ010|gene1395;
ORTHOMCL827	NC_005362.1|WP_011161829.1_793;	NC_013504.1|WP_012846379.1_1133;	NC_017477.1|WP_004897596.1_1227;	NC_022909.1|WP_023599744.1_1149;	NZ_CP016400.1|WP_069168565.1_573;	NZ_CP021704.1|WP_087712855.1_1573;	NZ_CP029614.1|WP_086874783.1_37;	ZLJ010|gene1393;
ORTHOMCL828	NC_005362.1|WP_011161830.1_795;	NC_013504.1|WP_012846378.1_1131;	NC_017477.1|WP_004897594.1_1225;	NC_022909.1|WP_023599743.1_1147;	NZ_CP016400.1|WP_004897594.1_571;	NZ_CP021704.1|WP_012846378.1_1571;	NZ_CP029614.1|WP_053106991.1_39;	ZLJ010|gene1391;
ORTHOMCL829	NC_005362.1|WP_011161831.1_796;	NC_013504.1|WP_012846377.1_1130;	NC_017477.1|WP_004897593.1_1224;	NC_022909.1|WP_023599742.1_1146;	NZ_CP016400.1|WP_069168564.1_570;	NZ_CP021704.1|WP_012846377.1_1570;	NZ_CP029614.1|WP_011161831.1_40;	ZLJ010|gene1390;
ORTHOMCL83	NC_005362.1|82;	NC_013504.1|WP_012845459.1_74;	NC_017477.1|WP_014566951.1_97;	NC_022909.1|WP_023599056.1_83;	NZ_CP016400.1|WP_069168807.1_1262;	NZ_CP021704.1|WP_087713397.1_479;	NZ_CP029614.1|WP_086874563.1_1126;	ZLJ010|gene0081;
ORTHOMCL830	NC_005362.1|WP_011161834.1_799;	NC_013504.1|WP_012846374.1_1127;	NC_017477.1|WP_004897591.1_1222;	NC_022909.1|WP_011161834.1_1143;	NZ_CP016400.1|WP_069168562.1_567;	NZ_CP021704.1|WP_087712858.1_1567;	NZ_CP029614.1|WP_086874786.1_43;	ZLJ010|gene1388;
ORTHOMCL831	NC_005362.1|WP_011161835.1_801;	NC_013504.1|WP_012846372.1_1125;	NC_017477.1|WP_014567612.1_1220;	NC_022909.1|WP_014567612.1_1141;	NZ_CP016400.1|WP_069168560.1_565;	NZ_CP021704.1|WP_087712859.1_1565;	NZ_CP029614.1|WP_086874788.1_45;	ZLJ010|gene1386;
ORTHOMCL832	NC_005362.1|WP_011161836.1_802;	NC_013504.1|WP_012846371.1_1124;	NC_017477.1|WP_011161836.1_1219;	NC_022909.1|WP_011161836.1_1140;	NZ_CP016400.1|WP_011161836.1_564;	NZ_CP021704.1|WP_087284112.1_1564;	NZ_CP029614.1|WP_113886544.1_46;	ZLJ010|gene1385;
ORTHOMCL833	NC_005362.1|WP_011161837.1_804;	NC_013504.1|WP_012846370.1_1122;	NC_017477.1|WP_011161837.1_1217;	NC_022909.1|WP_011161837.1_1138;	NZ_CP016400.1|WP_011161837.1_562;	NZ_CP021704.1|WP_087284114.1_1562;	NZ_CP029614.1|WP_011161837.1_48;	ZLJ010|gene1383;
ORTHOMCL834	NC_005362.1|WP_011161838.1_808;	NC_013504.1|WP_011161838.1_1118;	NC_017477.1|WP_011161838.1_1213;	NC_022909.1|WP_011161838.1_1134;	NZ_CP016400.1|WP_011161838.1_558;	NZ_CP021704.1|WP_011161838.1_1558;	NZ_CP029614.1|WP_011161838.1_52;	ZLJ010|gene1379;
ORTHOMCL835	NC_005362.1|WP_011161840.1_811;	NC_013504.1|WP_012846365.1_1115;	NC_017477.1|WP_014567610.1_1210;	NC_022909.1|WP_023599737.1_1131;	NZ_CP016400.1|WP_069168559.1_555;	NZ_CP021704.1|WP_012846365.1_1555;	NZ_CP029614.1|WP_113886545.1_55;	ZLJ010|gene1376;
ORTHOMCL836	NC_005362.1|WP_011161841.1_812;	NC_013504.1|WP_012846364.1_1114;	NC_017477.1|WP_011161841.1_1209;	NC_022909.1|WP_011161841.1_1130;	NZ_CP016400.1|WP_069168558.1_554;	NZ_CP021704.1|WP_012846364.1_1554;	NZ_CP029614.1|WP_011161841.1_56;	ZLJ010|gene1375;
ORTHOMCL837	NC_005362.1|WP_011161842.1_813;	NC_013504.1|WP_012846363.1_1113;	NC_017477.1|WP_014567609.1_1208;	NC_022909.1|WP_023599736.1_1129;	NZ_CP016400.1|WP_069168557.1_553;	NZ_CP021704.1|WP_087712861.1_1553;	NZ_CP029614.1|WP_011161842.1_57;	ZLJ010|gene1374;
ORTHOMCL838	NC_005362.1|WP_011161843.1_815;	NC_013504.1|WP_012846361.1_1111;	NC_017477.1|WP_011161843.1_1206;	NC_022909.1|WP_023599734.1_1127;	NZ_CP016400.1|WP_069168555.1_551;	NZ_CP021704.1|WP_087712863.1_1551;	NZ_CP029614.1|WP_011161843.1_59;	ZLJ010|gene1372;
ORTHOMCL839	NC_005362.1|WP_011161844.1_817;	NC_013504.1|WP_012846359.1_1109;	NC_017477.1|WP_004897576.1_1204;	NC_022909.1|WP_004897576.1_1125;	NZ_CP016400.1|WP_011161844.1_549;	NZ_CP021704.1|WP_087284134.1_1549;	NZ_CP029614.1|WP_011161844.1_61;	ZLJ010|gene1370;
ORTHOMCL84	NC_005362.1|845;	NC_013504.1|WP_012846338.1_1081;	NC_017477.1|WP_080558347.1_1176;	NC_022909.1|WP_080668810.1_1097;	NZ_CP016400.1|WP_082224974.1_521;	NZ_CP021704.1|WP_087712872.1_1521;	NZ_CP029614.1|WP_113886550.1_89;	ZLJ010|gene1343;
ORTHOMCL840	NC_005362.1|WP_011161846.1_821;	NC_013504.1|WP_012846357.1_1105;	NC_017477.1|WP_014567605.1_1200;	NC_022909.1|WP_023599732.1_1121;	NZ_CP016400.1|WP_014567605.1_545;	NZ_CP021704.1|WP_087284137.1_1545;	NZ_CP029614.1|WP_053106981.1_65;	ZLJ010|gene1367;
ORTHOMCL841	NC_005362.1|WP_011161848.1_824;	NC_013504.1|WP_012846355.1_1102;	NC_017477.1|WP_011161848.1_1197;	NC_022909.1|WP_011161848.1_1118;	NZ_CP016400.1|WP_011161848.1_542;	NZ_CP021704.1|WP_012846355.1_1542;	NZ_CP029614.1|WP_086874791.1_68;	ZLJ010|gene1364;
ORTHOMCL842	NC_005362.1|WP_011161849.1_825;	NC_013504.1|WP_012846354.1_1101;	NC_017477.1|WP_014567603.1_1196;	NC_022909.1|WP_011161849.1_1117;	NZ_CP016400.1|WP_014567603.1_541;	NZ_CP021704.1|WP_087284146.1_1541;	NZ_CP029614.1|WP_011161849.1_69;	ZLJ010|gene1363;
ORTHOMCL843	NC_005362.1|WP_011161850.1_827;	NC_013504.1|WP_012846352.1_1099;	NC_017477.1|WP_014567601.1_1194;	NC_022909.1|WP_023599729.1_1115;	NZ_CP016400.1|WP_014567601.1_539;	NZ_CP021704.1|WP_087712867.1_1539;	NZ_CP029614.1|WP_011161850.1_71;	ZLJ010|gene1361;
ORTHOMCL844	NC_005362.1|WP_011161851.1_828;	NC_013504.1|WP_012846351.1_1098;	NC_017477.1|WP_011161851.1_1193;	NC_022909.1|WP_011161851.1_1114;	NZ_CP016400.1|WP_011161851.1_538;	NZ_CP021704.1|WP_011161851.1_1538;	NZ_CP029614.1|WP_011161851.1_72;	ZLJ010|gene1360;
ORTHOMCL845	NC_005362.1|WP_011161852.1_830;	NC_013504.1|WP_004894281.1_1096;	NC_017477.1|WP_014567599.1_1191;	NC_022909.1|WP_004897565.1_1112;	NZ_CP016400.1|WP_069168553.1_536;	NZ_CP021704.1|WP_004894281.1_1536;	NZ_CP029614.1|WP_011161852.1_74;	ZLJ010|gene1358;
ORTHOMCL846	NC_005362.1|WP_011161853.1_831;	NC_013504.1|WP_012846349.1_1095;	NC_017477.1|WP_011161853.1_1190;	NC_022909.1|WP_023599727.1_1111;	NZ_CP016400.1|WP_069168552.1_535;	NZ_CP021704.1|WP_087712868.1_1535;	NZ_CP029614.1|WP_113886547.1_75;	ZLJ010|gene1357;
ORTHOMCL847	NC_005362.1|WP_011161854.1_832;	NC_013504.1|WP_012846348.1_1094;	NC_017477.1|WP_014567598.1_1189;	NC_022909.1|WP_023599726.1_1110;	NZ_CP016400.1|WP_069168551.1_534;	NZ_CP021704.1|WP_012846348.1_1534;	NZ_CP029614.1|WP_113886548.1_76;	ZLJ010|gene1356;
ORTHOMCL848	NC_005362.1|WP_011161855.1_833;	NC_013504.1|1093;	NC_017477.1|WP_014567597.1_1188;	NC_022909.1|WP_023599725.1_1109;	NZ_CP016400.1|WP_069168550.1_533;	NZ_CP021704.1|1533;	NZ_CP029614.1|WP_086874793.1_77;	ZLJ010|gene1354;
ORTHOMCL849	NC_005362.1|WP_011161856.1_834;	NC_013504.1|WP_012846346.1_1092;	NC_017477.1|WP_011161856.1_1187;	NC_022909.1|WP_023599724.1_1108;	NZ_CP016400.1|WP_011161856.1_532;	NZ_CP021704.1|WP_012846346.1_1532;	NZ_CP029614.1|WP_011161856.1_78;	ZLJ010|gene1353;
ORTHOMCL85	NC_005362.1|916;	NC_013504.1|WP_012846275.1_1017;	NC_017477.1|WP_004897457.1_1106;	NC_022909.1|WP_004897457.1_1032;	NZ_CP016400.1|WP_004897457.1_454;	NZ_CP021704.1|WP_012846275.1_1424;	NZ_CP029614.1|WP_004897457.1_166;	ZLJ010|gene1261;
ORTHOMCL850	NC_005362.1|WP_011161858.1_839;	NC_013504.1|WP_012846344.1_1087;	NC_017477.1|WP_011161858.1_1182;	NC_022909.1|WP_011161858.1_1103;	NZ_CP016400.1|WP_069168548.1_527;	NZ_CP021704.1|WP_012846344.1_1527;	NZ_CP029614.1|WP_011161858.1_83;	ZLJ010|gene1349;
ORTHOMCL851	NC_005362.1|WP_011161859.1_841;	NC_013504.1|WP_012846342.1_1085;	NC_017477.1|WP_004897557.1_1180;	NC_022909.1|WP_023599723.1_1101;	NZ_CP016400.1|525;	NZ_CP021704.1|WP_087712870.1_1525;	NZ_CP029614.1|WP_004894299.1_85;	ZLJ010|gene1347;
ORTHOMCL852	NC_005362.1|WP_011161860.1_842;	NC_013504.1|WP_012846341.1_1084;	NC_017477.1|WP_004897556.1_1179;	NC_022909.1|WP_023599722.1_1100;	NZ_CP016400.1|WP_004897556.1_524;	NZ_CP021704.1|WP_087285282.1_1524;	NZ_CP029614.1|WP_004897556.1_86;	ZLJ010|gene1346;
ORTHOMCL853	NC_005362.1|WP_011161861.1_843;	NC_013504.1|WP_012846340.1_1083;	NC_017477.1|WP_004897555.1_1178;	NC_022909.1|WP_023599721.1_1099;	NZ_CP016400.1|WP_069168546.1_523;	NZ_CP021704.1|WP_087712871.1_1523;	NZ_CP029614.1|WP_086874794.1_87;	ZLJ010|gene1345;
ORTHOMCL854	NC_005362.1|WP_011161862.1_844;	NC_013504.1|WP_012846339.1_1082;	NC_017477.1|WP_011161862.1_1177;	NC_022909.1|WP_023599720.1_1098;	NZ_CP016400.1|WP_069168545.1_522;	NZ_CP021704.1|WP_087285280.1_1522;	NZ_CP029614.1|WP_011161862.1_88;	ZLJ010|gene1344;
ORTHOMCL855	NC_005362.1|WP_011161865.1_846;	NC_013504.1|WP_012846337.1_1080;	NC_017477.1|WP_004897552.1_1175;	NC_022909.1|WP_023599718.1_1096;	NZ_CP016400.1|WP_069168543.1_520;	NZ_CP021704.1|WP_087712873.1_1520;	NZ_CP029614.1|WP_086874796.1_90;	ZLJ010|gene1342;
ORTHOMCL856	NC_005362.1|WP_011161866.1_847;	NC_013504.1|WP_004894312.1_1079;	NC_017477.1|WP_004894312.1_1174;	NC_022909.1|WP_011161866.1_1095;	NZ_CP016400.1|WP_011161866.1_519;	NZ_CP021704.1|WP_004894312.1_1519;	NZ_CP029614.1|WP_004894312.1_91;	ZLJ010|gene1341;
ORTHOMCL857	NC_005362.1|WP_011161867.1_849;	NC_013504.1|WP_012846335.1_1077;	NC_017477.1|WP_004897551.1_1172;	NC_022909.1|WP_011161867.1_1093;	NZ_CP016400.1|WP_069168542.1_517;	NZ_CP021704.1|WP_087712874.1_1517;	NZ_CP029614.1|WP_086874797.1_93;	ZLJ010|gene1339;
ORTHOMCL858	NC_005362.1|WP_011161868.1_850;	NC_013504.1|WP_012846334.1_1076;	NC_017477.1|WP_004897550.1_1171;	NC_022909.1|WP_012846334.1_1092;	NZ_CP016400.1|WP_069168541.1_516;	NZ_CP021704.1|WP_087712875.1_1516;	NZ_CP029614.1|WP_012846334.1_94;	ZLJ010|gene1338;
ORTHOMCL859	NC_005362.1|WP_011161869.1_853;	NC_013504.1|WP_012846332.1_1073;	NC_017477.1|WP_014567593.1_1168;	NC_022909.1|WP_023599716.1_1089;	NZ_CP016400.1|WP_069168540.1_513;	NZ_CP021704.1|WP_087712876.1_1513;	NZ_CP029614.1|WP_053106967.1_97;	ZLJ010|gene1335;
ORTHOMCL86	NC_005362.1|93;	NC_013504.1|WP_012845471.1_85;	NC_017477.1|WP_014566957.1_108;	NC_022909.1|WP_023599063.1_94;	NZ_CP016400.1|WP_061400873.1_1273;	NZ_CP021704.1|WP_087713392.1_490;	NZ_CP029614.1|WP_023599063.1_1115;	ZLJ010|gene0093;
ORTHOMCL860	NC_005362.1|WP_011161870.1_854;	NC_013504.1|WP_012846331.1_1072;	NC_017477.1|WP_011161870.1_1167;	NC_022909.1|WP_023599715.1_1088;	NZ_CP016400.1|WP_069168539.1_512;	NZ_CP021704.1|WP_012846331.1_1512;	NZ_CP029614.1|WP_113886551.1_98;	ZLJ010|gene1334;
ORTHOMCL861	NC_005362.1|WP_011161871.1_856;	NC_013504.1|WP_012846329.1_1070;	NC_017477.1|WP_014567592.1_1165;	NC_022909.1|WP_011161871.1_1086;	NZ_CP016400.1|WP_011161871.1_510;	NZ_CP021704.1|WP_087712878.1_1510;	NZ_CP029614.1|WP_014567592.1_100;	ZLJ010|gene1332;
ORTHOMCL862	NC_005362.1|WP_011161872.1_857;	NC_013504.1|WP_012846327.1_1069;	NC_017477.1|WP_014567590.1_1164;	NC_022909.1|WP_023599712.1_1085;	NZ_CP016400.1|WP_014567590.1_509;	NZ_CP021704.1|WP_087712880.1_1508;	NZ_CP029614.1|WP_086874799.1_101;	ZLJ010|gene1330;
ORTHOMCL863	NC_005362.1|WP_011161874.1_859;	NC_013504.1|WP_012846324.1_1067;	NC_017477.1|WP_014567588.1_1162;	NC_022909.1|WP_023599710.1_1083;	NZ_CP016400.1|WP_069168537.1_507;	NZ_CP021704.1|WP_087712881.1_1506;	NZ_CP029614.1|WP_113886552.1_103;	ZLJ010|gene1328;
ORTHOMCL864	NC_005362.1|WP_011161877.1_862;	NC_013504.1|1065;	NC_017477.1|WP_014567585.1_1159;	NC_022909.1|1079;	NZ_CP016400.1|WP_069168535.1_504;	NZ_CP021704.1|1504;	NZ_CP029614.1|WP_086874802.1_106;	ZLJ010|gene1324;
ORTHOMCL865	NC_005362.1|WP_011161878.1_863;	NC_013504.1|WP_012846320.1_1064;	NC_017477.1|WP_014567584.1_1158;	NC_022909.1|WP_023599708.1_1078;	NZ_CP016400.1|WP_069168534.1_503;	NZ_CP021704.1|WP_087712882.1_1503;	NZ_CP029614.1|WP_014567584.1_107;	ZLJ010|gene1323;
ORTHOMCL866	NC_005362.1|WP_011161879.1_864;	NC_013504.1|WP_012846319.1_1063;	NC_017477.1|WP_014567583.1_1157;	NC_022909.1|WP_023599707.1_1077;	NZ_CP016400.1|WP_069168533.1_502;	NZ_CP021704.1|WP_087712883.1_1502;	NZ_CP029614.1|WP_086874803.1_108;	ZLJ010|gene1322;
ORTHOMCL867	NC_005362.1|WP_011161880.1_865;	NC_013504.1|WP_012846318.1_1062;	NC_017477.1|WP_014567582.1_1156;	NC_022909.1|WP_023599706.1_1076;	NZ_CP016400.1|WP_069168532.1_501;	NZ_CP021704.1|WP_087712884.1_1501;	NZ_CP029614.1|WP_086874804.1_109;	ZLJ010|gene1321;
ORTHOMCL868	NC_005362.1|WP_011161881.1_866;	NC_013504.1|WP_012846317.1_1061;	NC_017477.1|WP_014567581.1_1155;	NC_022909.1|WP_023599705.1_1075;	NZ_CP016400.1|WP_069168531.1_500;	NZ_CP021704.1|WP_087712885.1_1500;	NZ_CP029614.1|WP_086874805.1_110;	ZLJ010|gene1320;
ORTHOMCL869	NC_005362.1|WP_011161882.1_867;	NC_013504.1|WP_012846316.1_1060;	NC_017477.1|WP_044025955.1_1154;	NC_022909.1|WP_023599704.1_1074;	NZ_CP016400.1|WP_082224972.1_499;	NZ_CP021704.1|WP_087712886.1_1499;	NZ_CP029614.1|WP_113886553.1_111;	ZLJ010|gene1319;
ORTHOMCL87	NC_005362.1|WP_003646917.1_1427;	NC_013504.1|WP_003646917.1_1311;	NC_017477.1|WP_003646917.1_1412;	NC_022909.1|WP_003646917.1_1337;	NZ_CP016400.1|WP_003646917.1_753;	NZ_CP021704.1|WP_003646917.1_1776;	NZ_CP029614.1|WP_003646917.1_1612;	ZLJ010|gene1575;
ORTHOMCL870	NC_005362.1|WP_011161909.1_896;	NC_013504.1|WP_012846295.1_1038;	NC_017477.1|WP_014567557.1_1126;	NC_022909.1|1051;	NZ_CP016400.1|WP_014567557.1_474;	NZ_CP021704.1|WP_087712929.1_1444;	NZ_CP029614.1|WP_086874834.1_146;	ZLJ010|gene1282;
ORTHOMCL871	NC_005362.1|WP_011161910.1_897;	NC_013504.1|WP_012846294.1_1037;	NC_017477.1|WP_014567556.1_1125;	NC_022909.1|WP_023599686.1_1050;	NZ_CP016400.1|WP_014567556.1_473;	NZ_CP021704.1|WP_087712930.1_1443;	NZ_CP029614.1|WP_011161910.1_147;	ZLJ010|gene1281;
ORTHOMCL872	NC_005362.1|WP_011161911.1_898;	NC_013504.1|WP_012846293.1_1036;	NC_017477.1|WP_014567555.1_1124;	NC_022909.1|WP_023599685.1_1049;	NZ_CP016400.1|WP_014567555.1_472;	NZ_CP021704.1|WP_087712931.1_1442;	NZ_CP029614.1|WP_011161911.1_148;	ZLJ010|gene1280;
ORTHOMCL873	NC_005362.1|WP_011161912.1_899;	NC_013504.1|WP_012846292.1_1035;	NC_017477.1|WP_014567554.1_1123;	NC_022909.1|WP_023599684.1_1048;	NZ_CP016400.1|WP_014567554.1_471;	NZ_CP021704.1|WP_087712932.1_1441;	NZ_CP029614.1|WP_086874835.1_149;	ZLJ010|gene1279;
ORTHOMCL874	NC_005362.1|WP_011161913.1_900;	NC_013504.1|WP_012846291.1_1034;	NC_017477.1|WP_004897486.1_1122;	NC_022909.1|WP_023599683.1_1047;	NZ_CP016400.1|WP_004897486.1_470;	NZ_CP021704.1|WP_012846291.1_1440;	NZ_CP029614.1|WP_011161913.1_150;	ZLJ010|gene1278;
ORTHOMCL875	NC_005362.1|WP_011161914.1_901;	NC_013504.1|WP_004894431.1_1033;	NC_017477.1|WP_004897483.1_1121;	NC_022909.1|WP_023599682.1_1046;	NZ_CP016400.1|WP_004897483.1_469;	NZ_CP021704.1|WP_004894431.1_1439;	NZ_CP029614.1|WP_011161914.1_151;	ZLJ010|gene1277;
ORTHOMCL876	NC_005362.1|WP_011161915.1_902;	NC_013504.1|WP_012846290.1_1032;	NC_017477.1|WP_014567553.1_1120;	NC_022909.1|WP_023599681.1_1045;	NZ_CP016400.1|WP_069168511.1_468;	NZ_CP021704.1|WP_087712933.1_1438;	NZ_CP029614.1|WP_113886558.1_152;	ZLJ010|gene1276;
ORTHOMCL877	NC_005362.1|WP_011161918.1_905;	NC_013504.1|WP_012846285.1_1029;	NC_017477.1|WP_004897473.1_1117;	NC_022909.1|WP_023599678.1_1043;	NZ_CP016400.1|WP_004897473.1_465;	NZ_CP021704.1|WP_012846285.1_1435;	NZ_CP029614.1|WP_011161918.1_155;	ZLJ010|gene1272;
ORTHOMCL878	NC_005362.1|WP_011161919.1_906;	NC_013504.1|WP_012846284.1_1028;	NC_017477.1|WP_014567550.1_1116;	NC_022909.1|WP_023599677.1_1042;	NZ_CP016400.1|WP_004897471.1_464;	NZ_CP021704.1|WP_087712935.1_1434;	NZ_CP029614.1|WP_086874836.1_156;	ZLJ010|gene1271;
ORTHOMCL879	NC_005362.1|WP_011161920.1_907;	NC_013504.1|WP_012846283.1_1027;	NC_017477.1|WP_014567549.1_1115;	NC_022909.1|WP_023599676.1_1041;	NZ_CP016400.1|WP_004897469.1_463;	NZ_CP021704.1|WP_087712936.1_1433;	NZ_CP029614.1|WP_086874837.1_157;	ZLJ010|gene1270;
ORTHOMCL88	NC_005362.1|WP_003646934.1_1408;	NC_013504.1|WP_012846501.1_1292;	NC_017477.1|WP_003646934.1_1393;	NC_022909.1|WP_003646934.1_1317;	NZ_CP016400.1|WP_003646934.1_733;	NZ_CP021704.1|WP_012846501.1_1757;	NZ_CP029614.1|WP_003646934.1_1631;	ZLJ010|gene1556;
ORTHOMCL880	NC_005362.1|WP_011161921.1_908;	NC_013504.1|WP_012846282.1_1026;	NC_017477.1|WP_004897468.1_1114;	NC_022909.1|WP_023599675.1_1040;	NZ_CP016400.1|WP_004897468.1_462;	NZ_CP021704.1|WP_012846282.1_1432;	NZ_CP029614.1|WP_086874838.1_158;	ZLJ010|gene1269;
ORTHOMCL881	NC_005362.1|WP_011161922.1_910;	NC_013504.1|WP_012846280.1_1024;	NC_017477.1|WP_014567547.1_1112;	NC_022909.1|WP_023599674.1_1038;	NZ_CP016400.1|460;	NZ_CP021704.1|WP_087713448.1_1430;	NZ_CP029614.1|WP_053106900.1_160;	ZLJ010|gene1267;
ORTHOMCL882	NC_005362.1|WP_011161923.1_911;	NC_013504.1|WP_012846279.1_1023;	NC_017477.1|WP_004897463.1_1111;	NC_022909.1|WP_023599673.1_1037;	NZ_CP016400.1|WP_023599673.1_459;	NZ_CP021704.1|WP_012846279.1_1429;	NZ_CP029614.1|WP_023599673.1_161;	ZLJ010|gene1266;
ORTHOMCL883	NC_005362.1|WP_011161924.1_912;	NC_013504.1|WP_012846278.1_1022;	NC_017477.1|WP_014567546.1_1110;	NC_022909.1|WP_011161924.1_1036;	NZ_CP016400.1|WP_011161924.1_458;	NZ_CP021704.1|WP_012846278.1_1428;	NZ_CP029614.1|WP_011161924.1_162;	ZLJ010|gene1265;
ORTHOMCL884	NC_005362.1|WP_011161925.1_915;	NC_013504.1|WP_012846277.1_1019;	NC_017477.1|WP_014567545.1_1107;	NC_022909.1|WP_023599672.1_1033;	NZ_CP016400.1|WP_004897459.1_455;	NZ_CP021704.1|WP_012846277.1_1425;	NZ_CP029614.1|WP_004897459.1_165;	ZLJ010|gene1262;
ORTHOMCL885	NC_005362.1|WP_011161926.1_917;	NC_013504.1|WP_012846274.1_1016;	NC_017477.1|WP_014567544.1_1105;	NC_022909.1|WP_023599670.1_1031;	NZ_CP016400.1|453;	NZ_CP021704.1|WP_087712937.1_1423;	NZ_CP029614.1|WP_086874839.1_167;	ZLJ010|gene1260;
ORTHOMCL886	NC_005362.1|WP_011161928.1_919;	NC_013504.1|WP_012846273.1_1014;	NC_017477.1|WP_004897453.1_1103;	NC_022909.1|WP_023599668.1_1029;	NZ_CP016400.1|WP_004897453.1_451;	NZ_CP021704.1|WP_004894473.1_1421;	NZ_CP029614.1|WP_011161928.1_169;	ZLJ010|gene1259;
ORTHOMCL887	NC_005362.1|WP_011161929.1_921;	NC_013504.1|WP_012846271.1_1012;	NC_017477.1|WP_004897451.1_1101;	NC_022909.1|WP_004897451.1_1027;	NZ_CP016400.1|WP_004897451.1_449;	NZ_CP021704.1|WP_087712939.1_1419;	NZ_CP029614.1|WP_011161929.1_171;	ZLJ010|gene1257;
ORTHOMCL888	NC_005362.1|WP_011161930.1_924;	NC_013504.1|WP_012846268.1_1009;	NC_017477.1|WP_014567542.1_1098;	NC_022909.1|WP_023599666.1_1024;	NZ_CP016400.1|WP_069168508.1_446;	NZ_CP021704.1|WP_087285229.1_1416;	NZ_CP029614.1|WP_011161930.1_174;	ZLJ010|gene1254;
ORTHOMCL889	NC_005362.1|WP_011161931.1_926;	NC_013504.1|WP_012846267.1_1007;	NC_017477.1|WP_014567541.1_1096;	NC_022909.1|WP_023599665.1_1022;	NZ_CP016400.1|WP_069168507.1_444;	NZ_CP021704.1|WP_011161931.1_1414;	NZ_CP029614.1|WP_011161931.1_176;	ZLJ010|gene1252;
ORTHOMCL89	NC_005362.1|WP_003646937.1_1405;	NC_013504.1|WP_003646937.1_1289;	NC_017477.1|WP_003646937.1_1390;	NC_022909.1|WP_003646937.1_1314;	NZ_CP016400.1|WP_003646937.1_730;	NZ_CP021704.1|WP_003646937.1_1754;	NZ_CP029614.1|WP_003646937.1_1634;	ZLJ010|gene1553;
ORTHOMCL890	NC_005362.1|WP_011161932.1_927;	NC_013504.1|WP_012846266.1_1006;	NC_017477.1|WP_014567540.1_1095;	NC_022909.1|WP_023599664.1_1021;	NZ_CP016400.1|WP_069168506.1_443;	NZ_CP021704.1|WP_012846266.1_1413;	NZ_CP029614.1|WP_011161932.1_177;	ZLJ010|gene1251;
ORTHOMCL891	NC_005362.1|WP_011161933.1_928;	NC_013504.1|WP_012846265.1_1005;	NC_017477.1|WP_004894495.1_1094;	NC_022909.1|WP_004894495.1_1020;	NZ_CP016400.1|WP_004894495.1_442;	NZ_CP021704.1|WP_087712942.1_1412;	NZ_CP029614.1|WP_011161933.1_178;	ZLJ010|gene1250;
ORTHOMCL892	NC_005362.1|WP_011161934.1_930;	NC_013504.1|WP_012846263.1_1003;	NC_017477.1|WP_011161934.1_1092;	NC_022909.1|WP_011161934.1_1018;	NZ_CP016400.1|WP_011161934.1_440;	NZ_CP021704.1|WP_012846263.1_1410;	NZ_CP029614.1|WP_011161934.1_180;	ZLJ010|gene1248;
ORTHOMCL893	NC_005362.1|WP_011161941.1_940;	NC_013504.1|WP_012846252.1_989;	NC_017477.1|WP_014567535.1_1082;	NC_022909.1|WP_004897415.1_1009;	NZ_CP016400.1|WP_069168493.1_421;	NZ_CP021704.1|WP_087712954.1_1396;	NZ_CP029614.1|WP_011161941.1_190;	ZLJ010|gene1231;
ORTHOMCL894	NC_005362.1|WP_011161942.1_941;	NC_013504.1|WP_011161942.1_988;	NC_017477.1|WP_011161942.1_1081;	NC_022909.1|WP_004897414.1_1008;	NZ_CP016400.1|WP_011161942.1_420;	NZ_CP021704.1|WP_011161942.1_1395;	NZ_CP029614.1|WP_011161942.1_191;	ZLJ010|gene1230;
ORTHOMCL895	NC_005362.1|WP_011161943.1_942;	NC_013504.1|WP_012846251.1_987;	NC_017477.1|WP_014567534.1_1080;	NC_022909.1|WP_023599661.1_1007;	NZ_CP016400.1|WP_069168492.1_419;	NZ_CP021704.1|WP_087712955.1_1394;	NZ_CP029614.1|WP_011161943.1_192;	ZLJ010|gene1229;
ORTHOMCL896	NC_005362.1|WP_011161944.1_944;	NC_013504.1|WP_012846250.1_985;	NC_017477.1|WP_014567533.1_1078;	NC_022909.1|WP_023599660.1_1005;	NZ_CP016400.1|WP_014567533.1_417;	NZ_CP021704.1|WP_087712956.1_1392;	NZ_CP029614.1|WP_113886562.1_194;	ZLJ010|gene1227;
ORTHOMCL897	NC_005362.1|WP_011161945.1_945;	NC_013504.1|WP_004894556.1_984;	NC_017477.1|WP_014567532.1_1077;	NC_022909.1|WP_004894556.1_1004;	NZ_CP016400.1|WP_069168491.1_416;	NZ_CP021704.1|WP_004894556.1_1391;	NZ_CP029614.1|WP_086874843.1_195;	ZLJ010|gene1226;
ORTHOMCL898	NC_005362.1|WP_011161946.1_946;	NC_013504.1|WP_012846249.1_983;	NC_017477.1|WP_014567531.1_1076;	NC_022909.1|WP_023599659.1_1003;	NZ_CP016400.1|WP_004897410.1_415;	NZ_CP021704.1|WP_087712957.1_1390;	NZ_CP029614.1|WP_086874844.1_196;	ZLJ010|gene1225;
ORTHOMCL899	NC_005362.1|WP_011161947.1_947;	NC_013504.1|WP_012846248.1_982;	NC_017477.1|WP_014567530.1_1075;	NC_022909.1|WP_023599658.1_1002;	NZ_CP016400.1|WP_012846248.1_414;	NZ_CP021704.1|WP_004894562.1_1389;	NZ_CP029614.1|WP_086874845.1_197;	ZLJ010|gene1224;
ORTHOMCL9	NC_005362.1|WP_011161542.1_395;NC_005362.1|WP_011161665.1_559;NC_005362.1|WP_044496734.1_556;	NC_013504.1|508;	NC_017477.1|WP_014567112.1_367;NC_017477.1|WP_014567219.1_546;NC_017477.1|WP_044025918.1_543;	NC_022909.1|WP_023599226.1_345;NC_022909.1|WP_023599354.1_526;NC_022909.1|WP_041818562.1_523;	NZ_CP016400.1|WP_014567112.1_1545;NZ_CP016400.1|WP_069168979.1_1749;NZ_CP016400.1|WP_069169070.1_1745;	NZ_CP021704.1|947;	NZ_CP029614.1|WP_014567112.1_848;NZ_CP029614.1|WP_041818562.1_671;NZ_CP029614.1|WP_113886598.1_668;	ZLJ010|gene0365;ZLJ010|gene0554;ZLJ010|gene0557;
ORTHOMCL90	NC_005362.1|WP_003646958.1_655;	NC_013504.1|WP_003646958.1_1267;	NC_017477.1|WP_003646958.1_1368;	NC_022909.1|WP_003646958.1_1292;	NZ_CP016400.1|WP_003646958.1_708;	NZ_CP021704.1|WP_003646958.1_1732;	NZ_CP029614.1|WP_003646958.1_1656;	ZLJ010|gene1531;
ORTHOMCL900	NC_005362.1|WP_011161948.1_948;	NC_013504.1|WP_012846247.1_981;	NC_017477.1|WP_014567529.1_1074;	NC_022909.1|WP_023599657.1_1001;	NZ_CP016400.1|WP_014567529.1_413;	NZ_CP021704.1|WP_087712958.1_1388;	NZ_CP029614.1|WP_086874846.1_198;	ZLJ010|gene1223;
ORTHOMCL901	NC_005362.1|WP_011161949.1_949;	NC_013504.1|WP_004894568.1_980;	NC_017477.1|WP_004897407.1_1073;	NC_022909.1|WP_023599656.1_1000;	NZ_CP016400.1|WP_004897407.1_412;	NZ_CP021704.1|WP_004894568.1_1387;	NZ_CP029614.1|WP_086874847.1_199;	ZLJ010|gene1222;
ORTHOMCL902	NC_005362.1|WP_011161950.1_950;	NC_013504.1|WP_004894570.1_979;	NC_017477.1|WP_014567528.1_1072;	NC_022909.1|WP_023599655.1_999;	NZ_CP016400.1|WP_004897406.1_411;	NZ_CP021704.1|WP_087712959.1_1386;	NZ_CP029614.1|WP_086874848.1_200;	ZLJ010|gene1221;
ORTHOMCL903	NC_005362.1|WP_011161951.1_952;	NC_013504.1|WP_004894575.1_977;	NC_017477.1|WP_014567527.1_1070;	NC_022909.1|WP_014567527.1_997;	NZ_CP016400.1|WP_069168490.1_409;	NZ_CP021704.1|WP_004894575.1_1384;	NZ_CP029614.1|WP_086874849.1_202;	ZLJ010|gene1219;
ORTHOMCL904	NC_005362.1|WP_011161952.1_953;	NC_013504.1|WP_012846246.1_976;	NC_017477.1|WP_014567526.1_1069;	NC_022909.1|WP_023599654.1_996;	NZ_CP016400.1|WP_069168489.1_408;	NZ_CP021704.1|WP_004894577.1_1383;	NZ_CP029614.1|WP_086874850.1_203;	ZLJ010|gene1218;
ORTHOMCL905	NC_005362.1|WP_011161954.1_955;	NC_013504.1|WP_012846244.1_974;	NC_017477.1|WP_011161954.1_1067;	NC_022909.1|WP_011161954.1_994;	NZ_CP016400.1|WP_011161954.1_406;	NZ_CP021704.1|WP_011161954.1_1381;	NZ_CP029614.1|WP_011161954.1_205;	ZLJ010|gene1216;
ORTHOMCL906	NC_005362.1|WP_011161955.1_956;	NC_013504.1|WP_012846243.1_973;	NC_017477.1|WP_014567524.1_1066;	NC_022909.1|WP_012846243.1_993;	NZ_CP016400.1|WP_061400548.1_405;	NZ_CP021704.1|WP_012846243.1_1380;	NZ_CP029614.1|WP_011161955.1_206;	ZLJ010|gene1213;
ORTHOMCL907	NC_005362.1|WP_011161956.1_957;	NC_013504.1|WP_012846241.1_971;	NC_017477.1|WP_044025946.1_1064;	NC_022909.1|WP_012846241.1_991;	NZ_CP016400.1|WP_069168487.1_403;	NZ_CP021704.1|WP_087712960.1_1378;	NZ_CP029614.1|WP_086874851.1_207;	ZLJ010|gene1212;
ORTHOMCL908	NC_005362.1|WP_011161962.1_966;	NC_013504.1|WP_004897394.1_967;	NC_017477.1|WP_014567520.1_1062;	NC_022909.1|WP_004897394.1_987;	NZ_CP016400.1|WP_014567520.1_401;	NZ_CP021704.1|WP_087712962.1_1374;	NZ_CP029614.1|WP_011161962.1_211;	ZLJ010|gene1209;
ORTHOMCL909	NC_005362.1|WP_011161963.1_967;	NC_013504.1|WP_012846239.1_966;	NC_017477.1|WP_014567519.1_1061;	NC_022909.1|WP_023599649.1_986;	NZ_CP016400.1|400;	NZ_CP021704.1|WP_087285054.1_1373;	NZ_CP029614.1|WP_086874852.1_212;	ZLJ010|gene1208;
ORTHOMCL91	NC_005362.1|WP_003647009.1_711;	NC_013504.1|WP_003647009.1_1216;	NC_017477.1|WP_003647009.1_1310;	NC_022909.1|WP_003647009.1_1233;	NZ_CP016400.1|WP_003647009.1_657;	NZ_CP021704.1|WP_003647009.1_1664;	NZ_CP029614.1|WP_003647009.1_1716;	ZLJ010|gene1480;
ORTHOMCL910	NC_005362.1|WP_011161965.1_969;	NC_013504.1|WP_012846237.1_964;	NC_017477.1|WP_080558345.1_1059;	NC_022909.1|WP_023599647.1_984;	NZ_CP016400.1|WP_080558345.1_398;	NZ_CP021704.1|WP_087712964.1_1371;	NZ_CP029614.1|WP_086874853.1_214;	ZLJ010|gene1206;
ORTHOMCL911	NC_005362.1|WP_011161969.1_974;	NC_013504.1|WP_012846234.1_961;	NC_017477.1|WP_004897387.1_1054;	NC_022909.1|WP_023599644.1_979;	NZ_CP016400.1|WP_004897387.1_393;	NZ_CP021704.1|WP_087712965.1_1369;	NZ_CP029614.1|WP_004897387.1_219;	ZLJ010|gene1202;
ORTHOMCL912	NC_005362.1|WP_011161970.1_975;	NC_013504.1|WP_012846233.1_960;	NC_017477.1|WP_004897386.1_1053;	NC_022909.1|978;	NZ_CP016400.1|WP_004897386.1_392;	NZ_CP021704.1|WP_004894642.1_1368;	NZ_CP029614.1|WP_113886564.1_220;	ZLJ010|gene1201;
ORTHOMCL913	NC_005362.1|WP_011161971.1_976;	NC_013504.1|WP_012846232.1_959;	NC_017477.1|WP_004897385.1_1052;	NC_022909.1|WP_023599643.1_977;	NZ_CP016400.1|WP_004897385.1_391;	NZ_CP021704.1|1367;	NZ_CP029614.1|WP_086874857.1_221;	ZLJ010|gene1200;
ORTHOMCL914	NC_005362.1|WP_011161975.1_980;	NC_013504.1|WP_012846229.1_956;	NC_017477.1|WP_011161975.1_1048;	NC_022909.1|WP_023599640.1_972;	NZ_CP016400.1|WP_069168482.1_387;	NZ_CP021704.1|WP_087285061.1_1363;	NZ_CP029614.1|WP_113886565.1_225;	ZLJ010|gene1195;
ORTHOMCL915	NC_005362.1|WP_011161983.1_988;	NC_013504.1|940;	NC_017477.1|WP_014567503.1_1030;	NC_022909.1|WP_023599634.1_963;	NZ_CP016400.1|WP_004897362.1_368;	NZ_CP021704.1|1355;	NZ_CP029614.1|WP_086874872.1_245;	ZLJ010|gene1177;
ORTHOMCL916	NC_005362.1|WP_011161984.1_989;	NC_013504.1|WP_012846212.1_939;	NC_017477.1|WP_014567502.1_1029;	NC_022909.1|WP_023599633.1_962;	NZ_CP016400.1|WP_011161984.1_367;	NZ_CP021704.1|WP_087713452.1_1354;	NZ_CP029614.1|WP_011161984.1_246;	ZLJ010|gene1176;
ORTHOMCL917	NC_005362.1|WP_011161990.1_995;	NC_013504.1|WP_012846204.1_932;	NC_017477.1|WP_004897355.1_1022;	NC_022909.1|WP_023599628.1_955;	NZ_CP016400.1|WP_004897355.1_360;	NZ_CP021704.1|WP_087712973.1_1346;	NZ_CP029614.1|WP_061400573.1_252;	ZLJ010|gene1169;
ORTHOMCL918	NC_005362.1|WP_011161997.1_1004;	NC_013504.1|WP_012846182.1_911;	NC_017477.1|WP_014567490.1_1012;	NC_022909.1|WP_023599624.1_948;	NZ_CP016400.1|351;	NZ_CP021704.1|WP_087712977.1_1338;	NZ_CP029614.1|WP_113886568.1_261;	ZLJ010|gene1147;
ORTHOMCL919	NC_005362.1|WP_011161999.1_1006;	NC_013504.1|WP_012846180.1_910;	NC_017477.1|WP_014567488.1_1010;	NC_022909.1|WP_023599622.1_946;	NZ_CP016400.1|WP_069168456.1_325;	NZ_CP021704.1|WP_012846180.1_1337;	NZ_CP029614.1|WP_086874881.1_263;	ZLJ010|gene1145;
ORTHOMCL92	NC_005362.1|WP_003647012.1_714;	NC_013504.1|WP_003647012.1_1213;	NC_017477.1|WP_003647012.1_1307;	NC_022909.1|WP_003647012.1_1230;	NZ_CP016400.1|WP_003647012.1_654;	NZ_CP021704.1|WP_003647012.1_1654;	NZ_CP029614.1|WP_003647012.1_1719;	ZLJ010|gene1476;
ORTHOMCL920	NC_005362.1|WP_011162005.1_1012;	NC_013504.1|WP_012846174.1_907;	NC_017477.1|WP_014567485.1_1007;	NC_022909.1|WP_023599618.1_940;	NZ_CP016400.1|WP_004897338.1_319;	NZ_CP021704.1|WP_087712978.1_1334;	NZ_CP029614.1|WP_086874884.1_266;	ZLJ010|gene1137;
ORTHOMCL921	NC_005362.1|WP_011162006.1_1013;	NC_013504.1|WP_012846173.1_906;	NC_017477.1|WP_011162006.1_1006;	NC_022909.1|WP_011162006.1_939;	NZ_CP016400.1|WP_004897337.1_318;	NZ_CP021704.1|WP_087712979.1_1333;	NZ_CP029614.1|WP_011162006.1_267;	ZLJ010|gene1136;
ORTHOMCL922	NC_005362.1|WP_011162007.1_1015;	NC_013504.1|WP_012846171.1_904;	NC_017477.1|WP_014567483.1_1004;	NC_022909.1|WP_023599617.1_937;	NZ_CP016400.1|WP_069168452.1_316;	NZ_CP021704.1|WP_087712981.1_1331;	NZ_CP029614.1|WP_086874885.1_269;	ZLJ010|gene1134;
ORTHOMCL923	NC_005362.1|WP_011162008.1_1016;	NC_013504.1|903;	NC_017477.1|WP_014567482.1_1003;	NC_022909.1|WP_023599616.1_936;	NZ_CP016400.1|WP_004897334.1_315;	NZ_CP021704.1|1330;	NZ_CP029614.1|WP_086874886.1_270;	ZLJ010|gene1133;
ORTHOMCL924	NC_005362.1|WP_011162009.1_1018;	NC_013504.1|WP_012846168.1_901;	NC_017477.1|WP_014567481.1_1001;	NC_022909.1|WP_023599614.1_934;	NZ_CP016400.1|WP_014567481.1_313;	NZ_CP021704.1|WP_087712982.1_1328;	NZ_CP029614.1|WP_086874887.1_272;	ZLJ010|gene1131;
ORTHOMCL925	NC_005362.1|WP_011162010.1_1020;	NC_013504.1|WP_012846167.1_899;	NC_017477.1|WP_004897332.1_999;	NC_022909.1|WP_004897332.1_932;	NZ_CP016400.1|WP_069169047.1_311;	NZ_CP021704.1|WP_012846167.1_1326;	NZ_CP029614.1|WP_086874889.1_274;	ZLJ010|gene1129;
ORTHOMCL926	NC_005362.1|WP_011162011.1_1021;	NC_013504.1|WP_012846166.1_898;	NC_017477.1|WP_011162011.1_998;	NC_022909.1|WP_023599613.1_931;	NZ_CP016400.1|WP_069168450.1_310;	NZ_CP021704.1|WP_087712983.1_1325;	NZ_CP029614.1|WP_011162011.1_275;	ZLJ010|gene1074;
ORTHOMCL927	NC_005362.1|WP_011162013.1_1023;	NC_013504.1|WP_012846162.1_895;	NC_017477.1|WP_014567479.1_996;	NC_022909.1|WP_023599611.1_929;	NZ_CP016400.1|WP_069168449.1_308;	NZ_CP021704.1|WP_087712985.1_1323;	NZ_CP029614.1|WP_014567479.1_277;	ZLJ010|gene1072;
ORTHOMCL928	NC_005362.1|WP_011162014.1_1024;	NC_013504.1|WP_004897328.1_894;	NC_017477.1|WP_011162014.1_995;	NC_022909.1|WP_004897328.1_928;	NZ_CP016400.1|WP_004897328.1_307;	NZ_CP021704.1|WP_004894848.1_1322;	NZ_CP029614.1|WP_011162014.1_278;	ZLJ010|gene1071;
ORTHOMCL929	NC_005362.1|WP_011162016.1_1026;	NC_013504.1|WP_012846160.1_892;	NC_017477.1|WP_014567477.1_993;	NC_022909.1|WP_023599609.1_926;	NZ_CP016400.1|WP_069168448.1_305;	NZ_CP021704.1|WP_087712986.1_1320;	NZ_CP029614.1|WP_086874890.1_280;	ZLJ010|gene1069;
ORTHOMCL93	NC_005362.1|WP_003647084.1_792;	NC_013504.1|WP_003647084.1_1134;	NC_017477.1|WP_014567614.1_1228;	NC_022909.1|WP_003647084.1_1150;	NZ_CP016400.1|WP_003647084.1_574;	NZ_CP021704.1|WP_003647084.1_1574;	NZ_CP029614.1|WP_003647084.1_36;	ZLJ010|gene1394;
ORTHOMCL930	NC_005362.1|WP_011162017.1_1028;	NC_013504.1|WP_012846158.1_890;	NC_017477.1|WP_004897324.1_991;	NC_022909.1|WP_023599606.1_923;	NZ_CP016400.1|WP_069168446.1_303;	NZ_CP021704.1|WP_012846158.1_1318;	NZ_CP029614.1|WP_113886570.1_282;	ZLJ010|gene1067;
ORTHOMCL931	NC_005362.1|WP_011162018.1_1029;	NC_013504.1|WP_012846157.1_889;	NC_017477.1|WP_014567475.1_990;	NC_022909.1|WP_023599605.1_922;	NZ_CP016400.1|WP_069168445.1_302;	NZ_CP021704.1|WP_087712988.1_1317;	NZ_CP029614.1|WP_014567475.1_283;	ZLJ010|gene1066;
ORTHOMCL932	NC_005362.1|WP_011162019.1_1030;	NC_013504.1|WP_012846156.1_888;	NC_017477.1|WP_011162019.1_989;	NC_022909.1|WP_011162019.1_921;	NZ_CP016400.1|WP_004897322.1_301;	NZ_CP021704.1|WP_004894860.1_1316;	NZ_CP029614.1|WP_011162019.1_284;	ZLJ010|gene1065;
ORTHOMCL933	NC_005362.1|WP_011162020.1_1031;	NC_013504.1|WP_012846155.1_887;	NC_017477.1|WP_014567474.1_988;	NC_022909.1|WP_080668819.1_920;	NZ_CP016400.1|WP_004897321.1_300;	NZ_CP021704.1|WP_087712989.1_1315;	NZ_CP029614.1|WP_113886699.1_285;	ZLJ010|gene1064;
ORTHOMCL934	NC_005362.1|WP_011162021.1_1032;	NC_013504.1|WP_012846154.1_886;	NC_017477.1|WP_004897320.1_987;	NC_022909.1|WP_004897320.1_919;	NZ_CP016400.1|WP_004897320.1_299;	NZ_CP021704.1|WP_087712990.1_1314;	NZ_CP029614.1|WP_086874893.1_286;	ZLJ010|gene1063;
ORTHOMCL935	NC_005362.1|WP_011162023.1_1034;	NC_013504.1|WP_012846152.1_884;	NC_017477.1|WP_014567473.1_985;	NC_022909.1|WP_023599603.1_917;	NZ_CP016400.1|WP_069169046.1_297;	NZ_CP021704.1|1312;	NZ_CP029614.1|288;	ZLJ010|gene1061;
ORTHOMCL936	NC_005362.1|WP_011162024.1_1035;	NC_013504.1|WP_012846151.1_883;	NC_017477.1|WP_014567472.1_984;	NC_022909.1|916;	NZ_CP016400.1|296;	NZ_CP021704.1|WP_087712992.1_1311;	NZ_CP029614.1|WP_061400613.1_289;	ZLJ010|gene1060;
ORTHOMCL937	NC_005362.1|WP_011162025.1_1036;	NC_013504.1|WP_012846150.1_882;	NC_017477.1|WP_014567471.1_983;	NC_022909.1|WP_004897312.1_915;	NZ_CP016400.1|WP_014567471.1_295;	NZ_CP021704.1|WP_087712993.1_1310;	NZ_CP029614.1|WP_086874894.1_290;	ZLJ010|gene1059;
ORTHOMCL938	NC_005362.1|WP_011162026.1_1038;	NC_013504.1|WP_012846148.1_880;	NC_017477.1|WP_014567470.1_981;	NC_022909.1|WP_023599602.1_913;	NZ_CP016400.1|WP_069168444.1_293;	NZ_CP021704.1|WP_087712994.1_1308;	NZ_CP029614.1|WP_086874895.1_292;	ZLJ010|gene1057;
ORTHOMCL939	NC_005362.1|WP_011162028.1_1040;	NC_013504.1|WP_012846146.1_878;	NC_017477.1|WP_014567468.1_979;	NC_022909.1|WP_023599601.1_911;	NZ_CP016400.1|WP_014567468.1_291;	NZ_CP021704.1|WP_087712996.1_1306;	NZ_CP029614.1|WP_086874896.1_294;	ZLJ010|gene1055;
ORTHOMCL94	NC_005362.1|WP_003647180.1_1164;	NC_013504.1|WP_003647180.1_784;	NC_017477.1|WP_003647180.1_873;	NC_022909.1|WP_003647180.1_801;	NZ_CP016400.1|WP_003647180.1_185;	NZ_CP021704.1|WP_003647180.1_1202;	NZ_CP029614.1|WP_003647180.1_397;	ZLJ010|gene0929;
ORTHOMCL940	NC_005362.1|WP_011162029.1_1041;	NC_013504.1|WP_012846145.1_875;	NC_017477.1|WP_014567467.1_978;	NC_022909.1|WP_011162029.1_908;	NZ_CP016400.1|WP_014567467.1_290;	NZ_CP021704.1|WP_087712997.1_1305;	NZ_CP029614.1|WP_086874897.1_295;	ZLJ010|gene1049;
ORTHOMCL941	NC_005362.1|WP_011162030.1_1042;	NC_013504.1|WP_012846144.1_874;	NC_017477.1|WP_014567466.1_977;	NC_022909.1|WP_011162030.1_907;	NZ_CP016400.1|WP_014567466.1_289;	NZ_CP021704.1|WP_087285140.1_1304;	NZ_CP029614.1|WP_011162030.1_296;	ZLJ010|gene1048;
ORTHOMCL942	NC_005362.1|WP_011162031.1_1045;	NC_013504.1|WP_012846141.1_871;	NC_017477.1|WP_014567465.1_974;	NC_022909.1|WP_023599600.1_904;	NZ_CP016400.1|WP_014567465.1_286;	NZ_CP021704.1|WP_087713000.1_1301;	NZ_CP029614.1|WP_086874899.1_299;	ZLJ010|gene1045;
ORTHOMCL943	NC_005362.1|WP_011162032.1_1046;	NC_013504.1|WP_012846140.1_870;	NC_017477.1|WP_044025941.1_973;	NC_022909.1|WP_023599599.1_903;	NZ_CP016400.1|WP_069168443.1_285;	NZ_CP021704.1|WP_087713001.1_1300;	NZ_CP029614.1|WP_086874900.1_300;	ZLJ010|gene1044;
ORTHOMCL944	NC_005362.1|WP_011162033.1_1047;	NC_013504.1|WP_012846139.1_869;	NC_017477.1|WP_014567463.1_972;	NC_022909.1|WP_023599598.1_902;	NZ_CP016400.1|WP_069168442.1_284;	NZ_CP021704.1|WP_087713002.1_1299;	NZ_CP029614.1|WP_086874901.1_301;	ZLJ010|gene1043;
ORTHOMCL945	NC_005362.1|WP_011162034.1_1048;	NC_013504.1|WP_012846138.1_868;	NC_017477.1|WP_014567462.1_971;	NC_022909.1|WP_011162034.1_901;	NZ_CP016400.1|WP_011162034.1_283;	NZ_CP021704.1|WP_087713003.1_1298;	NZ_CP029614.1|WP_011162034.1_302;	ZLJ010|gene1042;
ORTHOMCL946	NC_005362.1|WP_011162035.1_1049;	NC_013504.1|WP_012846137.1_867;	NC_017477.1|WP_011162035.1_970;	NC_022909.1|WP_011162035.1_900;	NZ_CP016400.1|WP_011162035.1_282;	NZ_CP021704.1|WP_087713004.1_1297;	NZ_CP029614.1|WP_011162035.1_303;	ZLJ010|gene1041;
ORTHOMCL947	NC_005362.1|WP_011162036.1_1050;	NC_013504.1|WP_012846136.1_866;	NC_017477.1|WP_011162036.1_969;	NC_022909.1|WP_011162036.1_899;	NZ_CP016400.1|WP_011162036.1_281;	NZ_CP021704.1|WP_012846136.1_1296;	NZ_CP029614.1|WP_011162036.1_304;	ZLJ010|gene1040;
ORTHOMCL948	NC_005362.1|WP_011162037.1_1051;	NC_013504.1|WP_012846135.1_865;	NC_017477.1|WP_014567461.1_968;	NC_022909.1|WP_023599597.1_898;	NZ_CP016400.1|WP_014567461.1_280;	NZ_CP021704.1|WP_087713005.1_1295;	NZ_CP029614.1|WP_086874902.1_305;	ZLJ010|gene1039;
ORTHOMCL949	NC_005362.1|WP_011162038.1_1052;	NC_013504.1|WP_012846134.1_864;	NC_017477.1|WP_014567460.1_967;	NC_022909.1|WP_023599596.1_897;	NZ_CP016400.1|WP_069168441.1_279;	NZ_CP021704.1|WP_087285148.1_1294;	NZ_CP029614.1|307;	ZLJ010|gene1038;
ORTHOMCL95	NC_005362.1|WP_003647502.1_1295;	NC_013504.1|WP_003647502.1_657;	NC_017477.1|WP_003647502.1_725;	NC_022909.1|WP_003647502.1_713;	NZ_CP016400.1|WP_003647502.1_17;	NZ_CP021704.1|WP_003647502.1_1115;	NZ_CP029614.1|WP_003647502.1_490;	ZLJ010|gene0840;
ORTHOMCL950	NC_005362.1|WP_011162040.1_1054;	NC_013504.1|WP_012846132.1_862;	NC_017477.1|WP_014567458.1_964;	NC_022909.1|WP_023599594.1_895;	NZ_CP016400.1|WP_069168439.1_276;	NZ_CP021704.1|WP_087713006.1_1292;	NZ_CP029614.1|WP_113886571.1_309;	ZLJ010|gene1035;
ORTHOMCL951	NC_005362.1|WP_011162041.1_1055;	NC_013504.1|WP_012846131.1_861;	NC_017477.1|WP_011162041.1_963;	NC_022909.1|894;	NZ_CP016400.1|WP_011162041.1_275;	NZ_CP021704.1|WP_087713007.1_1287;	NZ_CP029614.1|WP_011162041.1_310;	ZLJ010|gene1033;
ORTHOMCL952	NC_005362.1|WP_011162042.1_1056;	NC_013504.1|WP_011162042.1_860;	NC_017477.1|WP_014567457.1_962;	NC_022909.1|WP_023599593.1_893;	NZ_CP016400.1|WP_069168438.1_274;	NZ_CP021704.1|WP_011162042.1_1286;	NZ_CP029614.1|WP_011162042.1_311;	ZLJ010|gene1032;
ORTHOMCL953	NC_005362.1|WP_011162043.1_1057;	NC_013504.1|WP_012846130.1_859;	NC_017477.1|WP_014567456.1_961;	NC_022909.1|WP_023599592.1_892;	NZ_CP016400.1|WP_014567456.1_273;	NZ_CP021704.1|WP_034525105.1_1285;	NZ_CP029614.1|WP_011162043.1_312;	ZLJ010|gene1031;
ORTHOMCL954	NC_005362.1|WP_011162044.1_1058;	NC_013504.1|WP_012846129.1_858;	NC_017477.1|WP_014567455.1_959;	NC_022909.1|WP_023599591.1_890;	NZ_CP016400.1|WP_069168437.1_271;	NZ_CP021704.1|WP_087713008.1_1284;	NZ_CP029614.1|WP_113886572.1_313;	ZLJ010|gene1029;
ORTHOMCL955	NC_005362.1|WP_011162045.1_1059;	NC_013504.1|WP_012846127.1_856;	NC_017477.1|WP_014567454.1_958;	NC_022909.1|889;	NZ_CP016400.1|WP_069168436.1_270;	NZ_CP021704.1|1282;	NZ_CP029614.1|WP_086874904.1_314;	ZLJ010|gene1028;
ORTHOMCL956	NC_005362.1|WP_011162046.1_1060;	NC_013504.1|WP_012846126.1_855;	NC_017477.1|WP_014567453.1_957;	NC_022909.1|WP_023599589.1_888;	NZ_CP016400.1|WP_014567453.1_269;	NZ_CP021704.1|WP_087713010.1_1281;	NZ_CP029614.1|WP_113886573.1_315;	ZLJ010|gene1027;
ORTHOMCL957	NC_005362.1|WP_011162055.1_1069;	NC_013504.1|WP_012846122.1_850;	NC_017477.1|WP_014567447.1_951;	NC_022909.1|WP_023599581.1_879;	NZ_CP016400.1|WP_069168434.1_263;	NZ_CP021704.1|WP_087713017.1_1272;	NZ_CP029614.1|WP_069168434.1_322;	ZLJ010|gene1021;
ORTHOMCL958	NC_005362.1|WP_011162056.1_1070;	NC_013504.1|WP_012846121.1_849;	NC_017477.1|WP_014567446.1_950;	NC_022909.1|WP_023599580.1_878;	NZ_CP016400.1|262;	NZ_CP021704.1|WP_012846121.1_1271;	NZ_CP029614.1|WP_086874905.1_323;	ZLJ010|gene1020;
ORTHOMCL959	NC_005362.1|WP_011162057.1_1071;	NC_013504.1|848;	NC_017477.1|WP_014567445.1_949;	NC_022909.1|WP_023599579.1_877;	NZ_CP016400.1|WP_014567445.1_261;	NZ_CP021704.1|1270;	NZ_CP029614.1|WP_014567445.1_324;	ZLJ010|gene1019;
ORTHOMCL96	NC_005362.1|WP_003647505.1_1298;	NC_013504.1|WP_004897108.1_654;	NC_017477.1|WP_003647505.1_722;	NC_022909.1|WP_003647505.1_710;	NZ_CP016400.1|WP_004897108.1_14;	NZ_CP021704.1|WP_004897108.1_1112;	NZ_CP029614.1|WP_003647505.1_493;	ZLJ010|gene0837;
ORTHOMCL960	NC_005362.1|WP_011162062.1_1075;	NC_013504.1|WP_012846119.1_847;	NC_017477.1|WP_014567442.1_945;	NC_022909.1|WP_023599575.1_873;	NZ_CP016400.1|WP_069168431.1_257;	NZ_CP021704.1|WP_087713021.1_1266;	NZ_CP029614.1|WP_086874907.1_328;	ZLJ010|gene1015;
ORTHOMCL961	NC_005362.1|WP_011162063.1_1076;	NC_013504.1|WP_012846118.1_846;	NC_017477.1|WP_014567441.1_944;	NC_022909.1|872;	NZ_CP016400.1|WP_069168430.1_256;	NZ_CP021704.1|WP_087713022.1_1265;	NZ_CP029614.1|WP_069168430.1_329;	ZLJ010|gene1014;
ORTHOMCL962	NC_005362.1|WP_011162064.1_1077;	NC_013504.1|WP_012846116.1_844;	NC_017477.1|WP_014567440.1_943;	NC_022909.1|WP_023599574.1_871;	NZ_CP016400.1|WP_069168429.1_255;	NZ_CP021704.1|WP_087713453.1_1263;	NZ_CP029614.1|WP_086874908.1_330;	ZLJ010|gene1013;
ORTHOMCL963	NC_005362.1|WP_011162068.1_1081;	NC_013504.1|WP_012846113.1_841;	NC_017477.1|WP_014567436.1_939;	NC_022909.1|WP_023599571.1_868;	NZ_CP016400.1|WP_069168426.1_251;	NZ_CP021704.1|WP_087713025.1_1260;	NZ_CP029614.1|WP_069168426.1_334;	ZLJ010|gene1010;
ORTHOMCL964	NC_005362.1|WP_011162071.1_1084;	NC_013504.1|840;	NC_017477.1|WP_004897264.1_936;	NC_022909.1|WP_023599570.1_865;	NZ_CP016400.1|248;	NZ_CP021704.1|WP_087713026.1_1259;	NZ_CP029614.1|WP_086874911.1_337;	ZLJ010|gene1006;
ORTHOMCL965	NC_005362.1|WP_011162072.1_1085;	NC_013504.1|WP_012846110.1_839;	NC_017477.1|WP_014567434.1_935;	NC_022909.1|WP_023599569.1_864;	NZ_CP016400.1|WP_014567434.1_247;	NZ_CP021704.1|WP_087713027.1_1258;	NZ_CP029614.1|WP_086874912.1_338;	ZLJ010|gene1005;
ORTHOMCL966	NC_005362.1|WP_011162073.1_1086;	NC_013504.1|WP_012846109.1_838;	NC_017477.1|WP_004897260.1_934;	NC_022909.1|WP_023599568.1_863;	NZ_CP016400.1|WP_069168425.1_246;	NZ_CP021704.1|WP_087713028.1_1257;	NZ_CP029614.1|WP_069168425.1_339;	ZLJ010|gene1004;
ORTHOMCL968	NC_005362.1|WP_011162099.1_1111;	NC_013504.1|WP_049760292.1_825;	NC_017477.1|WP_004897237.1_919;	NC_022909.1|WP_004897237.1_848;	NZ_CP016400.1|WP_004897237.1_231;	NZ_CP021704.1|1243;	NZ_CP029614.1|WP_113886577.1_347;	ZLJ010|gene0985;
ORTHOMCL969	NC_005362.1|WP_011162102.1_1114;	NC_013504.1|WP_012846094.1_822;	NC_017477.1|WP_014567427.1_916;	NC_022909.1|WP_014567427.1_845;	NZ_CP016400.1|WP_014567427.1_228;	NZ_CP021704.1|WP_087713036.1_1240;	NZ_CP029614.1|WP_014567427.1_351;	ZLJ010|gene0982;
ORTHOMCL97	NC_005362.1|WP_003647521.1_1315;	NC_013504.1|WP_003647521.1_637;	NC_017477.1|WP_003647521.1_703;	NC_022909.1|WP_023599458.1_693;	NZ_CP016400.1|WP_003647521.1_1898;	NZ_CP021704.1|WP_003647521.1_1095;	NZ_CP029614.1|WP_003647521.1_510;	ZLJ010|gene0793;
ORTHOMCL970	NC_005362.1|WP_011162103.1_1115;	NC_013504.1|WP_012846093.1_821;	NC_017477.1|WP_014567426.1_915;	NC_022909.1|WP_023599559.1_844;	NZ_CP016400.1|WP_069168420.1_227;	NZ_CP021704.1|WP_087713037.1_1239;	NZ_CP029614.1|WP_069168420.1_352;	ZLJ010|gene0981;
ORTHOMCL971	NC_005362.1|WP_011162104.1_1116;	NC_013504.1|WP_012846092.1_820;	NC_017477.1|WP_014567425.1_914;	NC_022909.1|WP_023599558.1_843;	NZ_CP016400.1|WP_069168419.1_226;	NZ_CP021704.1|WP_087713038.1_1238;	NZ_CP029614.1|WP_086874921.1_353;	ZLJ010|gene0980;
ORTHOMCL972	NC_005362.1|WP_011162105.1_1117;	NC_013504.1|WP_012846091.1_819;	NC_017477.1|WP_004897231.1_913;	NC_022909.1|WP_023599557.1_842;	NZ_CP016400.1|WP_004897231.1_225;	NZ_CP021704.1|WP_087713039.1_1237;	NZ_CP029614.1|WP_086874922.1_354;	ZLJ010|gene0979;
ORTHOMCL973	NC_005362.1|WP_011162106.1_1118;	NC_013504.1|WP_012846090.1_818;	NC_017477.1|WP_004897230.1_912;	NC_022909.1|WP_023599556.1_841;	NZ_CP016400.1|WP_004897230.1_224;	NZ_CP021704.1|WP_087713040.1_1236;	NZ_CP029614.1|WP_023599556.1_355;	ZLJ010|gene0978;
ORTHOMCL974	NC_005362.1|WP_011162108.1_1120;	NC_013504.1|WP_012846088.1_816;	NC_017477.1|WP_004897228.1_910;	NC_022909.1|WP_004897228.1_839;	NZ_CP016400.1|222;	NZ_CP021704.1|WP_087285326.1_1234;	NZ_CP029614.1|WP_004897228.1_357;	ZLJ010|gene0976;
ORTHOMCL975	NC_005362.1|WP_011162109.1_1121;	NC_013504.1|WP_012846087.1_815;	NC_017477.1|WP_014567423.1_909;	NC_022909.1|WP_023599555.1_838;	NZ_CP016400.1|WP_014567423.1_221;	NZ_CP021704.1|WP_023599555.1_1233;	NZ_CP029614.1|WP_113886579.1_358;	ZLJ010|gene0975;
ORTHOMCL976	NC_005362.1|WP_011162110.1_1122;	NC_013504.1|WP_012846086.1_814;	NC_017477.1|WP_004897226.1_908;	NC_022909.1|WP_011162110.1_837;	NZ_CP016400.1|WP_004897226.1_220;	NZ_CP021704.1|WP_087713041.1_1232;	NZ_CP029614.1|WP_086874923.1_359;	ZLJ010|gene0974;
ORTHOMCL977	NC_005362.1|WP_011162111.1_1123;	NC_013504.1|WP_012846085.1_813;	NC_017477.1|WP_014567422.1_907;	NC_022909.1|WP_023599554.1_836;	NZ_CP016400.1|WP_004897225.1_219;	NZ_CP021704.1|WP_087713042.1_1231;	NZ_CP029614.1|WP_113886580.1_360;	ZLJ010|gene0973;
ORTHOMCL978	NC_005362.1|WP_011162112.1_1124;	NC_013504.1|WP_012846084.1_812;	NC_017477.1|WP_014567421.1_906;	NC_022909.1|WP_023599553.1_835;	NZ_CP016400.1|WP_014567421.1_218;	NZ_CP021704.1|WP_087713043.1_1230;	NZ_CP029614.1|WP_086874925.1_361;	ZLJ010|gene0972;
ORTHOMCL979	NC_005362.1|WP_011162113.1_1125;	NC_013504.1|811;	NC_017477.1|WP_014567420.1_905;	NC_022909.1|WP_023599552.1_834;	NZ_CP016400.1|WP_014567420.1_217;	NZ_CP021704.1|WP_087713044.1_1229;	NZ_CP029614.1|WP_086874926.1_362;	ZLJ010|gene0971;
ORTHOMCL98	NC_005362.1|WP_003647542.1_1338;	NC_013504.1|WP_003647542.1_612;	NC_017477.1|WP_003647542.1_680;	NC_022909.1|WP_003647542.1_668;	NZ_CP016400.1|WP_003647542.1_1875;	NZ_CP021704.1|WP_003647542.1_1070;	NZ_CP029614.1|WP_003647542.1_533;	ZLJ010|gene0770;
ORTHOMCL980	NC_005362.1|WP_011162114.1_1126;	NC_013504.1|WP_012846082.1_810;	NC_017477.1|WP_014567419.1_904;	NC_022909.1|WP_023599551.1_833;	NZ_CP016400.1|WP_069168418.1_216;	NZ_CP021704.1|WP_069168418.1_1228;	NZ_CP029614.1|WP_086874927.1_363;	ZLJ010|gene0970;
ORTHOMCL981	NC_005362.1|WP_011162115.1_1127;	NC_013504.1|WP_012846081.1_809;	NC_017477.1|WP_014567418.1_903;	NC_022909.1|WP_023599550.1_832;	NZ_CP016400.1|215;	NZ_CP021704.1|WP_087713045.1_1227;	NZ_CP029614.1|WP_086874928.1_364;	ZLJ010|gene0969;
ORTHOMCL982	NC_005362.1|WP_011162116.1_1128;	NC_013504.1|WP_012846080.1_808;	NC_017477.1|WP_004897219.1_902;	NC_022909.1|WP_023599549.1_831;	NZ_CP016400.1|WP_069168417.1_214;	NZ_CP021704.1|WP_087713046.1_1226;	NZ_CP029614.1|WP_086874929.1_365;	ZLJ010|gene0968;
ORTHOMCL983	NC_005362.1|WP_011162125.1_1138;	NC_013504.1|WP_012846077.1_804;	NC_017477.1|WP_014567415.1_898;	NC_022909.1|WP_023599539.1_821;	NZ_CP016400.1|WP_069168415.1_210;	NZ_CP021704.1|WP_087713048.1_1222;	NZ_CP029614.1|WP_086874934.1_376;	ZLJ010|gene0964;
ORTHOMCL984	NC_005362.1|WP_011162126.1_1139;	NC_013504.1|WP_012846076.1_803;	NC_017477.1|WP_014567414.1_897;	NC_022909.1|WP_023599538.1_820;	NZ_CP016400.1|WP_069168414.1_209;	NZ_CP021704.1|WP_087713049.1_1221;	NZ_CP029614.1|WP_113886582.1_377;	ZLJ010|gene0963;
ORTHOMCL985	NC_005362.1|WP_011162127.1_1141;	NC_013504.1|WP_012846074.1_801;	NC_017477.1|WP_003648968.1_895;	NC_022909.1|WP_023599536.1_818;	NZ_CP016400.1|WP_003648968.1_207;	NZ_CP021704.1|WP_087284995.1_1219;	NZ_CP029614.1|WP_003648968.1_379;	ZLJ010|gene0961;
ORTHOMCL986	NC_005362.1|WP_011162128.1_1142;	NC_013504.1|WP_012846073.1_800;	NC_017477.1|WP_014567412.1_894;	NC_022909.1|WP_023599535.1_817;	NZ_CP016400.1|WP_014567412.1_206;	NZ_CP021704.1|WP_087713050.1_1218;	NZ_CP029614.1|WP_011162128.1_380;	ZLJ010|gene0960;
ORTHOMCL987	NC_005362.1|WP_011162129.1_1143;	NC_013504.1|WP_012846072.1_799;	NC_017477.1|WP_014567411.1_893;	NC_022909.1|WP_023599534.1_816;	NZ_CP016400.1|WP_014567411.1_205;	NZ_CP021704.1|WP_087713051.1_1217;	NZ_CP029614.1|WP_011162129.1_381;	ZLJ010|gene0959;
ORTHOMCL988	NC_005362.1|WP_011162130.1_1144;	NC_013504.1|WP_012846071.1_798;	NC_017477.1|WP_011162130.1_892;	NC_022909.1|WP_023599533.1_815;	NZ_CP016400.1|WP_011162130.1_204;	NZ_CP021704.1|WP_087713052.1_1216;	NZ_CP029614.1|WP_011162130.1_382;	ZLJ010|gene0958;
ORTHOMCL989	NC_005362.1|WP_011162131.1_1146;	NC_013504.1|WP_012846070.1_797;	NC_017477.1|WP_014567410.1_891;	NC_022909.1|WP_023599532.1_814;	NZ_CP016400.1|WP_069168413.1_203;	NZ_CP021704.1|WP_087713053.1_1215;	NZ_CP029614.1|WP_069168413.1_383;	ZLJ010|gene0957;
ORTHOMCL99	NC_005362.1|WP_003647543.1_1339;	NC_013504.1|WP_003647543.1_611;	NC_017477.1|WP_003647543.1_679;	NC_022909.1|WP_003647543.1_667;	NZ_CP016400.1|WP_003647543.1_1874;	NZ_CP021704.1|WP_003647543.1_1069;	NZ_CP029614.1|WP_003647543.1_534;	ZLJ010|gene0769;
ORTHOMCL990	NC_005362.1|WP_011162132.1_1149;	NC_013504.1|WP_012846067.1_794;	NC_017477.1|WP_014567408.1_888;	NC_022909.1|WP_014567408.1_811;	NZ_CP016400.1|WP_011162132.1_200;	NZ_CP021704.1|WP_004895089.1_1212;	NZ_CP029614.1|WP_014567408.1_386;	ZLJ010|gene0954;
ORTHOMCL991	NC_005362.1|WP_011162138.1_1156;	NC_013504.1|WP_012846065.1_792;	NC_017477.1|WP_014567403.1_881;	NC_022909.1|WP_023599530.1_809;	NZ_CP016400.1|WP_069168409.1_193;	NZ_CP021704.1|WP_087713055.1_1210;	NZ_CP029614.1|WP_086874937.1_389;	ZLJ010|gene0937;
ORTHOMCL992	NC_005362.1|WP_011162139.1_1159;	NC_013504.1|WP_012846063.1_789;	NC_017477.1|WP_014567401.1_878;	NC_022909.1|WP_023599528.1_806;	NZ_CP016400.1|WP_014567401.1_190;	NZ_CP021704.1|WP_087713057.1_1207;	NZ_CP029614.1|WP_086874939.1_392;	ZLJ010|gene0934;
ORTHOMCL993	NC_005362.1|WP_011162140.1_1161;	NC_013504.1|WP_012846062.1_787;	NC_017477.1|WP_014567400.1_876;	NC_022909.1|WP_014567400.1_804;	NZ_CP016400.1|WP_014567400.1_188;	NZ_CP021704.1|WP_012846062.1_1205;	NZ_CP029614.1|WP_086874940.1_394;	ZLJ010|gene0932;
ORTHOMCL994	NC_005362.1|WP_011162142.1_1163;	NC_013504.1|WP_004895110.1_785;	NC_017477.1|WP_004895110.1_874;	NC_022909.1|WP_023599527.1_802;	NZ_CP016400.1|WP_004895110.1_186;	NZ_CP021704.1|WP_023599527.1_1203;	NZ_CP029614.1|WP_086874941.1_396;	ZLJ010|gene0930;
ORTHOMCL995	NC_005362.1|WP_011162143.1_1165;	NC_013504.1|WP_012846061.1_783;	NC_017477.1|WP_004897193.1_872;	NC_022909.1|WP_011162143.1_800;	NZ_CP016400.1|WP_004897193.1_184;	NZ_CP021704.1|WP_012846061.1_1201;	NZ_CP029614.1|WP_011162143.1_398;	ZLJ010|gene0928;
ORTHOMCL996	NC_005362.1|WP_011162144.1_1167;	NC_013504.1|WP_012846059.1_781;	NC_017477.1|WP_014567398.1_870;	NC_022909.1|WP_023599525.1_798;	NZ_CP016400.1|WP_069168407.1_182;	NZ_CP021704.1|WP_004895117.1_1199;	NZ_CP029614.1|WP_086874942.1_400;	ZLJ010|gene0926;
ORTHOMCL997	NC_005362.1|WP_011162145.1_1168;	NC_013504.1|WP_012846058.1_780;	NC_017477.1|WP_004897190.1_869;	NC_022909.1|WP_041818485.1_797;	NZ_CP016400.1|WP_004897190.1_181;	NZ_CP021704.1|WP_087713059.1_1198;	NZ_CP029614.1|WP_086874943.1_401;	ZLJ010|gene0925;
ORTHOMCL998	NC_005362.1|WP_011162146.1_1169;	NC_013504.1|WP_011162146.1_779;	NC_017477.1|WP_004897189.1_868;	NC_022909.1|WP_011162146.1_796;	NZ_CP016400.1|WP_004897189.1_180;	NZ_CP021704.1|WP_011162146.1_1197;	NZ_CP029614.1|WP_004895119.1_402;	ZLJ010|gene0924;
ORTHOMCL999	NC_005362.1|WP_011162147.1_1170;	NC_013504.1|WP_012846057.1_778;	NC_017477.1|WP_014567397.1_867;	NC_022909.1|WP_041818581.1_795;	NZ_CP016400.1|WP_069168406.1_179;	NZ_CP021704.1|WP_087713060.1_1196;	NZ_CP029614.1|WP_086874944.1_403;	ZLJ010|gene0923;
