# Supplementary material for: Complete Genome Sequencing and Comparative Genome Characterization of Lactobacillus johnsonii ZLJ010, a Potential Probiotic With Health-Promoting Properties
Source: Front Genet. 2019 Sep 10;10:812. doi: 10.3389/fgene.2019.00812 (PMC6746964; doi:10.3389/fgene.2019.00812)
Supplement: Supplementary file 5 [file Table_5.xlsx]

## Sheet: Sheet1
Table S5 Extracellular proteins in the ZLJ010 genome
Gene ID	Ref Gene Description_CP015424.1	NR Description	Gene name	GO ID	COG ID	COG Type	KO ID	Length(aa)	Signal peptides	Description	Number of predicted TMHs	Exp number of AAs in TMHs	Exp number, first 60 AAs	Total prob of N-in	POSSIBLE N-term signal sequence	Topology
gene0040	hypothetical protein	alpha/beta hydrolase	-	GO:0003824	COG4814	S	-	295	YES	Cleavage site between pos. 30 and 31: ANA-AH D=0.794 D-cutoff=0.450 Networks=SignalP-TM	0	1.95023	1.88256	0.07367	NO	outside:1-295;
gene0054	ammonia-forming cytochrome c nitrite reductase subunit c552	hypothetical protein	-	-	COG3212	S	-	201	YES	Cleavage site between pos. 26 and 27: AAA-CS D=0.710 D-cutoff=0.450 Networks=SignalP-TM	0	10.7341	10.7341	0.56919	YES	outside:1-201;
gene0067	6-carboxytetrahydropterin synthase QueD	hypothetical protein	-	GO:0016020;GO:0044425	COG4863	S	-	442	YES	Cleavage site between pos. 35 and 36: SDA-RF D=0.501 D-cutoff=0.450 Networks=SignalP-TM	1	21.1582	21.1493	0.9878	YES	inside:1-11;TMhelix:12-31;outside:32-442;
gene0089	amino acid ABC transporter permease	amino acid ABC transporter substrate-binding protein	lysX2	GO:0005215;GO:0044464;GO:0005623;GO:0016020;GO:0044425;GO:0051179	COG0834	E	K17074	537	YES	Cleavage site between pos. 31 and 32: TEA-AK D=0.689 D-cutoff=0.450 Networks=SignalP-TM	6	128.281	19.3222	0.88887	YES	inside:1-6;TMhelix:7-24;outside:25-305;TMhelix:306-328;inside:329-347;TMhelix:348-370;outside:371-384;TMhelix:385-407;inside:408-456;TMhelix:457-479;outside:480-483;TMhelix:484-506;inside:507-537;
gene0100	membrane protein	hypothetical protein	-	-	-	-	-	69	YES	Cleavage site between pos. 23 and 24: AVA-VT D=0.614 D-cutoff=0.450 Networks=SignalP-TM	1	18.5488	18.5488	0.83995	YES	inside:1-6;TMhelix:7-24;outside:25-69;
gene0101	DUF3298 domain-containing protein	hypothetical protein	-	-	COG4086	S	-	322	YES	Cleavage site between pos. 30 and 31: AKA-DN D=0.810 D-cutoff=0.450 Networks=SignalP-TM	0	11.0499	9.84785	0.1571	NO	outside:1-322;
gene0109	JAB domain-containing protein	hypothetical protein	-	-	ENOG4111VH8	S	-	508	YES	Cleavage site between pos. 30 and 31: AQA-AT D=0.864 D-cutoff=0.450 Networks=SignalP-TM	0	13.7543	13.7455	0.6567	YES	outside:1-508;
gene0131	hypothetical protein	hypothetical protein	phnD	GO:0044464;GO:0005623;GO:0032991;GO:0016020;GO:0044425;GO:0051179	COG3221	P	K02044	309	YES	Cleavage site between pos. 22 and 23: ATA-CS D=0.629 D-cutoff=0.450 Networks=SignalP-TM	1	17.0918	17.0869	0.94199	YES	inside:1-6;TMhelix:7-24;outside:25-309;
gene0145	magnesium transporter CorA	peptidase	-	GO:0016020;GO:0044425	ENOG410YNSE	S	-	982	YES	Cleavage site between pos. 29 and 30: VQA-AT D=0.907 D-cutoff=0.450 Networks=SignalP-TM	1	20.3245	0.05886	0.00421	NO	outside:1-955;TMhelix:956-975;inside:976-982;
gene0161	hypothetical protein	hypothetical protein	-	GO:0003824	COG1705	N;U	-	694	YES	Cleavage site between pos. 23 and 24: SVT-NN D=0.481 D-cutoff=0.450 Networks=SignalP-TM	0	3.7926	3.77024	0.19951	NO	outside:1-694;
gene0162	F0F1 ATP synthase subunit alpha	lysozyme	-	GO:0003824;GO:0009987;GO:0008152	COG3757	M	-	618	YES	Cleavage site between pos. 38 and 39: AQA-AT D=0.674 D-cutoff=0.450 Networks=SignalP-TM	0	8.93422	8.93057	0.43006	NO	outside:1-618;
gene0167	hypothetical protein	hypothetical protein	-	-	-	-	-	275	YES	Cleavage site between pos. 23 and 24: ACS-NK D=0.664 D-cutoff=0.450 Networks=SignalP-TM	0	10.7171	10.7164	0.43059	YES	outside:1-275;
gene0186	glycerol-3-phosphate acyltransferase	hypothetical protein	-	-	-	-	-	209	YES	Cleavage site between pos. 27 and 28: ASQ-SN D=0.705 D-cutoff=0.450 Networks=SignalP-TM	0	8.92841	8.92833	0.15118	NO	outside:1-209;
gene0200	amylovoran biosynthesis protein AmsE	PTS sugar transporter subunit IIB	-	GO:0005215;GO:0003824;GO:0051179;GO:0044699	COG1440	G	-	107	YES	Cleavage site between pos. 26 and 27: QNA-AK D=0.536 D-cutoff=0.450 Networks=SignalP-TM	0	0.55827	0.55756	0.35715	NO	outside:1-107;
gene0209	membrane protein	hypothetical protein	-	GO:0016020;GO:0044425	-	-	-	195	YES	Cleavage site between pos. 26 and 27: SFV-SD D=0.659 D-cutoff=0.450 Networks=SignalP-TM	2	42.8754	22.1709	0.85827	YES	inside:1-4;TMhelix:5-27;outside:28-168;TMhelix:169-188;inside:189-195;
gene0225	spermidine/putrescine ABC transporter substrate-binding protein	hypothetical protein	cycB	-	COG2182	G	K15770	405	YES	Cleavage site between pos. 31 and 32: SNE-SK D=0.576 D-cutoff=0.450 Networks=SignalP-TM	0	0.61855	0.57649	0.03605	NO	outside:1-405;
gene0264	cytochrome c-type biogenesis protein CcmE	hypothetical protein	-	-	ENOG410XV6C	S	-	237	YES	Cleavage site between pos. 25 and 26: ACS-II D=0.525 D-cutoff=0.450 Networks=SignalP-TM	1	21.8623	21.8622	0.70719	YES	inside:1-6;TMhelix:7-29;outside:30-237;
gene0354	cyclic pyranopterin monophosphate synthase	YSIRK signal domain/LPXTG anchor domain surface protein	-	GO:0044464;GO:0005576;GO:0005623;GO:0016020;GO:0044425	ENOG410XR2M	S	-	196	YES	Cleavage site between pos. 48 and 49: AQA-AT D=0.658 D-cutoff=0.450 Networks=SignalP-TM	1	18.2653	18.2653	0.81607	YES	inside:1-20;TMhelix:21-38;outside:39-196;
gene0400	arginine ABC transporter substrate-binding protein	amino acid ABC transporter substrate-binding protein	-	GO:0005215;GO:0051179	COG0834	E	-	263	YES	Cleavage site between pos. 26 and 27: CQR-QE D=0.455 D-cutoff=0.450 Networks=SignalP-TM	1	16.6688	16.6242	0.68194	YES	inside:1-4;TMhelix:5-24;outside:25-263;
gene0437	YdcF family protein	hypothetical protein	-	-	-	-	-	154	YES	Cleavage site between pos. 24 and 25: AWF-YH D=0.521 D-cutoff=0.450 Networks=SignalP-TM	1	19.6894	19.6814	0.93803	YES	inside:1-6;TMhelix:7-26;outside:27-154;
gene0438	protein translocase subunit SecD	sugar ABC transporter substrate-binding protein	-	-	COG1653	G	-	430	YES	Cleavage site between pos. 25 and 26: SKT-QT D=0.613 D-cutoff=0.450 Networks=SignalP-TM	0	0.16009	0.15628	0.02019	NO	outside:1-430;
gene0575	peptidyl-tRNA hydrolase	alpha/beta hydrolase	-	GO:0003824	COG4814	S	-	284	YES	Cleavage site between pos. 32 and 33: VPA-KK D=0.583 D-cutoff=0.450 Networks=SignalP-TM	1	18.4243	18.4128	0.93549	YES	inside:1-6;TMhelix:7-24;outside:25-284;
gene0579	arginine ABC transporter substrate-binding protein	glutamine ABC transporter substrate-binding protein	-	GO:0005215;GO:0060089;GO:0004871;GO:0016020;GO:0009987;GO:0050789;GO:0065007;GO:0023052;GO:0050896;GO:0044699	COG0834	E	K10039	273	YES	Cleavage site between pos. 24 and 25: ACQ-KN D=0.563 D-cutoff=0.450 Networks=SignalP-TM	1	16.2002	16.1871	0.7518	YES	inside:1-6;TMhelix:7-24;outside:25-273;
gene0581	arginine ABC transporter substrate-binding protein	glutamine ABC transporter substrate-binding protein	-	GO:0005215;GO:0060089;GO:0004871;GO:0016020;GO:0009987;GO:0050789;GO:0065007;GO:0023052;GO:0050896;GO:0044699	COG0834	E	K10039	274	YES	Cleavage site between pos. 24 and 25: GCA-KK D=0.566 D-cutoff=0.450 Networks=SignalP-TM	1	13.7607	13.7575	0.74684	YES	inside:1-6;TMhelix:7-24;outside:25-274;
gene0607	amino acid ABC transporter permease	ABC transporter permease	-	GO:0005215;GO:0044464;GO:0005623;GO:0016020;GO:0044425;GO:0051179	COG0834	E	-	497	YES	Cleavage site between pos. 29 and 30: AQA-AS D=0.852 D-cutoff=0.450 Networks=SignalP-TM	4	87.8767	18.5267	0.98803	YES	inside:1-6;TMhelix:7-24;outside:25-294;TMhelix:295-317;inside:318-347;TMhelix:348-370;outside:371-461;TMhelix:462-484;inside:485-497;
gene0610	cell division protein FtsI	ABC transporter	-	GO:0051179	COG0226	P	-	289	YES	Cleavage site between pos. 28 and 29: ANN-NS D=0.570 D-cutoff=0.450 Networks=SignalP-TM	0	14.2328	14.031	0.73605	YES	outside:1-289;
gene0642	DNA mismatch repair protein MutH	hypothetical protein	-	-	-	-	-	180	YES	Cleavage site between pos. 27 and 28: SSA-SS D=0.749 D-cutoff=0.450 Networks=SignalP-TM	1	16.8835	16.8746	0.77862	YES	inside:1-6;TMhelix:7-29;outside:30-180;
gene0758	hypothetical protein	hypothetical protein	-	GO:0016020;GO:0044425	ENOG410Y3RG	S	-	598	YES	Cleavage site between pos. 27 and 28: ALA-DV D=0.580 D-cutoff=0.450 Networks=SignalP-TM	4	82.0882	17.8721	0.25476	YES	outside:1-3;TMhelix:4-21;inside:22-256;TMhelix:257-279;outside:280-419;TMhelix:420-442;inside:443-446;TMhelix:447-466;outside:467-598;
gene0802	ABC transporter substrate-binding protein	peptide ABC transporter substrate-binding protein	-	GO:0044464;GO:0005623;GO:0032991;GO:0016020;GO:0044425;GO:0051179	COG0747	E	K02035	584	YES	Cleavage site between pos. 31 and 32: SKV-DN D=0.599 D-cutoff=0.450 Networks=SignalP-TM	0	0.85	0.84786	0.04246	NO	outside:1-584;
gene0803	ABC transporter substrate-binding protein	peptide ABC transporter substrate-binding protein	-	GO:0044464;GO:0005623;GO:0032991;GO:0016020;GO:0044425;GO:0051179	COG0747	E	-	586	YES	Cleavage site between pos. 22 and 23: LAA-CG D=0.574 D-cutoff=0.450 Networks=SignalP-TM	0	0.61994	0.6112	0.03115	NO	outside:1-586;
gene0897	hypothetical protein	2-hydroxyacid dehydrogenase	endA	-	ENOG410XSDQ	S	K15051	283	YES	Cleavage site between pos. 28 and 29: VQA-SS D=0.679 D-cutoff=0.450 Networks=SignalP-TM	0	1.45876	1.45818	0.11899	NO	outside:1-283;
gene0939	MetQ/NlpA family lipoprotein	hypothetical protein	-	-	-	-	-	240	YES	Cleavage site between pos. 36 and 37: SNA-KS D=0.500 D-cutoff=0.450 Networks=SignalP-TM	0	1.97718	1.97718	0.1842	NO	outside:1-240;
gene0951	DNA-directed RNA polymerase subunit beta	hypothetical protein	-	-	ENOG410ZSYM	S	-	415	YES	Cleavage site between pos. 31 and 32: AQA-AT D=0.857 D-cutoff=0.450 Networks=SignalP-TM	0	2.43045	2.43027	0.13783	NO	outside:1-415;
gene0957	amino acid ABC transporter substrate-binding protein	amino acid ABC transporter substrate-binding protein	-	GO:0005215;GO:0060089;GO:0004871;GO:0016020;GO:0009987;GO:0050789;GO:0065007;GO:0023052;GO:0050896;GO:0044699	COG0834	E	K02030	284	YES	Cleavage site between pos. 35 and 36: SSS-SS D=0.666 D-cutoff=0.450 Networks=SignalP-TM	0	5.63857	5.63637	0.29501	NO	outside:1-284;
gene0968	peptide ABC transporter permease	membrane protein	-	GO:0016020;GO:0044425	-	-	-	325	YES	Cleavage site between pos. 30 and 31: SQR-AD D=0.463 D-cutoff=0.450 Networks=SignalP-TM	4	85.7061	19.1043	0.20841	YES	outside:1-4;TMhelix:5-24;inside:25-223;TMhelix:224-246;outside:247-269;TMhelix:270-292;inside:293-296;TMhelix:297-319;outside:320-325;
gene1023	MFS transporter	hypothetical protein	-	GO:0016020;GO:0044425;GO:0051179	-	-	-	395	YES	Cleavage site between pos. 16 and 17: VLF-LT D=0.488 D-cutoff=0.450 Networks=SignalP-TM	11	247.884	29.3933	0.94904	YES	inside:1-11;TMhelix:12-34;outside:35-77;TMhelix:78-100;inside:101-106;TMhelix:107-125;outside:126-139;TMhelix:140-162;inside:163-168;TMhelix:169-191;outside:192-218;TMhelix:219-241;inside:242-247;TMhelix:248-270;outside:271-279;TMhelix:280-299;inside:300-303;TMhelix:304-326;outside:327-340;TMhelix:341-363;inside:364-371;TMhelix:372-391;outside:392-395;
gene1053	hypothetical protein	hypothetical protein	-	-	-	-	-	197	YES	Cleavage site between pos. 24 and 25: QTA-KS D=0.688 D-cutoff=0.450 Networks=SignalP-TM	0	0.73575	0.66393	0.14438	NO	outside:1-197;
gene1072	L-serine ammonia-lyase	hypothetical protein	-	-	-	-	-	370	YES	Cleavage site between pos. 28 and 29: ILA-MN D=0.461 D-cutoff=0.450 Networks=SignalP-TM	1	22.6389	22.5894	0.99314	YES	inside:1-4;TMhelix:5-27;outside:28-370;
gene1162	5'-nucleotidase, lipoprotein e(P4) family	BMP family ABC transporter substrate-binding protein	bmpA	GO:0044464;GO:0005623;GO:0016020	COG1744	S	K07335	361	YES	Cleavage site between pos. 33 and 34: DTA-GS D=0.513 D-cutoff=0.450 Networks=SignalP-TM	0	5.28189	5.12771	0.28305	NO	outside:1-361;
gene1173	tRNA 5-methoxyuridine(34)/uridine 5-oxyacetic acid(34) synthase CmoB	hypothetical protein	-	GO:0005488	-	-	-	275	YES	Cleavage site between pos. 33 and 34: AEA-NE D=0.464 D-cutoff=0.450 Networks=SignalP-TM	0	0.0147	0.00755	0.0193	NO	outside:1-275;
gene1175	endo-1,4-beta-xylanase A	hypothetical protein	-	-	-	-	-	79	YES	Cleavage site between pos. 21 and 22: VSV-NT D=0.547 D-cutoff=0.450 Networks=SignalP-TM	0	1.40071	1.40071	0.67118	NO	inside:1-79;
gene1198	-	hypothetical protein	-	-	COG3212	S	-	209	YES	Cleavage site between pos. 32 and 33: AQA-ST D=0.815 D-cutoff=0.450 Networks=SignalP-TM	0	11.8596	11.8596	0.60853	YES	outside:1-209;
gene1276	undecaprenyldiphospho-muramoylpentapeptide beta-N- acetylglucosaminyltransferase	hypothetical protein	-	GO:0016020;GO:0044425	-	-	-	280	YES	Cleavage site between pos. 31 and 32: AFA-AS D=0.910 D-cutoff=0.450 Networks=SignalP-TM	2	39.8828	18.4589	0.8581	YES	inside:1-8;TMhelix:9-31;outside:32-250;TMhelix:251-273;inside:274-280;
gene1279	dihydropteroate synthase	hypothetical protein	-	-	-	-	-	214	YES	Cleavage site between pos. 32 and 33: SSA-AD D=0.520 D-cutoff=0.450 Networks=SignalP-TM	0	0.70258	0.70258	0.02536	NO	outside:1-214;
gene1282	chaperonin GroL	hypothetical protein	-	-	-	-	-	242	YES	Cleavage site between pos. 18 and 19: SSK-QT D=0.451 D-cutoff=0.450 Networks=SignalP-TM	0	0	0	0.01346	NO	outside:1-242;
gene1329	4-hydroxybenzoate octaprenyltransferase	DUF4767 domain-containing protein	-	-	ENOG41128F1	S	-	177	YES	Cleavage site between pos. 32 and 33: SSA-KS D=0.718 D-cutoff=0.450 Networks=SignalP-TM	0	0.87798	0.87798	0.07428	NO	outside:1-177;
gene1383	rod shape-determining protein MreC	rod shape-determining protein MreC	-	GO:0009987;GO:0050789;GO:0032502;GO:0065007;GO:0071840;GO:0044699	COG1792	M	-	283	YES	Cleavage site between pos. 11 and 12: KLL-TI D=0.454 D-cutoff=0.450 Networks=SignalP-TM	1	19.566	19.4517	0.51272	YES	outside:1-9;TMhelix:10-28;inside:29-283;
gene1434	orotidine-5'-phosphate decarboxylase	Fructosyltransfearse	inuJ	GO:0003824;GO:0016020;GO:0044425;GO:0044699	ENOG410XR0E	G	K20811	745	YES	Cleavage site between pos. 36 and 37: ANA-AT D=0.888 D-cutoff=0.450 Networks=SignalP-TM	1	23.511	2.8256	0.13012	NO	outside:1-716;TMhelix:717-739;inside:740-745;
gene1447	metal ABC transporter substrate-binding protein	metal ABC transporter substrate-binding protein	-	GO:0005488;GO:0022610;GO:0051179	COG0803	P	K02077	296	YES	Cleavage site between pos. 28 and 29: SKK-EN D=0.535 D-cutoff=0.450 Networks=SignalP-TM	1	16.5172	16.516	0.85633	YES	inside:1-6;TMhelix:7-24;outside:25-296;
gene1458	putrescine/spermidine ABC transporter substrate-binding protein	spermidine/putrescine ABC transporter substrate-binding protein	-	GO:0005488;GO:0044464;GO:0005623;GO:0051179;GO:0044699	COG0687	E	-	357	YES	Cleavage site between pos. 22 and 23: AGA-KQ D=0.703 D-cutoff=0.450 Networks=SignalP-TM	0	6.63282	6.61895	0.30655	NO	outside:1-357;
gene1511	DNA translocase FtsK	DNA translocase FtsK	ftsK	GO:0005488;GO:0016020;GO:0044425;GO:0009987;GO:0044699	COG1674	D	K03466	807	YES	Cleavage site between pos. 10 and 11: RAT-KK D=0.475 D-cutoff=0.450 Networks=SignalP-TM	5	94.2491	23.5046	0.9989	YES	inside:1-25;TMhelix:26-48;outside:49-62;TMhelix:63-80;inside:81-92;TMhelix:93-115;outside:116-134;TMhelix:135-157;inside:158-163;TMhelix:164-186;outside:187-807;
gene1548	iron transporter	membrane protein	-	-	-	-	-	59	YES	Cleavage site between pos. 21 and 22: ALA-AG D=0.517 D-cutoff=0.450 Networks=SignalP-TM	1	22.3348	22.3348	0.58517	YES	outside:1-4;TMhelix:5-27;inside:28-59;
gene1563	membrane protein insertase YidC	hypothetical protein	yidC	GO:0016020;GO:0044425;GO:0009987;GO:0051179;GO:0071840;GO:0044699	COG0706	U	K03217	327	YES	Cleavage site between pos. 27 and 28: ANN-GH D=0.562 D-cutoff=0.450 Networks=SignalP-TM	5	114.672	21.7012	0.97576	YES	inside:1-6;TMhelix:7-29;outside:30-67;TMhelix:68-90;inside:91-143;TMhelix:144-166;outside:167-185;TMhelix:186-208;inside:209-228;TMhelix:229-251;outside:252-327;
gene1598	peptidyl-prolyl cis-trans isomerase	foldase	-	GO:0003824;GO:0044464;GO:0005623;GO:0016020;GO:0009987;GO:0008152	COG0760	O	-	298	YES	Cleavage site between pos. 29 and 30: GKA-VV D=0.517 D-cutoff=0.450 Networks=SignalP-TM	0	14.6833	14.6826	0.63699	YES	outside:1-298;
gene1654	tight adherence protein D	sex pheromone biosynthesis protein	-	-	COG4851	S	-	379	YES	Cleavage site between pos. 28 and 29: SDL-AN D=0.626 D-cutoff=0.450 Networks=SignalP-TM	0	0.07661	0.05742	0.0032	NO	outside:1-379;
gene1681	UDP-glucose 4-epimerase GalE	hypothetical protein	-	-	ENOG4111U6T	S	-	326	YES	Cleavage site between pos. 34 and 35: AQA-AT D=0.846 D-cutoff=0.450 Networks=SignalP-TM	0	0.24059	0.2405	0.0214	NO	outside:1-326;
gene1682	serine--tRNA ligase	surface protein, aggregation promoting factor	-	-	ENOG4111U6T	S	-	267	YES	Cleavage site between pos. 38 and 39: VKA-AE D=0.739 D-cutoff=0.450 Networks=SignalP-TM	0	1.42106	1.42029	0.04605	NO	outside:1-267;
gene1788	N-acetylglucosamine-6-phosphate deacetylase	hypothetical protein	penP	-	-	-	K17836	314	YES	Cleavage site between pos. 18 and 19: ALA-FY D=0.461 D-cutoff=0.450 Networks=SignalP-TM	1	19.8138	19.7789	0.90746	YES	inside:1-4;TMhelix:5-24;outside:25-314;
gene1794	IscS subfamily cysteine desulfurase	sugar ABC transporter substrate-binding protein	-	GO:0051179;GO:0044699	COG1653	G	K02027	434	YES	Cleavage site between pos. 24 and 25: ACS-NS D=0.690 D-cutoff=0.450 Networks=SignalP-TM	0	2.92884	2.92079	0.16766	NO	outside:1-434;
gene1810	DNA repair protein RecO	mucin-binding protein	-	GO:0044464;GO:0005576;GO:0005623;GO:0016020;GO:0044425	ENOG410XR2M	S	-	1534	YES	Cleavage site between pos. 47 and 48: VQA-AD D=0.664 D-cutoff=0.450 Networks=SignalP-TM	1	24.7337	8.72254	0.41477	NO	outside:1-1506;TMhelix:1507-1524;inside:1525-1534;
gene1828	ABC transporter substrate-binding protein	peptide ABC transporter substrate-binding protein	-	GO:0044464;GO:0005623;GO:0032991;GO:0016020;GO:0044425;GO:0051179	COG0747	E	K02035	584	YES	Cleavage site between pos. 31 and 32: NNA-SD D=0.657 D-cutoff=0.450 Networks=SignalP-TM	0	0.49903	0.49765	0.02535	NO	outside:1-584;
gene1832	transcriptional regulator	YSIRK signal domain/LPXTG anchor domain surface protein	-	GO:0044464;GO:0005576;GO:0005623;GO:0016020;GO:0044425	ENOG4111NE4	S	-	532	YES	Cleavage site between pos. 38 and 39: VKA-DT D=0.630 D-cutoff=0.450 Networks=SignalP-TM	1	19.0971	19.0971	0.9796	YES	inside:1-12;TMhelix:13-31;outside:32-532;
gene1838	aspartate ammonia-lyase	helicase	-	GO:0003824;GO:0005488;GO:0044421;GO:0005576;GO:0008152	COG5549	O	-	214	YES	Cleavage site between pos. 21 and 22: EFA-YQ D=0.539 D-cutoff=0.450 Networks=SignalP-TM	0	6.42984	6.42588	0.34697	NO	outside:1-214;
gene1854	endopeptidase	hydrolase	cwlO	GO:0003824	COG0791	M	K21471	421	YES	Cleavage site between pos. 40 and 41: AQA-ST D=0.653 D-cutoff=0.450 Networks=SignalP-TM	0	10.0863	10.085	0.49311	YES	outside:1-421;
gene1869	dethiobiotin synthase	hypothetical protein	-	-	-	-	-	90	YES	Cleavage site between pos. 29 and 30: SQA-AD D=0.783 D-cutoff=0.450 Networks=SignalP-TM	1	15.6821	15.6821	0.62452	YES	inside:1-6;TMhelix:7-29;outside:30-90;
gene1875	metal ABC transporter substrate-binding protein	metal ABC transporter substrate-binding protein	-	GO:0005488;GO:0022610;GO:0051179	COG0803	P	-	299	YES	Cleavage site between pos. 31 and 32: SNK-QN D=0.633 D-cutoff=0.450 Networks=SignalP-TM	0	5.65304	5.63049	0.31009	NO	outside:1-299;
gene1878	threonylcarbamoyl-AMP synthase	YSIRK signal domain/LPXTG anchor domain surface protein	-	GO:0044464;GO:0005576;GO:0005623;GO:0016020;GO:0044425	ENOG4111GRZ	M	-	2225	YES	Cleavage site between pos. 49 and 50: AQA-DT D=0.564 D-cutoff=0.450 Networks=SignalP-TM	2	39.6782	21.7196	0.99452	YES	inside:1-20;TMhelix:21-43;outside:44-2199;TMhelix:2200-2219;inside:2220-2225;
gene1992	DNA recombination protein RmuC	hypothetical protein	-	-	ENOG4111V0R	S	-	383	YES	Cleavage site between pos. 10 and 11: LFK-LV D=0.499 D-cutoff=0.450 Networks=SignalP-TM	1	22.5317	22.5246	0.9928	YES	inside:1-6;TMhelix:7-29;outside:30-383;
gene2004	L-ribulose-5-phosphate 4-epimerase	hypothetical protein	-	-	-	-	-	174	YES	Cleavage site between pos. 27 and 28: SQN-NT D=0.699 D-cutoff=0.450 Networks=SignalP-TM	0	3.11433	3.10843	0.16646	NO	outside:1-174;
gene2015	excinuclease ABC subunit UvrC	phosphonate ABC transporter substrate-binding protein	phnD	GO:0044464;GO:0005623;GO:0032991;GO:0016020;GO:0044425;GO:0051179	COG3221	P	K02044	310	YES	Cleavage site between pos. 31 and 32: SKA-SD D=0.670 D-cutoff=0.450 Networks=SignalP-TM	0	0.76558	0.76489	0.06026	NO	outside:1-310;
gene2016	endopeptidase	BMP family ABC transporter substrate-binding protein	bmpA	GO:0044464;GO:0005623;GO:0016020	COG1744	S	K07335	356	YES	Cleavage site between pos. 29 and 30: NHN-KP D=0.573 D-cutoff=0.450 Networks=SignalP-TM	0	7.74295	7.63043	0.43122	NO	outside:1-356;
gene2052	membrane protein insertase YidC	membrane protein	yidC	GO:0044464;GO:0005623;GO:0016020;GO:0044425;GO:0009987;GO:0051179;GO:0071840;GO:0044699	COG0706	U	K03217	291	YES	Cleavage site between pos. 30 and 31: GCA-ST D=0.557 D-cutoff=0.450 Networks=SignalP-TM	4	110.492	25.3747	0.82944	YES	inside:1-11;TMhelix:12-34;outside:35-71;TMhelix:72-94;inside:95-182;TMhelix:183-205;outside:206-219;TMhelix:220-242;inside:243-291;
