# Supplementary material for: Complete Genome Sequencing and Comparative Genome Characterization of Lactobacillus johnsonii ZLJ010, a Potential Probiotic With Health-Promoting Properties
Source: Front Genet. 2019 Sep 10;10:812. doi: 10.3389/fgene.2019.00812 (PMC6746964; doi:10.3389/fgene.2019.00812)
Supplement: Supplementary file 6 [file Table_6.xlsx]

## Sheet: Sheet1
Table S6 Genomics islands in the ZLJ010 genome
Island ID	Gene ID	Gene Start	Gene End	Strand	Gene name
GI01	gene0296	313582	314589	+	-
GI01	gene0297	314604	316148	+	lysS
GI01	gene0300	316604	319072	+	clpC
GI01	gene0301	319421	322909	+	-
GI01	gene0302	322927	326598	+	rpoC
GI01	gene0303	326673	327344	-	comC
GI01	gene0304	327511	327918	+	-
GI01	gene0305	327942	328412	+	rpsG
GI01	gene0306	328442	330538	+	fusA
GI01	gene0307	330809	331117	+	rpsJ
GI01	gene0308	331144	331773	+	-
GI01	gene0309	331788	332405	+	rplD
GI01	gene0310	332405	332701	+	-
GI01	gene0311	332721	333557	+	rplB
GI01	gene0312	333579	333866	+	rpsS
GI01	gene0313	333887	334240	+	-
GI01	gene0314	334255	334923	+	rpsC
GI01	gene0315	334926	335363	+	rplP
GI01	gene0316	335353	335550	+	-
GI01	gene0317	335573	335839	+	rpsQ
GI01	gene0318	335873	336241	+	-
GI01	gene0319	336262	336501	+	-
GI01	gene0320	336516	337058	+	rplE
GI01	gene0321	337283	337681	+	-
GI01	gene0322	337706	338236	+	-
GI01	gene0323	338264	338623	+	rplR
GI01	gene0324	338641	339165	+	-
GI01	gene0325	339178	339360	+	-
GI01	gene0326	339386	339826	+	rplO
GI01	gene0327	339826	341121	+	-
GI01	gene0328	341133	341786	+	-
GI01	gene0329	341860	342081	+	-
GI01	gene0330	342246	342593	+	rpsM
GI01	gene0331	342618	343007	+	rpsK
GI01	gene0332	343053	343991	+	-
GI01	gene0333	344018	344401	+	-
GI01	gene0334	344587	345435	+	ecfA1
GI02	gene0353	359017	359952	+	-
GI02	gene0354	360188	360778	+	-
GI02	gene0355	360794	363760	+	-
GI02	gene0356	364008	365231	+	-
GI02	gene0357	365566	372363	+	-
GI02	gene0358	372619	372795	+	-
GI02	gene0359	372792	373139	+	-
GI02	gene0360	373204	373434	+	-
GI02	gene0361	373391	374716	+	-
GI02	gene0362	374932	384447	+	-
GI02	gene0363	385012	385359	+	-
GI02	gene0364	385316	386671	+	-
GI02	gene0365	386782	388017	-	gadC
GI02	gene0366	388014	388442	-	gadC
GI02	gene0367	388922	390109	+	-
GI02	gene0368	390112	391620	+	asp1
GI02	gene0369	391622	393166	+	-
GI02	gene0370	393138	394010	+	asp3
GI02	gene0371	394015	396381	+	-
GI02	gene0372	396394	397923	+	-
GI02	gene0373	397916	399244	+	-
GI02	gene0374	399282	399425	+	-
GI02	gene0375	399788	407452	+	-
GI02	gene0376	407516	408793	-	-
GI02	gene0377	409076	409954	+	-
GI02	gene0378	409963	410976	-	-
GI02	gene0379	411262	412611	-	pepC
GI02	gene0380	412808	413842	+	-
GI03	gene0641	661188	662306	-	-
GI03	gene0642	662391	662933	-	-
GI03	gene0643	663020	663820	-	-
GI03	gene0644	663844	664311	-	-
GI03	gene0645	664382	664804	-	-
GI03	gene0646	664808	665152	-	-
GI03	gene0647	665291	665491	+	-
GI03	gene0648	665663	665911	-	-
GI03	gene0649	665974	666471	+	-
GI03	gene0650	666546	666713	+	antB
GI03	gene0651	666724	666876	+	-
GI03	gene0652	666891	667193	+	-
GI03	gene0653	667175	667300	+	-
GI03	gene0654	667314	667439	+	-
GI03	gene0655	667454	667627	+	-
GI03	gene0656	667651	667992	+	-
GI03	gene0657	668008	668493	+	-
GI03	gene0658	668507	669364	+	-
GI03	gene0659	669374	670123	+	-
GI03	gene0660	670136	670936	+	dnaC
GI03	gene0661	670939	671256	+	-
GI03	gene0662	671278	671643	+	-
GI03	gene0663	671677	671964	+	-
GI03	gene0664	672259	672534	+	-
GI03	gene0665	672534	672776	+	-
GI03	gene0666	672781	673053	+	-
GI03	gene0667	673040	673312	+	-
GI03	gene0668	673332	673853	+	-
GI03	gene0669	673850	673972	+	-
GI03	gene0670	674213	674626	+	-
GI03	gene0671	674623	675084	+	-
GI03	gene0672	675086	675208	+	-
GI03	gene0673	675249	675392	+	-
GI03	gene0674	675620	676204	+	-
GI03	gene0677	677244	678041	+	xtmA
GI03	gene0678	678019	679314	+	-
GI03	gene0679	679314	680762	+	-
GI03	gene0680	680713	682332	+	-
GI03	gene0681	682320	682619	+	-
GI03	gene0682	682750	683388	+	-
GI03	gene0683	683392	684381	+	-
GI03	gene0684	684381	684587	+	-
GI03	gene0685	684562	684903	+	-
GI03	gene0686	684913	685362	+	-
GI03	gene0687	685364	685747	+	-
GI03	gene0688	685731	686201	+	-
GI03	gene0689	686194	687294	+	-
GI03	gene0690	687306	687704	+	-
GI03	gene0691	687783	688112	+	-
GI03	gene0692	688159	688299	+	-
GI03	gene0693	688289	693082	+	-
GI03	gene0694	693086	693649	+	-
GI03	gene0695	693649	693984	+	-
GI03	gene0696	693977	694840	+	-
GI03	gene0697	694894	695205	+	-
GI03	gene0698	695192	695527	+	-
GI03	gene0699	695520	696668	+	-
GI03	gene0700	696665	697573	+	-
GI03	gene0701	697584	698222	+	-
GI03	gene0702	698236	698712	+	-
GI03	gene0703	698687	699106	+	-
GI03	gene0704	699107	699736	+	-
GI03	gene0705	699783	700133	+	-
GI03	gene0706	700130	700423	+	-
GI03	gene0707	700441	700917	+	-
GI03	gene0708	700917	701141	+	-
GI03	gene0709	701255	701530	+	-
GI03	gene0710	701530	701703	+	-
GI03	gene0711	701696	702097	+	-
GI03	gene0712	702099	703007	+	-
GI03	gene0713	703134	703274	+	-
GI04	gene0811	797226	798209	-	-
GI04	gene0812	798414	798533	+	-
GI04	gene0813	799553	799717	-	-
GI04	gene0814	799778	800059	+	-
GI04	gene0815	800424	800855	+	-
GI04	gene0816	800989	803142	+	copB
GI04	gene0817	803195	803359	+	-
GI04	gene0818	803467	803691	+	-
GI04	gene0819	803973	804221	+	-
GI04	gene0820	804215	804556	+	mazF
GI04	gene0821	804934	805434	+	-
GI04	gene0822	805595	806572	+	-
GI04	gene0823	806665	806877	-	-
GI04	gene0824	807232	807906	+	-
GI04	gene0825	808078	809283	-	-
GI04	gene0826	809690	810022	+	-
GI04	gene0827	810320	810640	-	-
GI05	gene0937	924607	926418	+	dnaG
GI05	gene0938	926434	927552	+	-
GI05	gene0939	927908	928630	+	-
GI05	gene0940	928873	930096	+	-
GI05	gene0941	930447	933692	+	-
GI05	gene0942	934412	936331	+	tetM
GI05	gene0943	936746	938023	-	-
GI05	gene0944	938420	938932	+	-
GI05	gene0946	939917	940288	+	rpoE
GI05	gene0945	939404	939925	-	-
GI06	gene1100	1086123	1086788	+	cysH
GI06	gene1101	1086788	1087162	+	-
GI06	gene1102	1087169	1087624	+	-
GI06	gene1103	1087627	1088328	+	-
GI06	gene1104	1088423	1088701	+	-
GI06	gene1105	1088720	1089385	+	-
GI06	gene1106	1089351	1090658	+	xtmB
GI06	gene1107	1090671	1092305	+	-
GI06	gene1108	1092256	1093401	+	-
GI07	gene1247	1229623	1230930	-	engA
GI07	gene1248	1231006	1232208	-	rpsA
GI07	gene1249	1232271	1232963	-	-
GI07	gene1250	1233044	1233637	-	-
GI07	gene1251	1233902	1234669	-	-
GI07	gene1252	1234730	1235449	-	-
GI07	gene1253	1235451	1236041	-	-
GI07	gene1254	1236031	1236774	-	scpA
GI07	gene1255	1236767	1237129	-	-
GI07	gene1256	1237135	1238043	-	xerD
GI07	gene1257	1238015	1238908	-	-
GI08	gene1297	1282082	1283032	-	-
GI08	gene1298	1283329	1283505	+	-
GI08	gene1299	1283502	1283849	+	-
GI08	gene1300	1283914	1284144	+	-
GI08	gene1301	1284101	1285426	+	-
GI08	gene1302	1285645	1286268	-	-
GI08	gene1303	1286259	1286558	-	-
GI08	gene1304	1286787	1288358	-	-
GI08	gene1305	1288483	1290789	-	-
GI08	gene1306	1291503	1291931	-	-
GI08	gene1307	1292009	1292254	-	-
GI08	gene1308	1292538	1293512	-	-
GI08	gene1309	1293559	1294986	-	-
GI08	gene1310	1294988	1295890	-	-
GI08	gene1311	1295880	1296992	-	-
GI09	gene1324	1308759	1309241	-	-
GI09	gene1325	1309447	1310298	-	-
GI09	gene1326	1310634	1311860	+	-
GI09	gene1327	1312070	1312735	-	-
GI09	gene1328	1312803	1314071	-	-
GI09	gene1329	1314168	1314701	-	-
GI09	gene1330	1314841	1315491	-	-
GI09	gene1331	1315510	1315680	-	-
GI09	gene1332	1315801	1316316	-	-
GI09	gene1333	1316316	1316792	-	-
GI09	gene1334	1317005	1317589	-	engB
GI09	gene1335	1317589	1318854	-	clpX
GI09	gene1336	1319000	1320349	-	tig
GI09	gene1337	1320508	1321698	-	tuf
GI09	gene1338	1321876	1322733	-	-
GI09	gene1339	1322733	1324508	-	rnj
GI09	gene1340	1324669	1324938	-	-
GI09	gene1341	1325133	1325390	+	rpsT
GI10	gene1703	1682968	1683285	+	-
GI10	gene1704	1683559	1683858	+	-
GI10	gene1705	1684181	1684486	+	-
GI10	gene1706	1685313	1685831	+	-
GI10	gene1708	1685989	1686375	-	-
GI10	gene1709	1686944	1687243	+	-
GI10	gene1728	1689636	1689953	+	-
GI10	gene1729	1690227	1690526	+	-
GI10	gene1730	1690849	1691154	+	-
GI10	gene1731	1691981	1692499	+	-
GI10	gene1733	1692657	1693043	-	-
GI10	gene1734	1693612	1693911	+	-
GI10	gene1735	1694706	1696775	-	ltaS
GI10	gene1736	1696860	1697876	-	-
GI10	gene1737	1697876	1698919	-	-
GI10	gene1738	1698912	1700078	-	-
GI10	gene1749	1701387	1701746	+	-
GI10	gene1750	1702401	1703678	+	-
GI10	gene1769	1705553	1705870	+	-
GI10	gene1770	1706144	1706443	+	-
GI10	gene1771	1706766	1707071	+	-
GI10	gene1772	1707898	1708416	+	-
GI10	gene1774	1708574	1708960	-	-
GI10	gene1775	1709529	1709828	+	-
