# Supplementary material for: Complete Genome Sequencing and Comparative Genome Characterization of Lactobacillus johnsonii ZLJ010, a Potential Probiotic With Health-Promoting Properties
Source: Front Genet. 2019 Sep 10;10:812. doi: 10.3389/fgene.2019.00812 (PMC6746964; doi:10.3389/fgene.2019.00812)
Supplement: Supplementary file 7 [file Table_7.xlsx]

## Sheet: Sheet1
TABLE S7 Complete prophage regions of the ZLJ010 genome
Gene ID	Gene Start	Gene End	Length (bp)	Product	Gene name
Region 1, Lister_B054, total : 81 CDS.
gene0638	658396	659625	1230	helicase	-
gene0639	659625	660956	1332	PTS cellobiose transporter subunit IIC	-
gene0641	662306	661188	1119	site-specific integrase	-
gene0642	662933	662391	543	hypothetical protein	-
gene0643	663820	663020	801	hypothetical protein	-
gene0644	664311	663844	468	hypothetical protein	-
gene0645	664804	664382	423	hypothetical protein	-
gene0646	665152	664808	345	DNA-binding helix-turn-helix protein	-
gene0647	665291	665491	201	transcriptional regulator	-
gene0648	665911	665663	249	hypothetical protein	-
gene0649	665974	666471	498	antirepressor	-
gene0650	666546	666713	168	antirepressor	antB
gene0651	666724	666876	153	hypothetical protein	-
gene0652	666891	667193	303	hypothetical protein	-
gene0653	667175	667300	126	hypothetical protein	-
gene0654	667314	667439	126	hypothetical protein	-
gene0655	667454	667627	174	hypothetical protein	-
gene0656	667651	667992	342	hypothetical protein	-
gene0657	668008	668493	486	hypothetical protein	-
gene0658	668507	669364	858	erf family protein	-
gene0659	669374	670123	750	phage replication protein	-
gene0660	670136	670936	801	DNA replication protein	dnaC
gene0661	670939	671256	318	putative transcriptional regulator	-
gene0662	671278	671643	366	hypothetical protein	-
gene0663	671677	671964	288	hypothetical protein	-
gene0664	672259	672534	276	hypothetical protein	-
gene0665	672534	672776	243	hypothetical protein	-
gene0666	672781	673053	273	hypothetical protein	-
gene0667	673040	673312	273	hypothetical protein	-
gene0668	673332	673853	522	phage methyltransferase	-
gene0669	673850	673972	123	hypothetical protein	-
gene0670	674213	674626	414	hypothetical protein	-
gene0671	674623	675084	462	Holliday junction DNA helicase	-
gene0672	675086	675208	123	hypothetical protein	-
gene0673	675249	675392	144	hypothetical protein	-
gene0674	675620	676204	585	ArpU family transcriptional regulator	-
gene0677	677244	678041	798	terminase	xtmA
gene0678	678019	679314	1296	terminase	-
gene0679	679314	680762	1449	hypothetical protein	-
gene0680	680713	682332	1620	hypothetical protein	-
gene0681	682320	682619	300	hypothetical protein	-
gene0682	682750	683388	639	hypothetical protein	-
gene0683	683392	684381	990	N4-gp56 family major capsid protein	-
gene0684	684381	684587	207	hypothetical protein	-
gene0685	684562	684903	342	hypothetical protein	-
gene0686	684913	685362	450	hypothetical protein	-
gene0687	685364	685747	384	hypothetical protein	-
gene0688	685731	686201	471	hypothetical protein	-
gene0689	686194	687294	1101	hypothetical protein	-
gene0690	687306	687704	399	hypothetical protein	-
gene0691	687783	688112	330	hypothetical protein	-
gene0692	688159	688299	141	hypothetical protein	-
gene0693	688289	693082	4794	hypothetical protein	-
gene0694	693086	693649	564	hypothetical protein	-
gene0695	693649	693984	336	hypothetical protein	-
gene0696	693977	694840	864	hypothetical protein	-
gene0697	694894	695205	312	hypothetical protein	-
gene0698	695192	695527	336	hypothetical protein	-
gene0699	695520	696668	1149	hypothetical protein	-
gene0700	696665	697573	909	hypothetical protein	-
gene0701	697584	698222	639	Uncharacterised protein	-
gene0702	698236	698712	477	hypothetical protein	-
gene0703	698687	699106	420	hypothetical protein	-
gene0704	699107	699736	630	hypothetical protein	-
gene0705	699783	700133	351	hypothetical protein	-
gene0706	700130	700423	294	hypothetical protein	-
gene0707	700441	700917	477	hypothetical protein	-
gene0708	700917	701141	225	hypothetical protein	-
gene0709	701255	701530	276	hypothetical protein	-
gene0710	701530	701703	174	hypothetical protein	-
gene0711	701696	702097	402	hypothetical protein	-
gene0712	702099	703007	909	glycoside hydrolase family 25	-
gene0713	703134	703274	141	Maz-like protein	-
gene0714	703613	703428	186	hypothetical protein	-
gene0715	703727	704869	1143	UDP-N-acetyl glucosamine 2-epimerase	wecB
gene0716	705411	704902	510	teichoic acid glycosylation protein	-
gene0717	705850	705404	447	flavodoxin	-
gene0718	706036	706860	825	type I methionyl aminopeptidase	-
gene0719	706875	707783	909	hypothetical protein	-
gene0720	707857	708762	906	UTP--glucose-1-phosphate uridylyltransferase	galU
gene0721	708893	709855	963	proline/glycine betaine ABC transporter ATP-binding protein	-
Region 2, Lactob_ Lj928, total : 65 CDS.
gene1073	1070163	1069282	882	LysR family transcriptional regulator	-
gene1074	1071304	1070234	1071	tyrosine recombinase XerS	-
gene1075	1073189	1071969	1221	site-specific integrase	-
gene1076	1074353	1073373	981	DNA-binding protein	-
gene1077	1075315	1074584	732	hypothetical protein	-
gene1078	1075890	1075330	561	hypothetical protein	-
gene1079	1076545	1075937	609	XRE family transcriptional regulator	-
gene1080	1076699	1076926	228	transcriptional regulator	-
gene1081	1076938	1077720	783	hypothetical protein	antB
gene1082	1077730	1078086	357	hypothetical protein	-
gene1083	1078328	1078483	156	hypothetical protein	-
gene1084	1078495	1078653	159	hypothetical protein	-
gene1085	1078682	1079557	876	replication protein	-
gene1086	1079559	1080362	804	hypothetical protein	-
gene1087	1080374	1081087	714	DNA-binding protein	-
gene1088	1081077	1081436	360	hypothetical protein	-
gene1089	1081884	1082075	192	hypothetical protein	-
gene1090	1082168	1082473	306	hypothetical protein	-
gene1091	1082479	1082949	471	Holliday junction DNA helicase	-
gene1092	1082942	1083262	321	hypothetical protein	-
gene1093	1083244	1083471	228	hypothetical protein	-
gene1094	1083541	1083657	117	hypothetical protein	-
gene1095	1083869	1084429	561	ArpU family transcriptional regulator	-
gene1098	1085422	1085586	165	hypothetical protein	-
gene1099	1085614	1086081	468	hypothetical protein	-
gene1100	1086123	1086788	666	phosphoadenosine phosphosulfate reductase	cysH
gene1101	1086788	1087162	375	hypothetical protein	-
gene1102	1087169	1087624	456	hypothetical protein	-
gene1103	1087627	1088328	702	nuclease	-
gene1104	1088423	1088701	279	hypothetical protein	-
gene1105	1088720	1089385	666	terminase	-
gene1106	1089351	1090658	1308	terminase	xtmB
gene1107	1090671	1092305	1635	phage capsid protein	-
gene1108	1092256	1093401	1146	structural protein	-
gene1109	1093500	1094126	627	scaffold protein	-
gene1110	1094134	1095171	1038	hypothetical protein	-
gene1111	1095198	1095587	390	hypothetical protein	-
gene1112	1095581	1095931	351	minor capsid protein	-
gene1113	1095941	1096312	372	phage capsid protein	-
gene1114	1096305	1096706	402	hypothetical protein	-
gene1115	1096718	1097314	597	hypothetical protein	-
gene1116	1097325	1097771	447	hypothetical protein	-
gene1117	1097776	1098393	618	hypothetical protein	-
gene1118	1098397	1103676	5280	tail tape measure protein	-
gene1119	1103669	1104490	822	tail protein	-
gene1120	1104505	1105866	1362	hypothetical protein	-
gene1121	1105916	1106263	348	hypothetical protein	-
gene1122	1106244	1108868	2625	hypothetical protein	-
gene1123	1108881	1109282	402	hypothetical protein	-
gene1124	1109350	1109571	222	hypothetical protein	-
gene1125	1109564	1109761	198	hypothetical protein	-
gene1126	1109761	1110156	396	phage holin	-
gene1127	1110166	1111113	948	lysin	-
gene1128	1111292	1111176	117	hypothetical protein	-
gene1129	1112832	1112137	696	membrane protein	-
gene1130	1113485	1112898	588	peptidyl-prolyl cis-trans isomerase	ppiB
gene1131	1115344	1113557	1788	ATP-dependent DNA helicase RecQ	recQ
gene1132	1116350	1115415	936	manganese-dependent inorganic pyrophosphatase	ppaC
gene1133	1117422	1116469	954	transcriptional regulator	-
gene1134	1120145	1117665	2481	DNA topoisomerase IV subunit A	-
gene1135	1122120	1120162	1959	DNA topoisomerase IV subunit B	-
gene1136	1122220	1122876	657	glycerol-3-phosphate acyltransferase	-
gene1137	1123595	1122981	615	acetyltransferase	maa
gene1138	1124009	1123734	276	transcriptional regulator	-
gene1139	1124377	1124015	363	addiction module toxin RelE	-
