# Supplementary material for: Complete Genome Sequencing and Comparative Genome Characterization of Lactobacillus johnsonii ZLJ010, a Potential Probiotic With Health-Promoting Properties
Source: Front Genet. 2019 Sep 10;10:812. doi: 10.3389/fgene.2019.00812 (PMC6746964; doi:10.3389/fgene.2019.00812)
Supplement: Supplementary file 8 [file Table_8.xlsx]

## Sheet: Sheet1
Table S8 The CRISPR loci of the ZLJ010 genome
CRISPR ID	Start	End	DR No. (bp)	DR sequence	DR length (bp)	SPA average length (bp)
CRISPR1	174610	174821	3	GCTGAAGTTAAGAAAGCTGAAGCCCCAGTAGTAAAACC	38	49
CRISPR2	401978	407130	50	AGCAACTCAGTATCAATGAGCGA	23	81
CRISPR3	1268550	1270235	26	GATCTAAACCTTATTGATCTAACAACCATCTAAAAC	36	30
CRISPR4	1796378	1796500	2	TGCTTGTTGTACGTTTGCTGCAGTATTAGTTTGTACAGGTGC	42	39
CRISPR5	1816130	1816217	2	CTGGGTCCTTTGGTTCTTCTGGATC	25	38
